# Supplementary material for: The in vivo ISGylome links ISG15 to metabolic pathways and autophagy upon Listeria monocytogenes infection
Source: Nat Commun. 2019 Nov 26;10:5383. doi: 10.1038/s41467-019-13393-x (PMC6879477; doi:10.1038/s41467-019-13393-x)
Supplement: Supplementary file 3 — Supplementary Data 1 [file 41467_2019_13393_MOESM3_ESM.xlsx]

## Sheet: S1
Supplementary Table 1. List of GlyGly(K) derived from ISG15 (cluster 1 and 2) or ubiquitin (cluster 3 and 4). The GlyGly(K) sites are ordered by cluster ranking according to the heatmap shown in Figure 1. Columns from left to right contain the rank number, the cluster number, the UniProt accession number, the gene name, the protein name, the position of the modified lysine residue in the protein …
#	Cluster	Uniprot ID	Gene name	Protein name	Lysine position	Multiplicity	Sequence window	Ubiquitin sites	SUMO sites	Acetyl sites
1	cluster 1	Q9ES97	Rtn3	Reticulon-3	945	1	KTQIDHYVGIARDQTKSIVEKIQAKLPGIAK
2	cluster 1	Q9DCD0	Pgd	6-phosphogluconate dehydrogenase, decarboxylating	325	1	VQLEGSKKSFLEDIRKALYASKIISYAQGFM
3	cluster 1	Q9CYL5	Glipr2	Golgi-associated plant pathogenesis-related protein 1	53	1	EAQQYSEALASTRILKHSPESSRGQCGENLA	x
4	cluster 1	Q93092	Taldo1	Transaldolase	7	1	_________MSGSPVKRQRMESALDQLKQFT
5	cluster 1	Q91ZX7	Lrp1	Prolow-density lipoprotein receptor-related protein 1	4528	1	MGGHGSRHSLASTDEKRELLGRGPEDEIGDP
6	cluster 1	Q8K274	Fn3krp	Ketosamine-3-kinase	45	1	SYDTDKGRVFVKVNSKAEARRMFEGEMASLT
7	cluster 1	Q61768	Kif5b	Kinesin-1 heavy chain	420	1	AAVGMAGSFTDAERRKCEEELAKLYKQLDDK	x
8	cluster 1	Q05421	Cyp2e1	Cytochrome P450 2E1	434	1	GKFKYSDYFKAFSAGKRVCVGEGLARMELFL	x
9	cluster 1	P84099	Rpl19	60S ribosomal protein L19	196	1	KEEIIKTLSKEEETKK_______________	x
10	cluster 1	P84099	Rpl19	60S ribosomal protein L19	190	1	ERLQAKKEEIIKTLSKEEETKK_________	x		x
11	cluster 1	P84244	H3f3a	Histone H3.3	24	1	RKSTGGKAPRKQLATKAARKSAPSTGGVKKP
12	cluster 1	P63017	Hspa8	Heat shock cognate 71 kDa protein	257	1	IAEFKRKHKKDISENKRAVRRLRTACERAKR	x		x
13	cluster 1	P60867	Rps20	40S ribosomal protein S20	30	1	VAIHRIRITLTSRNVKSLEKVCADLIRGAKE	x
14	cluster 1	P56399	Usp5	Ubiquitin carboxyl-terminal hydrolase 5	558	1	DDFWSTALQAKSVAVKTTRFASFPDYLVIQI	x
15	cluster 1	P48036	Anxa5	Annexin A5	99	1	KPSRLYDAYELKHALKGAGTDEKVLTEIIAS	x		x
16	cluster 1	P27661	H2afx	Histone H2AX	120	1	QGGVLPNIQAVLLPKKSSATVGPKAPAVGKK
17	cluster 1	P16858	Gapdh	Glyceraldehyde-3-phosphate dehydrogenase	111	1	STGVFTTMEKAGAHLKGGAKRVIISAPSADA	x		x
18	cluster 1	P16460	Ass1	Argininosuccinate synthase	408	1	NINSLRLKEYHRLQSKVTAK___________	x
19	cluster 1	P16460	Ass1	Argininosuccinate synthase	340	1	FWHSPECEFVRHCIQKSQERVEGKVQVSVFK	x		x
20	cluster 1	P16460	Ass1	Argininosuccinate synthase	112	1	CIARRQVEIAQREGAKYVSHGATGKGNDQVR	x		x
21	cluster 1	Q6ZWY9	Hist1h2bc	Histone H2B type 1-C/E/G	6	1	__________MPEPAKSAPAPKKGSKKAVTK	x		x
22	cluster 1	P24549	Aldh1a1	Retinal dehydrogenase 1	255	1	DKVSFTGSTEVGKLIKEAAGKSNLKRVTLEL	x
23	cluster 1	O88685	Psmc3	26S protease regulatory subunit 6A	82	1	HELQAMKDKIKENSEKIKVNKTLPYLVSNVI	x
24	cluster 1	Q8VCR7	Abhd14b	Alpha/beta hydrolase domain-containing protein 14B	173	1	YGDQDPMGSSSFQHLKQLPNHRVLVMEGAGH	x		x
25	cluster 1	Q91ZW3	Smarca5	SWI/SNF-related matrix-associated actin-dependent regulator of chromatin subfamily A member 5	175	1	ATNVCTRFEDSPSYVKWGKLRDYQVRGLNWL
26	cluster 1	Q61598	Gdi2	Rab GDP dissociation inhibitor beta	210	1	DDYLDQPCLETINRIKLYSESLARYGKSPYL	x
27	cluster 1	P09411	Pgk1	Phosphoglycerate kinase 1	267	1	EIGTSLYDEEGAKIVKDLMSKAEKNGVKITL	x		x
28	cluster 1	P28271	Aco1	Cytoplasmic aconitate hydratase	632	1	ETVNKSWNALAAPSEKLYAWNPKSTYIKSPP	x		x
29	cluster 1	Q9QXD6	Fbp1	Fructose-1,6-bisphosphatase 1	206	1	IGEFIMVDRDVKMKKKGNIYSLNEGYAKDFD	x
30	cluster 1	Q9D0R2	Tars	Threonine--tRNA ligase, cytoplasmic	62	1	NPWPEYINTRLDMYNKLKAEHDSILAEKAAK	x
31	cluster 1	Q9D0R2	Tars	Threonine--tRNA ligase, cytoplasmic	242	1	EMFKYNKFKCRILNEKVNTPTTTVYRCGPLI	x
32	cluster 1	Q920E5	Fdps	Farnesyl pyrophosphate synthase	57	1	IARLKEVLEYNALGGKYNRGLTVVQAFQELV	x		x
33	cluster 1	Q91YI0	Asl	Argininosuccinate lyase	51	1	NVDVQGSKAYSRGLEKAGLLTKAEMQQILQG	x		x
34	cluster 1	Q8VC30	Dak	Bifunctional ATP-dependent dihydroxyacetone kinase/FAD-AMP lyase (cyclizing)	484	1	PTWSAAMDAGLESMQKYGKAAPGDRTMLDSL	x		x
35	cluster 1	Q8R0Y6	Aldh1l1	Cytosolic 10-formyltetrahydrofolate dehydrogenase	733	1	SIHDQFVQKVVEEVGKMKIGNPLDRDTNHGP			x
36	cluster 1	Q60864	Stip1	Stress-induced-phosphoprotein 1	462	1	AMDVYQKALDLDSSCKEAADGYQRCMMAQYN	x
37	cluster 1	Q02053	Uba1	Ubiquitin-like modifier-activating enzyme 1	374	1	VGLAQAVNARSPPSVKQNSLDEDLIRKLAYV	x
38	cluster 1	P45591	Cfl2	Cofilin-2	114	1	LVFIFWAPESAPLKSKMIYASSKDAIKKKFT	x
39	cluster 1	P26041	Msn	Moesin	151	1	DFNKEVHKSGYLAGDKLLPQRVLEQHKLNKD
40	cluster 1	P57780	Actn4	Alpha-actinin-4	364	1	QEKCQLEINFNTLQTKLRLSHRPAFMPSEGK
41	cluster 1	P05201	Got1	Aspartate aminotransferase, cytoplasmic	33	1	VFKLTADFRDDPDPRKVNLGVGAYRTDESQP	x
42	cluster 1	Q9QZU9	Ube2l6	Ubiquitin/ISG15-conjugating enzyme E2 L6	64	1	KAFQVRIDFPREYPFKPPTLRFTTKIYHPNV	x
43	cluster 1	Q9CQH7	Btf3l4	Transcription factor BTF3 homolog 4	115	1	GILSQLGADSLTSLRKLAEQFPRQVLDSKAP	x
44	cluster 1	Q91YH5	Atl3	Atlastin-3	407	1	QLALDHFKKIKKMGGKDFSFRYQQELEEEIK
45	cluster 1	Q91V76	C11orf54	Ester hydrolase C11orf54 homolog	74	1	IAEVGGVPYLLPLVNKKKVYDLNEIAKVIKL	x
46	cluster 1	Q8VDD5	Myh9	Myosin-9	856	1	IRHEDELLAKEAELTKVREKHLAAENRLTEM
47	cluster 1	Q8VDD5	Myh9	Myosin-9	637	1	DQVAGMSETALPGAFKTRKGMFRTVGQLYKE	x		x
48	cluster 1	Q8K009	Aldh1l2	Mitochondrial 10-formyltetrahydrofolate dehydrogenase	690	1	VGKQIMKSCAVSNLKKVSLELGGKSPLIIFS	x
49	cluster 1	Q8BMJ3	Eif1ax	Eukaryotic translation initiation factor 1A, X-chromosomal	88	1	TSDIILVGLRDYQDNKADVILKYNADEARSL	x	x	x
50	cluster 1	Q6NXW6	Rad17	Cell cycle checkpoint protein RAD17	573	1	QLLPYLALLTIPMRNKAQISFIQDVGRLPLK
51	cluster 1	Q64339	Isg15	Ubiquitin-like protein ISG15	8	1	________MAWDLKVKMLGGNDFLVSVTNSM
52	cluster 1	Q61598	Gdi2	Rab GDP dissociation inhibitor beta	54	1	YGGESASITPLEDLYKRFKLPGQPPASMGRG	x		x
53	cluster 1	P70168	Kpnb1	Importin subunit beta-1	376	1	DDIVPHVLPFIKEHIKNPDWRYRDAAVMAFG	x
54	cluster 1	P51658	Hsd17b2	Estradiol 17-beta-dehydrogenase 2	312	1	GQDYVHTQKLIIPTLKERSNPDITPVLRDIQ	x
55	cluster 1	P39054	Dnm2	Dynamin-2	223	1	DLMDEGTDARDVLENKLLPLRRGYIGVVNRS	x
56	cluster 1	P35505	Fah	Fumarylacetoacetase	371	1	PESFGSMLELSWKGTKAIDVEQGQTRTFLLD	x		x
57	cluster 1	P30115	Gsta3	Glutathione S-transferase A3	4	1	____________MAGKPVLHYFDGRGRMEPI	x		x
58	cluster 1	P28271	Aco1	Cytoplasmic aconitate hydratase	615	1	ERQHVIPGMFKEVYQKIETVNKSWNALAAPS	x		x
59	cluster 1	P14152	Mdh1	Malate dehydrogenase, cytoplasmic	236	1	GEFITTVQQRGAAVIKARKLSSAMSAAKAIA
60	cluster 1	P10649	Gstm1	Glutathione S-transferase Mu 1	173	1	FLAYDILDQYRMFEPKCLDAFPNLRDFLARF	x		x
61	cluster 1	P04919	Slc4a1	Band 3 anion transport protein	188	1	LKRSHAEDLGNLEGVKPAVLTRSGGASEPLL	x
62	cluster 1	A2AJL3	Fggy	FGGY carbohydrate kinase domain-containing protein	179	1	DKAGHFFDLPDFLSWKATGVTARSLCSLVCK
63	cluster 1	O70194	Eif3d	Eukaryotic translation initiation factor 3 subunit D	53	1	RLGKVADWTGATYQDKRYTNKYSSQFGGGSQ	x
64	cluster 1	Q9D0R2	Tars	Threonine--tRNA ligase, cytoplasmic	287	1	KTLKIHKNSSTYWEGKADMETLQRIYGISFP	x
65	cluster 1	Q8CFE4	Scyl2	SCY1-like protein 2	349	1	TLQYFDTLFQRDNLQKSQFFKGLPKVLPKLP
66	cluster 1	Q80SU7	Gvin1	Interferon-induced very large GTPase 1	1195	1	CLIDDKEKAIANTSGKRMRIGIKNRNEAELT
67	cluster 1	P20491	Fcer1g	High affinity immunoglobulin epsilon receptor subunit gamma	80	1	YTGLNTRSQETYETLKHEKPPQ_________	x
68	cluster 1	Q78PY7	Snd1	Staphylococcal nuclease domain-containing protein 1	102	1	RKKLIGKEVCFTIENKTPQGREYGMIYLGKD	x
69	cluster 1	Q9D6Y9	Gbe1	1,4-alpha-glucan-branching enzyme	39	1	DVPELARLLEIDPYLKPFAADFQRRYKKFSQ	x		x
70	cluster 1	Q8VE09	Ttc39c	Tetratricopeptide repeat protein 39C	50	1	NMLLNNGFRESDQLFKQYRNHSPLMSFGASF	x
71	cluster 1	Q8VDD5	Myh9	Myosin-9	356	1	RVISGVLQLGNIAFKKERNTDQASMPDNTAA	x		x
72	cluster 1	Q8BRF7	Scfd1	Sec1 family domain-containing protein 1	538	1	TGSQFVMEGVKNLVLKQQNLPVTRILDNLME	x
73	cluster 1	Q78PY7	Snd1	Staphylococcal nuclease domain-containing protein 1	177	1	GMWSEGNGSHTIRDLKYTIENPRHFVDSHHQ	x		x
74	cluster 1	Q68FH4	Galk2	N-acetylgalactosamine kinase	333	1	PNTQDELTFKLYQRAKHVYSEAARVLQFKQV
75	cluster 1	Q3U2P1	Sec24a	Protein transport protein Sec24A	974	1	DRTIPQPPILQLSVEKLSRDGAFLMDAGSLL	x
76	cluster 1	Q61768	Kif5b	Kinesin-1 heavy chain	237	1	KLSGKLYLVDLAGSEKVSKTGAEGAVLDEAK	x
77	cluster 1	Q01279	Egfr	Epidermal growth factor receptor	1061	1	NSTVACINRNGSCRVKEDAFLQRYSSDPTGA	x
78	cluster 1	Q8BM55	Tmem214	Transmembrane protein 214	357	1	LCQLFPRLKVLAFGAKPESSLHTYFPSFLSR
79	cluster 1	Q60864	Stip1	Stress-induced-phosphoprotein 1	486	1	CMMAQYNRHDSPEDVKRRAMADPEVQQIMSD
80	cluster 1	Q60710	Samhd1	Deoxynucleoside triphosphate triphosphohydrolase SAMHD1	73	1	RGFREKKVLDIFRDNKIAGSFLPFLDEDRLE
81	cluster 1	Q5U464	Asap3	Arf-GAP with SH3 domain, ANK repeat and PH domain-containing protein 3	260	1	ASVHGLRQAQEEELHKLTQLRDSLRGMLHLE
82	cluster 1	Q3U0S6	Rasip1	Ras-interacting protein 1	159	1	VLKIFASGLASGANYKSVLATERSTARELVA
83	cluster 1	Q3THK7	Gmps	GMP synthase [glutamine-hydrolyzing]	569	1	CHNINRVVYIFGPPVKEPPTDVTPTFLTTGV
84	cluster 1	Q04750	Top1	DNA topoisomerase 1	254	1	SVKFYYDGKVMKLSPKAEEVATFFAKMLDHE	x
85	cluster 1	Q60817	Naca	Nascent polypeptide-associated complex subunit alpha	142	1	KIEDLSQQAQLAAAEKFKVQGEAVSNIQENT
86	cluster 1	P28271	Aco1	Cytoplasmic aconitate hydratase	26	1	PLDAAQPGKRFFNLNKLEDSRYGRLPFSIRV	x
87	cluster 1	P17182	Eno1	Alpha-enolase	256	1	VIGMDVAASEFYRSGKYDLDFKSPDDPSRYI	x		x
88	cluster 1	P09411	Pgk1	Phosphoglycerate kinase 1	272	1	LYDEEGAKIVKDLMSKAEKNGVKITLPVDFV	x		x
89	cluster 1	O70194	Eif3d	Eukaryotic translation initiation factor 3 subunit D	204	1	EPQDIECCGALEYYDKAFDRITTRSEKPLRS
90	cluster 1	O70252	Hmox2	Heme oxygenase 2	168	1	YTRYMGDLSGGQVLKKVAQRALKLPSTGEGT
91	cluster 1	Q9Z1F9	Uba2	SUMO-activating enzyme subunit 2	271	1	TKLFKDDIRYLLTMDKLWRKRKPPVPLDWAE
92	cluster 1	Q9Z1F9	Uba2	SUMO-activating enzyme subunit 2	322	1	DQQVLDVKSYASLFSKSIETLRVHLAEKGDG	x
93	cluster 1	Q9WVK4	Ehd1	EH domain-containing protein 1	7	1	_________MFSWVSKDARRKKEPELFQTVA
94	cluster 1	Q9WVE8	Pacsin2	Protein kinase C and casein kinase substrate in neurons protein 2	264	1	LEVQKHLDLSNVASYKTIYRELEQSIKAADA	x		x
95	cluster 1	Q9QYJ0	Dnaja2	DnaJ homolog subfamily A member 2	158	1	CSACSGQGGKSGAVQKCSACRGRGVRIMIRQ	x
96	cluster 1	Q9QXY6	Ehd3	EH domain-containing protein 3	124	1	IPGNALVVDPKKPFRKLNAFGNAFLNRFVCA	x
97	cluster 1	Q9D0R2	Tars	Threonine--tRNA ligase, cytoplasmic	635	1	VMVVPVGPTCDEYAQKVRQQFHDAKFMADTD	x
98	cluster 1	Q9CZD3	Gars	Glycine--tRNA ligase	308	1	GIFLNFKRLLEFNQGKLPFAAAQIGNSFRNE	x
99	cluster 1	Q9CYR6	Pgm3	Phosphoacetylglucosamine mutase	8	1	________MDLEAVCKRSALHAKPQGLILQY
100	cluster 1	Q99PG2	Ogfr	Opioid growth factor receptor	235	1	APLVRFFLEETLVQHKLPSVRQSALDYFLFA	x
101	cluster 1	Q99MU3	Adar	Double-stranded RNA-specific adenosine deaminase	53	1	ESYPRSFQLQQIEFLKGRLPEAPLIGIQTQS	x
102	cluster 1	Q99L88	Sntb1	Beta-1-syntrophin	486	1	GAFPKTIIQSPYEKLKMSSDDGIRMLYLDFG
103	cluster 1	Q99KK7	Dpp3	Dipeptidyl peptidase 3	131	1	PNLPKDKLGRVILGSKAAQQRPEEVRDLWQT	x
104	cluster 1	Q99JR1	Sfxn1	Sideroflexin-1	12	1	____MSGEVPPNINIKEPRWDQSTFIGRASH
105	cluster 1	Q922E4	Pcyt2	Ethanolamine-phosphate cytidylyltransferase	130	1	DITLTVDGRDTYEEVKQAGRYRECKRTQGVS	x
106	cluster 1	Q91Z53	Grhpr	Glyoxylate reductase/hydroxypyruvate reductase	95	1	TLSVGVDHLALDEIKKRGIRVGYTPGVLTDA
107	cluster 1	Q91Z53	Grhpr	Glyoxylate reductase/hydroxypyruvate reductase	94	1	STLSVGVDHLALDEIKKRGIRVGYTPGVLTD	x		x
108	cluster 1	Q91Z53	Grhpr	Glyoxylate reductase/hydroxypyruvate reductase	66	1	GAHGLLCRLSDRVDKKLLDAAGANLRVISTL			x
109	cluster 1	Q91X91	Qprt	Nicotinate-nucleotide pyrophosphorylase [carboxylating]	91	1	PEGSKLVPVVKVAEVKGPAHHLLLGERVALN
110	cluster 1	Q91VZ6	Smap1	Stromal membrane-associated protein 1	93	1	WTPEQIQCMQDMGNTKARLLYEANLPENFRR
111	cluster 1	Q8VDD5	Myh9	Myosin-9	299	1	AGEHLKTDLLLEPYNKYRFLSNGHVTIPGQQ	x		x
112	cluster 1	Q8VDD5	Myh9	Myosin-9	201	1	KVIQYLAHVASSHKSKKDQGELERQLLQANP
113	cluster 1	Q8VC30	Dak	Bifunctional ATP-dependent dihydroxyacetone kinase/FAD-AMP lyase (cyclizing)	487	1	SAAMDAGLESMQKYGKAAPGDRTMLDSLWAA
114	cluster 1	Q8CJG0	Ago2	Protein argonaute-2	403	1	SFNTDPYVREFGIMVKDEMTDVTGRVLQPPS
115	cluster 1	Q8CAY6	Acat2	Acetyl-CoA acetyltransferase, cytosolic	180	1	ENVAKKWQVSREAQDKVAVLSQNRAEHAQKA	x		x
116	cluster 1	Q8BWZ3	Naa25	N-alpha-acetyltransferase 25, NatB auxiliary subunit	244	1	QSRENKCMAMYKKLSKWPECNALSRRLLLKN	x
117	cluster 1	Q8BU30	Iars	Isoleucine--tRNA ligase, cytoplasmic	33	1	ILEFWSKHNCFQECLKQSKLRPKFTFYDGPP
118	cluster 1	Q8BTM8	Flna	Filamin-A	88	1	DGLRLIALLEVLSQKKMHRKHNQRPTFRQMQ
119	cluster 1	Q8BRF7	Scfd1	Sec1 family domain-containing protein 1	60	1	YDRFGQDIISPLLSVKELRDMGITLHLLLHS
120	cluster 1	Q8BGQ7	Aars	Alanine--tRNA ligase, cytoplasmic	74	1	PSHPMAKLSRAANTQKCIRAGGKHNDLDDVG	x
121	cluster 1	Q80VQ0	Aldh3b1	Aldehyde dehydrogenase family 3 member B1	7	1	_________MDSFEDKLQQLREAFKEGRTRS
122	cluster 1	Q61656	Ddx5	Probable ATP-dependent RNA helicase DDX5	236	1	CIATPGRLIDFLECGKTNLRRTTYLVLDEAD
123	cluster 1	Q3UQ44	Iqgap2	Ras GTPase-activating-like protein IQGAP2	990	1	ARGQNTLRQLLAPVVKEIIEDKALVINTNPV	x
124	cluster 1	Q02053	Uba1	Ubiquitin-like modifier-activating enzyme 1	510	1	GEGGEVVVTDMDTIEKSNLNRQFLFRPWDVT
125	cluster 1	P97742	Cpt1a	Carnitine O-palmitoyltransferase 1, liver isoform	463	1	CFDRWFDKSITFVVFKNSKIGINAEHSWADA	x
126	cluster 1	Q60817	Naca	Nascent polypeptide-associated complex subunit alpha	98	1	LGLRQVTGVTRVTIRKSKNILFVITKPDVYK
127	cluster 1	P35700	Prdx1	Peroxiredoxin-1	27	1	APNFKATAVMPDGQFKDISLSEYKGKYVVFF	x		x
128	cluster 1	P32921	Wars	Tryptophan--tRNA ligase, cytoplasmic	268	1	RNVVKIQKHVTFNQVKGIFGFTDSDCIGKIS
129	cluster 1	P23492	Pnp	Purine nucleoside phosphorylase	210	1	LAGPNFETVAESRLLKMLGADAVGMSTVPEV	x
130	cluster 1	P11983	Tcp1	T-complex protein 1 subunit alpha	368	1	QERICDDELILIKNTKARTSASIILRGANDF	x
131	cluster 1	P10126	Eef1a1	Elongation factor 1-alpha 1	318	1	LPGDNVGFNVKNVSVKDVRRGNVAGDSKNDP
132	cluster 1	P06745	Gpi	Glucose-6-phosphate isomerase	73	1	NLVNKEVMQMLVELAKSRGVEAARDNMFSGS	x
133	cluster 1	P57780	Actn4	Alpha-actinin-4	123	1	HKINNVNKALDFIASKGVKLVSIGAEEIVDG
134	cluster 1	O54774	Ap3d1	AP-3 complex subunit delta-1	16	1	MALKMVKGSIDRMFDKNLQDLVRGIRNHKED
135	cluster 1	P24549	Aldh1a1	Retinal dehydrogenase 1	260	1	TGSTQVGKLIKEAAGKSNLKRVTLELGGKSP
136	cluster 1	A2AH22	Ambra1	Activating molecule in BECN1-regulated autophagy protein 1	175	1	IHFWDWSRREPFAVVKTASEMERVRLVRFDP	x
137	cluster 1	P42669	Pura	Transcriptional activator protein Pur-alpha	81	1	DIQNKRFYLDVKQNAKGRFLKIAEVGAGGSK
138	cluster 1	Q9Z108	Stau1	Double-stranded RNA-binding protein Staufen homolog 1	417	1	QLYYLSRAQGFQVEYKDFPKNNKNECVSLIN	x
139	cluster 1	Q9R0P3	Esd	S-formylglutathione hydrolase	198	1	WGKKAFSGYLGPDESKWKAYDATCLVKAYSG	x		x
140	cluster 1	Q9QXD6	Fbp1	Fructose-1,6-bisphosphatase 1	205	1	SIGEFIMVDRDVKMKKKGNIYSLNEGYAKDF
141	cluster 1	Q9JLC8	Sacs	Sacsin	1742	1	NAPVLSVLKEAAKLMKTCSSSNKKLPTDVPK
142	cluster 1	Q9JKF1	Iqgap1	Ras GTPase-activating-like protein IQGAP1	1261	1	AHLSIINEYLSQSYQKFRRFFQVACDVPELQ
143	cluster 1	Q9DBG7	Srpr	Signal recognition particle receptor subunit alpha	329	1	TLGGMFGMLKGLVGSKSLSREDMESVLDKMR	x
144	cluster 1	Q9D819	Ppa1	Inorganic pyrophosphatase	170	1	KVIAINVDDPDAANYKDISDVERLKPGYLEA	x		x
145	cluster 1	Q9D0F9	Pgm1	Phosphoglucomutase-1	209	1	AYATMLRNIFDFNALKELLSGPNRLKIRIDA			x
146	cluster 1	Q9CXW3	Cacybp	Calcyclin-binding protein	213	1	KIYEDGDDDMKRTINKAWVESREKQAREDTE	x
147	cluster 1	Q9CU62	Smc1a	Structural maintenance of chromosomes protein 1A	52	1	GKSNLMDAISFVLGEKTSNLRVKTLRDLIHG
148	cluster 1	Q99PG2	Ogfr	Opioid growth factor receptor	148	1	NWHAKPLTLKEVEAFKSSKEVRERLVRAYEL
149	cluster 1	Q99KP6	Prpf19	Pre-mRNA-processing factor 19	266	1	KSTEQILATLKGHTKKVTSVVFHPSQELVFS	x
150	cluster 1	Q91WQ3	Yars	Tyrosine--tRNA ligase, cytoplasmic	127	1	LEKLKFIKGTDYQLSKEYTLDVYRLSSVVTQ
151	cluster 1	Q91WK2	Eif3h	Eukaryotic translation initiation factor 3 subunit H	221	1	KNSHLINVLMWELEKKSAVADKHELLSLASS
152	cluster 1	Q91WK2	Eif3h	Eukaryotic translation initiation factor 3 subunit H	220	1	IKNSHLINVLMWELEKKSAVADKHELLSLAS
153	cluster 1	Q8VDD5	Myh9	Myosin-9	850	1	KPLLNSIRHEDELLAKEAELTKVREKHLAAE	x
154	cluster 1	Q8R0F9	Sec14l4	SEC14-like protein 4	257	1	GGTMTDPDGNPKCLTKINYGGEVPKRYYLSN
155	cluster 1	Q8CIE6	Copa	Coatomer subunit alpha	280	1	LSNSEDKSIRVWDMSKRTGVQTFRRDHDRFW
156	cluster 1	Q8CIE6	Copa	Coatomer subunit alpha	362	1	NSSKDVAVMQLRSGSKFPVFNMSYNPAENAV	x
157	cluster 1	Q8CAY6	Acat2	Acetyl-CoA acetyltransferase, cytosolic	217	1	IVPVLVSSRKGLTEVKIDEFPRHGSNLEAMG	x		x
158	cluster 1	Q8BTM8	Flna	Filamin-A	87	1	SDGLRLIALLEVLSQKKMHRKHNQRPTFRQM	x
159	cluster 1	Q8BRF7	Scfd1	Sec1 family domain-containing protein 1	512	1	AKMASTPASYGNTTTKPMGLLSRVMNTGSQF	x
160	cluster 1	Q6PE01	Snrnp40	U5 small nuclear ribonucleoprotein 40 kDa protein	300	1	FEKNLLRCSWSPDGSKIAAGSADRFVYVWDT
161	cluster 1	Q6P549	Inppl1	Phosphatidylinositol 3,4,5-trisphosphate 5-phosphatase 2	796	1	SFENDAQSSDNINFLKVQWSSRQLPTLKPIL
162	cluster 1	Q64737	Gart	Trifunctional purine biosynthetic protein adenosine-3	281	1	GAPYTGILYAGIMLTKDGPKVLEFNCRFGDP
163	cluster 1	Q61768	Kif5b	Kinesin-1 heavy chain	313	1	IVICCSPSSYNESETKSTLLFGQRAKTIKNT
164	cluster 1	Q61598	Gdi2	Rab GDP dissociation inhibitor beta	174	1	EGVDPKKTSMRDVYKKFDLGQDVIDFTGHSL	x
165	cluster 1	Q07076	Anxa7	Annexin A7	243	1	ALFMPSTYYDAWSLRKAMQGAGTQERVLIEI
166	cluster 1	P97807	Fh	Fumarate hydratase, mitochondrial	77	1	DKYYGAQTVRSTMNFKIGGATERMPIPVIQA	x		x
167	cluster 1	P97807	Fh	Fumarate hydratase, mitochondrial	220	1	LPGLQKLHDALSAKSKEFAQVIKIGRTHTQD	x		x
168	cluster 1	P62827	Ran	GTP-binding nuclear protein Ran	60	1	VEVHPLVFHTNRGPIKFNVWDTAGQEKFGGL	x		x
169	cluster 1	P60710	Actb	Actin, cytoplasmic 1	291	1	ETTFNSIMKCDVDIRKDLYANTVLSGGTTMY	x
170	cluster 1	P35700	Prdx1	Peroxiredoxin-1	92	1	SVDSHFCHLAWINTPKKQGGLGPMNIPLISD
171	cluster 1	P28271	Aco1	Cytoplasmic aconitate hydratase	141	1	HSIQVDFNRRADSLQKNQDLEFERNKERFEF	x		x
172	cluster 1	P09411	Pgk1	Phosphoglycerate kinase 1	199	1	KAGGFLMKKELNYFAKALESPERPFLAILGG	x		x
173	cluster 1	P06745	Gpi	Glucose-6-phosphate isomerase	440	1	LLANFLAQTEALMKGKLPEEARKELQAAGKS	x
174	cluster 1	P57780	Actn4	Alpha-actinin-4	126	1	NNVNKALDFIASKGVKLVSIGAEEIVDGNAK	x
175	cluster 1	O70310	Nmt1	Glycylpeptide N-tetradecanoyltransferase 1	114	1	FSVGQGPAKTMEEASKRSYQFWDTQPVPKLG
176	cluster 1	O35450	Fkbpl	FK506-binding protein-like	184	1	EEAKIHLPGSSAPLAKLRLDSFTNGRDSWEM
177	cluster 1	P42669	Pura	Transcriptional activator protein Pur-alpha	77	1	SKRVDIQNKRFYLDVKQNAKGRFLKIAEVGA	x
178	cluster 1	A3KGB4	Tbc1d8b	TBC1 domain family member 8B	118	1	SVFDSNEDITNFVQGKIRGLIAEEGKQSFAK	x
179	cluster 1	O08810	Eftud2	116 kDa U5 small nuclear ribonucleoprotein component	720	1	QITWNRKKLGEFFQTKYDWDLLAARSIWAFG
180	cluster 1	Q3TCH7	Cul4a	Cullin-4A	191	1	ELFRNHIISDRMVQSKTIDGILLLIGRERSG
181	cluster 1	P35700	Prdx1	Peroxiredoxin-1	136	1	ADEGISFRGLFIIDDKGILRQITINDLPVGR	x		x
182	cluster 1	P80314	Cct2	T-complex protein 1 subunit beta	13	1	___MASLSLAPVNIFKAGADEERAETARLSS	x
183	cluster 1	Q9WUA2	Farsb	Phenylalanine--tRNA ligase beta subunit	176	1	THDLDTLSGPFTYTAKRPSDIKFKPLNKTKE
184	cluster 1	Q9QZE5	Copg1	Coatomer subunit gamma-1	300	1	LAPAVSVLQLFCSSPKAALRYAAVRTLNKVA
185	cluster 1	Q9QZ85	Iigp1	Interferon-inducible GTPase 1	26	1	DENNDLPSSFTGYFKKFNTGRKIISQEILNL
186	cluster 1	Q9DBJ1	Pgam1	Phosphoglycerate mutase 1	113	1	LNKAETAAKHGEAQVKIWRRSYDVPPPPMEP	x
187	cluster 1	Q8R0F9	Sec14l4	SEC14-like protein 4	117	1	IIGTMDPKGLFMSASKQDMIRKRIKVCEMLL	x
188	cluster 1	Q80SU7	Gvin1	Interferon-induced very large GTPase 1	1665	1	ELEECSNITRFSDVIKFDANRHVYYFAHLWD
189	cluster 1	Q64105	Spr	Sepiapterin reductase	166	1	KTVVNISSLCALQPYKGWGLYCAGKAARDML
190	cluster 1	Q60766	Irgm1	Immunity-related GTPase family M protein 1	275	1	PLKTLYGTYEKIVGDKVAVWKQRIANESLKN	x
191	cluster 1	P50285	Fmo1	Dimethylaniline monooxygenase [N-oxide-forming] 1	394	1	VPTGETQARWVVQVLKGATTLPPPSVMMEEV
192	cluster 1	P11714	Cyp2d9	Cytochrome P450 2D9	414	1	LPNMSSMLKDESVWEKPLRFHPEHFLDAQGH	x		x
193	cluster 1	P25444	Rps2	40S ribosomal protein S2	263	1	YSYLTPDLWKETVFTKSPYQEFTDHLVKTHT	x		x
194	cluster 1	Q9R0H0	Acox1	Peroxisomal acyl-coenzyme A oxidase 1	7	1	_________MNPDLRKERAAATFNPELITHI
195	cluster 1	Q9QXD6	Fbp1	Fructose-1,6-bisphosphatase 1	275	1	GGIFLYPANKKSPSGKLRLLYECNPIAYVME
196	cluster 1	Q9JHU9	Isyna1	Inositol-3-phosphate synthase 1	393	1	DHCVVIKYVPYVGDSKRALDEYTSELMLGGT
197	cluster 1	Q9ERU9	Ranbp2	E3 SUMO-protein ligase RanBP2	396	1	GQSALCDALFSSQSSKERSFLGNDDIGNLDG	x
198	cluster 1	Q9D0F9	Pgm1	Phosphoglucomutase-1	164	1	QISKTIEEYAICPDLKVDLGVLGKQQFDLEN
199	cluster 1	Q9D0F9	Pgm1	Phosphoglucomutase-1	152	1	GPAPEAITDKIFQISKTIEEYAICPDLKVDL			x
200	cluster 1	Q9D0F9	Pgm1	Phosphoglucomutase-1	146	1	FNISNGGPAPEAITDKIFQISKTIEEYAICP	x		x
201	cluster 1	Q9CWJ9	Atic	Bifunctional purine biosynthesis protein PURH	266	1	TELRGAVDIPAAASFKHVSPAGAAVGVPLSE
202	cluster 1	Q9CQ48	Nudcd2	NudC domain-containing protein 2	147	1	PGFDFSGAEISGNYTKGGPDFSNLEK_____	x
203	cluster 1	Q9CQ33	Lztr1	Leucine-zipper-like transcriptional regulator 1	372	1	KSRDVFGLDFGTTSAKQPVHLASELPSGRLF	x
204	cluster 1	Q99KQ4	Nampt	Nicotinamide phosphoribosyltransferase	19	1	AAEAEFNILLATDSYKVTHYKQYPPNTSKVY
205	cluster 1	Q91WG8	Gne	Bifunctional UDP-N-acetylglucosamine 2-epimerase/N-acetylmannosamine kinase	386	1	LKFLKSIDLQEPLQKKFCFPPVKENISQDID	x
206	cluster 1	Q8VI93	Oas3	2'-5'-oligoadenylate synthase 3	858	1	STIKVLKVVKGGSSAKGTALQGRSDADLVVF	x
207	cluster 1	Q8VDD5	Myh9	Myosin-9	30	1	NFINNPLAQADWAAKKLVWVPSSKNGFEPAS	x		x
208	cluster 1	Q8R0Y6	Aldh1l1	Cytosolic 10-formyltetrahydrofolate dehydrogenase	539	1	GMSIQTFRYFAGWCDKIQGATIPINQARPNR
209	cluster 1	Q8R0W0	Eppk1	Epiplakin	390	1	DPFSSSRIPVFQAMKKGLVDQPLALRLLDAQ
210	cluster 1	Q6ZWN5	Rps9	40S ribosomal protein S9	139	1	HHARVLIRQRHIRVRKQVVNIPSFIVRLDSQ	x
211	cluster 1	Q6PA06	Atl2	Atlastin-2	372	1	KAYIKIYQGEELPHPKSMLQATAEANNLAAV
212	cluster 1	Q61035	Hars	Histidine--tRNA ligase, cytoplasmic	230	1	RILDGMFAVCGVPDSKFRTICSSVDKLDKVS
213	cluster 1	Q01768	Nme2	Nucleoside diphosphate kinase B	85	1	SGPVVAMVWEGLNVVKTGRVMLGETNPADSK			x
214	cluster 1	Q00519	Xdh	Xanthine dehydrogenase/oxidase	470	1	SLCFGGMADRTVSALKTTPKQLSKSWNEELL	x
215	cluster 1	Q00519	Xdh	Xanthine dehydrogenase/oxidase	474	1	GGMADRTVSALKTTPKQLSKSWNEELLQDVC
216	cluster 1	P97872	Fmo5	Dimethylaniline monooxygenase [N-oxide-forming] 5	103	1	VLEYFRMYAKEFDLLKYIQFKTTVCSVKKQP	x
217	cluster 1	P63094	Gnas	Guanine nucleotide-binding protein G(s) subunit alpha isoforms short	307	1	NKQDLLAEKVLAGKSKIEDYFPEFARYTTPE	x
218	cluster 1	P62192	Psmc1	26S protease regulatory subunit 4	237	1	VILYGPPGTGKTLLAKAVANQTSATFLRVVG	x
219	cluster 1	P61222	Abce1	ATP-binding cassette sub-family E member 1	133	1	TALKILAGKQKPNLGKYDDPPDWQEILTYFR
220	cluster 1	P61222	Abce1	ATP-binding cassette sub-family E member 1	128	1	GIGKSTALKILAGKQKPNLGKYDDPPDWQEI	x
221	cluster 1	P58252	Eef2	Elongation factor 2	275	1	LWGDRYFDPANGKFSKSANSPDGKKLPRTFC	x		x
222	cluster 1	Q61598	Gdi2	Rab GDP dissociation inhibitor beta	221	1	INRIKLYSESLARYGKSPYLYPLYGLGELPQ	x
223	cluster 1	P47713	Pla2g4a	Cytosolic phospholipase A2	371	1	MAKYGTFMAPDLFGSKFFMGTVVKKYEENPL	x
224	cluster 1	P42227	Stat3	Signal transducer and activator of transcription 3	642	1	DISGKTQIQSVEPYTKQQLNNMSFAEIIMGY
225	cluster 1	P35505	Fah	Fumarylacetoacetase	79	1	ETTLNNFMGLGQAAWKEARASLQNLLSASQA			x
226	cluster 1	Q61696	Hspa1a	Heat shock 70 kDa protein 1A	108	1	QVVNDGDKPKVQVNYKGESRSFFPEEISSMV	x
227	cluster 1	P11714	Cyp2d9	Cytochrome P450 2D9	248	1	LLRIPRLADKALQGQKSFIAILDNLLTENRT	x
228	cluster 1	P11499	Hsp90ab1	Heat shock protein HSP 90-beta	526	1	VYMTEPIDEYCVQQLKEFDGKSLVSVTKEGL
229	cluster 1	O70348	Dxo	Decapping and exoribonuclease protein	304	1	VVAGFRNPEGFVCSLKTFPTMEMFENVRNDR
230	cluster 1	O70310	Nmt1	Glycylpeptide N-tetradecanoyltransferase 1	482	1	FGIGDGNLQYYLYNWKCPSMGAEKVGLVLQ_
231	cluster 1	E9Q555	Rnf213	E3 ubiquitin-protein ligase RNF213	2436	1	IYSKVKEAERTAFSNKAQHKLDTILFFDEAN
232	cluster 1	O55239	Nnmt	Nicotinamide N-methyltransferase	23	1	KDTYLSHFNPRDYLEKYYSFGSRHCAENEIL	x
233	cluster 1	Q9QZE7	Tsnax	Translin-associated protein X	93	1	TSAPDMEEILTESESKLDGVRQKILQVAQEL	x
234	cluster 1	Q9QZ85	Iigp1	Interferon-inducible GTPase 1	32	1	PSSFTGYFKKFNTGRKIISQEILNLIELRMR	x
235	cluster 1	Q9QXD6	Fbp1	Fructose-1,6-bisphosphatase 1	73	1	YGIAGSTNVTGDQVKKLDILSNDLVINMLKS	x		x
236	cluster 1	Q9QXD6	Fbp1	Fructose-1,6-bisphosphatase 1	218	1	MKKKGNIYSLNEGYAKDFDPAINEYLQRKKF	x		x
237	cluster 1	Q9JMH9	Myo18a	Unconventional myosin-XVIIIa	909	1	LDRLFSYYGPQEGDKKGQSPLLRSSKPRHFL
238	cluster 1	Q9JJS6	Bco1	Beta,beta-carotene 15,15'-monooxygenase	10	1	______MEIIFGQNKKEQLEPVQAKVTGSIP
239	cluster 1	Q9JJS6	Bco1	Beta,beta-carotene 15,15'-monooxygenase	9	1	_______MEIIFGQNKKEQLEPVQAKVTGSI
240	cluster 1	Q9JII6	Akr1a1	Alcohol dehydrogenase [NADP(+)]	127	1	MHWPYAFERGDNPFPKNADGTVRYDSTHYKE	x		x
241	cluster 1	Q9DB29	Iah1	Isoamyl acetate-hydrolyzing esterase 1 homolog	148	1	PPPLCEAAWEKECVLKGCKLNRLNSVVGEYA
242	cluster 1	Q9CQH7	Btf3l4	Transcription factor BTF3 homolog 4	154	1	DDDVPDLVENFDEASKNEAN___________
243	cluster 1	Q99KQ4	Nampt	Nicotinamide phosphoribosyltransferase	174	1	ITVATNSREQKKILAKYLLETSGNLDGLEYK	x		x
244	cluster 1	Q922Q8	Lrrc59	Leucine-rich repeat-containing protein 59	116	1	PVSFAQLKNLKWLDLKDNPLDPVLAKVAGDC	x
245	cluster 1	Q91YI0	Asl	Argininosuccinate lyase	23	1	LWGGRFVGAVDPIMEKFNSSISYDRHLWNVD	x		x
246	cluster 1	Q91Y97	Aldob	Fructose-bisphosphate aldolase B	121	1	GIKLDQGGAPLAGTNKETTIQGLDGLSERCA	x		x
247	cluster 1	Q91X91	Qprt	Nicotinate-nucleotide pyrophosphorylase [carboxylating]	86	1	VSWFLPEGSKLVPVVKVAEVKGPAHHLLLGE	x
248	cluster 1	Q8VI93	Oas3	2'-5'-oligoadenylate synthase 3	1084	1	AEDKTIGDFLKMQLRKPRPVILDPADPTGNL	x
249	cluster 1	Q8VDM6	Hnrnpul1	Heterogeneous nuclear ribonucleoprotein U-like protein 1	518	1	YILDQTNVYGSAQRRKMRPFEGFQRKAIVIC
250	cluster 1	Q8CBW3	Abi1	Abl interactor 1	16	1	MAELQMLLEEEIPSGKRALIESYQNLTRVAD
251	cluster 1	Q8BW75	Maob	Amine oxidase [flavin-containing] B	222	1	ERKFIGGSGQVSERIKDILGDRVKLERPVIH	x
252	cluster 1	Q6PAV2	Herc4	Probable E3 ubiquitin-protein ligase HERC4	34	1	EEIVLEPRRSDFFVNKKVRDVGCGLRHTVFV	x
253	cluster 1	Q64378	Fkbp5	Peptidyl-prolyl cis-trans isomerase FKBP5	264	1	SFEKAKESWEMDTKEKLTQAAIVKEKGTVYF
254	cluster 1	Q61316	Hspa4	Heat shock 70 kDa protein 4	305	1	CFMNDIDVSGTMNRGKFLEMCDDLLARVEPP	x
255	cluster 1	Q5BLK4	Zcchc6	Terminal uridylyltransferase 7	1037	1	RQNLESFIKQDFPGTKLSLFGSSKNGFGFKQ	x
256	cluster 1	Q5BLK4	Zcchc6	Terminal uridylyltransferase 7	1045	1	KQDFPGTKLSLFGSSKNGFGFKQSDLDVCMT	x
257	cluster 1	Q3UJD6	Usp19	Ubiquitin carboxyl-terminal hydrolase 19	613	1	ALWKGTHQAFQPSKLKAIVASKASQFTGYAQ
258	cluster 1	Q01279	Egfr	Epidermal growth factor receptor	848	1	RRLVHRDLAARNVLVKTPQHVKITDFGLAKL	x
259	cluster 1	Q01279	Egfr	Epidermal growth factor receptor	862	1	VKTPQHVKITDFGLAKLLGAEEKEYHAEGGK	x
260	cluster 1	P63017	Hspa8	Heat shock cognate 71 kDa protein	137	1	MVLTKMKEIAEAYLGKTVTNAVVTVPAYFND	x
261	cluster 1	P50247	Ahcy	Adenosylhomocysteinase	174	1	TGVHNLYKMMSNGILKVPAINVNDSVTKSKF	x		x
262	cluster 1	P35831	Ptpn12	Tyrosine-protein phosphatase non-receptor type 12	95	1	KTPSQDSDYINANFIKGVYGPKAYVATQGPL
263	cluster 1	P32921	Wars	Tryptophan--tRNA ligase, cytoplasmic	158	1	SHRDMNQILDAYENKKPFYLYTGRGPSSEAM	x
264	cluster 1	P29341	Pabpc1	Polyadenylate-binding protein 1	231	1	PALSVKVMTDESGKSKGFGFVSFERHEDAQK	x
265	cluster 1	P28271	Aco1	Cytoplasmic aconitate hydratase	587	1	KEPLGVNAQGRQVFLKDIWPTRDEIQAVERQ			x
266	cluster 1	Q61696	Hspa1a	Heat shock 70 kDa protein 1A	319	1	ELCSDLFRGTLEPVEKALRDAKMDKAQIHDL
267	cluster 1	P14824	Anxa6	Annexin A6	418	1	QTFKSHFGRDLMADLKSEISGDLARLILGLM			x
268	cluster 1	P14152	Mdh1	Malate dehydrogenase, cytoplasmic	220	1	KEVGVYEALKDDSWLKGEFITTVQQRGAAVI	x		x
269	cluster 1	P11928	Oas1a	2'-5'-oligoadenylate synthase 1A	43	1	GADVKSAVNVVCDFLKERCFQGAAHPVRVSK
270	cluster 1	P11679	Krt8	Keratin, type II cytoskeletal 8	291	1	IANRSRAEAETMYQIKYEELQTLAGKHGDDL
271	cluster 1	P09411	Pgk1	Phosphoglycerate kinase 1	192	1	VGVNLPQKAGGFLMKKELNYFAKALESPERP	x
272	cluster 1	E9Q555	Rnf213	E3 ubiquitin-protein ligase RNF213	568	1	YEEKEVWTNLWEHVKKQMAPFLEGKSGESLP
273	cluster 1	Q8VDD5	Myh9	Myosin-9	540	1	LALLDEECWFPKATDKSFVEKVVQEQGTHPK	x
274	cluster 1	Q9WVK4	Ehd1	EH domain-containing protein 1	341	1	SKKKELVNNLGEIYQKIEREHQISSGDFPSL	x
275	cluster 1	Q9WVA4	Tagln2	Transgelin-2	79	1	KLINSLYPEGQAPVKKIQASSMAFKQMEQIS	x
276	cluster 1	Q9EQP2	Ehd4	EH domain-containing protein 4	291	1	AEAQDLFRDIQSLPQKAAVRKLNDLIKRARL	x
277	cluster 1	Q9DCD0	Pgd	6-phosphogluconate dehydrogenase, decarboxylating	38	1	NDHGFVVCAFNRTVSKVDDFLANEAKGTKVV	x
278	cluster 1	Q9D0I9	Rars	Arginine--tRNA ligase, cytoplasmic	393	1	SDGGYTYDTSDLAAIKQRLFEEKANKIIYVV	x		x
279	cluster 1	Q9CWJ9	Atic	Bifunctional purine biosynthesis protein PURH	66	1	VSELTGFPEMLGGRVKTLHPAVHAGILARNI	x
280	cluster 1	Q924Y0	Bbox1	Gamma-butyrobetaine dioxygenase	240	1	TGGDSEIVDGFNVCQKLKEKNPQAFHILSST	x
281	cluster 1	Q91X83	Mat1a	S-adenosylmethionine synthase isoform type-1	160	1	DETEECMPLTIVLAHKLNTRIADLRRSGVLP	x
282	cluster 1	Q8VDD5	Myh9	Myosin-9	355	1	LRVISGVLQLGNIAFKKERNTDQASMPDNTA	x		x
283	cluster 1	Q8VDD5	Myh9	Myosin-9	14	1	__MAQQAADKYLYVDKNFINNPLAQADWAAK
284	cluster 1	Q8QZR1	Tat	Tyrosine aminotransferase	328	1	SQRILGPCTIVQGALKSILQRTPQEFYQDTL
285	cluster 1	Q8CAS9	Parp9	Poly [ADP-ribose] polymerase 9	126	1	VFRRTLIPGIELSVWKDDLTRHVVDAVVNAA
286	cluster 1	Q8BW75	Maob	Amine oxidase [flavin-containing] B	420	1	GILTQYGRVLRQPVGKIFFAGTETASHWSGY
287	cluster 1	Q8BVW3	Trim14	Tripartite motif-containing protein 14	128	1	FTELRLLLDEEEVLAKKFIDKSTQLTLQVYR	x
288	cluster 1	Q8BP47	Nars	Asparagine--tRNA ligase, cytoplasmic	255	1	QLNNRHMMIRGENMSKILKARSMITRCFRDH	x
289	cluster 1	Q8BH00	Aldh8a1	Aldehyde dehydrogenase family 8 member A1	38	1	SYIDSYDPSTGEVYCKVPNSGKEEIEAAVEA	x
290	cluster 1	Q6ZQ38	Cand1	Cullin-associated NEDD8-dissociated protein 1	957	1	CAEEGTRNVVAECLGKLTLIDPETLLPRLKG	x
291	cluster 1	Q6Q899	Ddx58	Probable ATP-dependent RNA helicase DDX58	456	1	ATVRDNVAELEQVVYKPQKISRKVASRTSNT
292	cluster 1	Q69Z37	Samd9l	Sterile alpha motif domain-containing protein 9-like	774	1	KNKATDFVEIGEQVSKLMSYKATSHEDFIPV
293	cluster 1	Q64282	Ifit1	Interferon-induced protein with tetratricopeptide repeats 1	155	1	CEEGWALLKCGGGNYKQAMACFAKALKVEPE
294	cluster 1	Q61147	Cp	Ceruloplasmin	676	1	LSKGERRDTANLFPHKSLTLLMNPDTKGTFD	x
295	cluster 1	Q3UQ44	Iqgap2	Ras GTPase-activating-like protein IQGAP2	771	1	KIQSLLRASKARDDYKALVGSENPPLTVIRK	x
296	cluster 1	Q60817	Naca	Nascent polypeptide-associated complex subunit alpha	127	1	YKSPASDTYIVFGEAKIEDLSQQAQLAAAEK		x
297	cluster 1	P68040	Gnb2l1	Guanine nucleotide-binding protein subunit beta-2-like 1	139	1	SRDKTIKLWNTLGVCKYTVQDESHSEWVSCV	x
298	cluster 1	P68134	Acta1	Actin, alpha skeletal muscle	70	1	YVGDEAQSKRGILTLKYPIEHGIITNWDDME	x		x
299	cluster 1	P58252	Eef2	Elongation factor 2	638	1	SARQELKARARYLAEKYEWDVAEARKIWCFG	x		x
300	cluster 1	P51150	Rab7a	Ras-related protein Rab-7a	126	1	SPRDPENFPFVVLGNKIDLENRQVATKRAQA	x
301	cluster 1	P50285	Fmo1	Dimethylaniline monooxygenase [N-oxide-forming] 1	258	1	LRNLLPTPIVSWLISKKMNSWFNHVNYGVAP
302	cluster 1	P42225	Stat1	Signal transducer and activator of transcription 1	673	1	NIPENPLKYLYPNIDKDHAFGKYYSRPKEAP	x
303	cluster 1	P32921	Wars	Tryptophan--tRNA ligase, cytoplasmic	299	1	FPAVQAAPSFSNSFPKIFRDRTDIQCLIPCA
304	cluster 1	P16858	Gapdh	Glyceraldehyde-3-phosphate dehydrogenase	184	1	VEGLMTTVHAITATQKTVDGPSGKLWRDGRG	x		x
305	cluster 1	P14206	Rpsa	40S ribosomal protein SA	40	1	LGGTNLDFQMEQYIYKRKSDGIYIINLKRTW
306	cluster 1	P11983	Tcp1	T-complex protein 1 subunit alpha	33	1	RSQNVMAAASIANIVKSSFGPVGLDKMLVDD	x
307	cluster 1	P11983	Tcp1	T-complex protein 1 subunit alpha	466	1	TLAVNAAQDSTDLVAKLRAFHNEAQVNPERK	x		x
308	cluster 1	P11499	Hsp90ab1	Heat shock protein HSP 90-beta	306	1	RNPDDITQEEYGEFYKSLTNDWEDHLAVKHF	x		x
309	cluster 1	P07901	Hsp90aa1	Heat shock protein HSP 90-alpha	633	1	QALRDNSTMGYMAAKKHLEINPDHSIIETLR	x
310	cluster 1	P05132	Prkaca	cAMP-dependent protein kinase catalytic subunit alpha	280	1	DLKDLLRNLLQVDLTKRFGNLKNGVNDIKNH	x
311	cluster 1	P02463	Col4a1	Collagen alpha-1(IV) chain	1496	1	RAHGQDLGTAGSCLRKFSTMPFLFCNINNVC
312	cluster 1	O70310	Nmt1	Glycylpeptide N-tetradecanoyltransferase 1	107	1	IQKAIELFSVGQGPAKTMEEASKRSYQFWDT	x
313	cluster 1	O09173	Hgd	Homogentisate 1,2-dioxygenase	171	1	IVPQKGKLLIYTEFGKMSLQPNEICVIQRGM
314	cluster 1	E9Q555	Rnf213	E3 ubiquitin-protein ligase RNF213	685	1	LLHTCMQKSPPKKNSKSQPEDTWAGLEGISF	x
315	cluster 1	A0JNU3	Aspg	60 kDa lysophospholipase	261	1	GIPASLVRTFLQPPLKGVVMETFGSGNGPTK	x
316	cluster 2	E9Q555	Rnf213	E3 ubiquitin-protein ligase RNF213	2909	1	APFAKAYETVCQKQDKEFFGLRDYYSLIKMV	x
317	cluster 2	Q9ET01	Pygl	Glycogen phosphorylase, liver form	545	1	IFLREIAKVKQENKLKFSQFLEKEYKVKINP	x
318	cluster 2	Q9D0I9	Rars	Arginine--tRNA ligase, cytoplasmic	205	1	DKEKVIVDFSSPNIAKEMHVGHLRSTIIGES	x		x
319	cluster 2	Q8VDD5	Myh9	Myosin-9	139	1	YKNLPIYSEEIVEMYKGKKRHEMPPHIYAIT	x
320	cluster 2	P42225	Stat1	Signal transducer and activator of transcription 1	636	1	QNGGEPDFHAVEPYTKKELSAVTFPDIIRNY
321	cluster 2	Q63932	Map2k2	Dual specificity mitogen-activated protein kinase kinase 2	88	1	ERISELGAGNGGVVTKARHRPSGLIMARKLI	x
322	cluster 2	P62983	Rps27a	Polyubiquitin-C	29	2	TLEVEPSDTIENVKAKIQDKEGIPPDQQRLI	x
323	cluster 2	Q9Z1Q9	Vars	Valine--tRNA ligase	394	1	GCDHAGIATQVVVEKKLWKERGLNRHQLGRE
324	cluster 2	Q9Z1Q9	Vars	Valine--tRNA ligase	393	1	PGCDHAGIATQVVVEKKLWKERGLNRHQLGR
325	cluster 2	Q9WUR2	Eci2	Enoyl-CoA delta isomerase 2, mitochondrial	158	1	TSEDGITKITFNRPTKKNAISFQMYRDIILA			x
326	cluster 2	Q99MN1	Kars	Lysine--tRNA ligase	405	1	RRISMVEELEKALGVKLPETSLFETEETRKI	x
327	cluster 2	Q91V92	Acly	ATP-citrate synthase	640	1	KIGNTGGMLDNILASKLYRPGSVAYVSRSGG	x
328	cluster 2	Q8VDD5	Myh9	Myosin-9	651	1	FKTRKGMFRTVGQLYKEQLAKLMATLRNTNP			x
329	cluster 2	Q8VCN5	Cth	Cystathionine gamma-lyase	270	1	CRGLKTLQVRMEKHFKNGMAVARFLETNPRV	x
330	cluster 2	Q8R0W0	Eppk1	Epiplakin	306	1	TGGLAGVVLLPGGHKKSFFQATVEHLVSKGI
331	cluster 2	Q8C547	Heatr5b	HEAT repeat-containing protein 5B	125	1	PTKLAAVACVGAFYEKMGRMLGSAFPETVNN
332	cluster 2	Q8BX57	Pxk	PX domain-containing protein kinase-like protein	266	1	YCNPKKTQGLELQQIKTYGRQILEALKFLHD	x
333	cluster 2	Q80SU7	Gvin1	Interferon-induced very large GTPase 1	1317	1	GNRSIEQHKSEIETHKRKIRRQQLEKAFPLN
334	cluster 2	Q69ZN7	Myof	Myoferlin	102	1	SLKDLIGDQNRSLPYKQTSLLNEKGQDTGAT	x
335	cluster 2	Q64516	Gk	Glycerol kinase	138	1	VENLSKRIPGNNNFVKSKTGLPLSTYFSAVK
336	cluster 2	Q61699	Hsph1	Heat shock protein 105 kDa	351	1	SAIEIVGGATRIPAVKERIAKFFGKDVSTTL
337	cluster 2	Q61316	Hspa4	Heat shock 70 kDa protein 4	221	1	SAYQVSVCAFNKGKLKVLATAFDTTLGGRKF
338	cluster 2	P69566	Ranbp9	Ran-binding protein 9	370	1	YPSLLERNPNLLFTLKVRQFIEMVNGTDSEV
339	cluster 2	P48455	Ppp3cc	Serine/threonine-protein phosphatase 2B catalytic subunit gamma isoform	319	1	APNYLDVYNNKAAVLKYENNVMNIRQFNCSP	x
340	cluster 2	P32020	Scp2	Non-specific lipid-transfer protein	464	1	EQFVKKIGGIFAFKVKDGPGGKEATWVVDVK
341	cluster 2	P32020	Scp2	Non-specific lipid-transfer protein	177	1	MFGYAGKEHMEKYGTKVEHFAKIGWKNHKHS	x		x
342	cluster 2	P12970	Rpl7a	60S ribosomal protein L7a	151	1	LRAGVNTVTTLVENKKAQLVVIAHDVDPIEL
343	cluster 2	P11499	Hsp90ab1	Heat shock protein HSP 90-beta	427	1	CLELFSELAEDKENYKKFYEAFSKNLKLGIH			x
344	cluster 2	P0CG49	Ubb	Polyubiquitin-B	82	1	LHLVLRLRGGMQIFVKTLTGKTITLEVEPSD	x		x
345	cluster 2	E9Q555	Rnf213	E3 ubiquitin-protein ligase RNF213	1128	1	VRSLLKRRRDDLLFLKQEKRYVESLLRQLGR
346	cluster 2	P06801	Me1	NADP-dependent malic enzyme	516	1	PPLNTIRGVSLKIAVKIVQDAYKEKMATVYP	x
347	cluster 2	Q9QXE0	Hacl1	2-hydroxyacyl-CoA lyase 1	217	1	ETSAVCAAASVLRDAKQPLLIIGKGAAYSHA	x
348	cluster 2	Q9QXD6	Fbp1	Fructose-1,6-bisphosphatase 1	269	1	HRTLVYGGIFLYPANKKSPSGKLRLLYECNP	x		x
349	cluster 2	Q9D826	Pipox	Peroxisomal sarcosine oxidase	104	1	QTELLLLGTKENPGLKTIQATLSRQGIDHEY	x
350	cluster 2	Q91YI0	Asl	Argininosuccinate lyase	7	1	_________MASESGKLWGGRFVGAVDPIME			x
351	cluster 2	Q8R0Y6	Aldh1l1	Cytosolic 10-formyltetrahydrofolate dehydrogenase	597	1	WKTAACLAAGNTVVIKPAQVTPLTALKFAEL	x
352	cluster 2	Q8JZR0	Acsl5	Long-chain-fatty-acid--CoA ligase 5	536	1	LHTGDIGRWLPNGTLKIVDRKKNIFKLAQGE	x		x
353	cluster 2	Q8C196	Cps1	Carbamoyl-phosphate synthase [ammonia], mitochondrial	811	1	GEVMAIGRTFEESFQKALRMCHPSVDGFTPR	x		x
354	cluster 2	Q8C196	Cps1	Carbamoyl-phosphate synthase [ammonia], mitochondrial	728	1	IEVNARLSRSSALASKATGYPLAFIAAKIAL	x
355	cluster 2	Q8C196	Cps1	Carbamoyl-phosphate synthase [ammonia], mitochondrial	772	1	KTSACFEPSLDYMVTKIPRWDLDRFHGTSSR	x		x
356	cluster 2	Q8C196	Cps1	Carbamoyl-phosphate synthase [ammonia], mitochondrial	757	1	ALGIPLPEIKNVVSGKTSACFEPSLDYMVTK	x		x
357	cluster 2	Q61176	Arg1	Arginase-1	68	1	LAFVDVPNDSSFQIVKNPRSVGKANEELAGV	x		x
358	cluster 2	P63017	Hspa8	Heat shock cognate 71 kDa protein	187	1	IINEPTAAAIAYGLDKKVGAERNVLIFDLGG	x		x
359	cluster 2	P63017	Hspa8	Heat shock cognate 71 kDa protein	108	1	MVVNDAGRPKVQVEYKGETKSFYPEEVSSMV	x		x
360	cluster 2	P50247	Ahcy	Adenosylhomocysteinase	8	1	________MSDKLPYKVADIGLAAWGRKALD	x		x
361	cluster 2	O88428	Papss2	Bifunctional 3'-phosphoadenosine 5'-phosphosulfate synthase 2	400	1	WDDGLDQYRLTPLELKQKCKDMNADAVFAFQ	x
362	cluster 2	P19096	Fasn	Fatty acid synthase	1020	1	QFQGICEATLEGEQGKLLWKDNWVTFMDTML	x
363	cluster 2	Q9ET01	Pygl	Glycogen phosphorylase, liver form	470	1	GVAKIHSDIVKTQVFKDFSELEPDKFQNKTN	x		x
364	cluster 2	Q91WT9	Cbs	Cystathionine beta-synthase	116	1	ELLAKCEFFNAGGSVKDRISLRMIEDAERAG	x
365	cluster 2	Q8R0W0	Eppk1	Epiplakin	1010	1	AVCRGVVGAEVYGKLKRAEHSITGYRDPFSG
366	cluster 2	Q8QZR1	Tat	Tyrosine aminotransferase	232	1	PSNPCGSVFSKRHLQKILAVAERQCVPILAD	x
367	cluster 2	Q78PY7	Snd1	Staphylococcal nuclease domain-containing protein 1	249	1	ETDGSETPEPFAAEAKFFTESRLLQRDVQII	x		x
368	cluster 2	P63017	Hspa8	Heat shock cognate 71 kDa protein	56	1	YVAFTDTERLIGDAAKNQVAMNPTNTVFDAK	x		x
369	cluster 2	P35700	Prdx1	Peroxiredoxin-1	16	1	MSSGNAKIGYPAPNFKATAVMPDGQFKDISL	x		x
370	cluster 2	P05064	Aldoa	Fructose-bisphosphate aldolase A	200	1	PIVEPEILPDGDHDLKRCQYVTEKVLAAVYK	x		x
371	cluster 2	A2AJL3	Fggy	FGGY carbohydrate kinase domain-containing protein	155	1	GVMSVEMQAPKLLWLKENLREICWDKAGHFF	x		x
372	cluster 2	E9Q555	Rnf213	E3 ubiquitin-protein ligase RNF213	2309	1	INPSNGKVIKKDVMTKELFDGLRLQRVPFNI	x
373	cluster 2	Q9Z0E6	Gbp2	Interferon-induced guanylate-binding protein 2	451	1	QMRQELEKKYNQAPGKGLQAEAMLKNYFDSK
374	cluster 2	Q99LI8	Hgs	Hepatocyte growth factor-regulated tyrosine kinase substrate	471	1	NQLDERRLYYEGLQDKLAQIRDARGALSALR	x
375	cluster 2	Q922H4	Gmppa	Mannose-1-phosphate guanyltransferase alpha	13	1	___MLKAVILIGGPQKGTRFRPLSFEVPKPL	x
376	cluster 2	Q91YI0	Asl	Argininosuccinate lyase	288	1	LSDAYSTGSSLMPQKKNPDSLELIRSKAGRV	x		x
377	cluster 2	Q8VCN5	Cth	Cystathionine gamma-lyase	47	1	NSRAVVLPISLATTFKQDFPGQSSGFEYSRS	x		x
378	cluster 2	Q8R0Y6	Aldh1l1	Cytosolic 10-formyltetrahydrofolate dehydrogenase	620	1	TALKFAELTLKAGIPKGVVNILPGSGSLVGQ	x
379	cluster 2	Q8C196	Cps1	Carbamoyl-phosphate synthase [ammonia], mitochondrial	1309	1	PTLEQPIIPSDYVAIKAPMFSWPRLRDADPI	x		x
380	cluster 2	Q571F8	Gls2	Glutaminase liver isoform, mitochondrial	244	1	SVSTLGTDYVHKFVGKEPSGLRYNKLSLNEE	x
381	cluster 2	P41216	Acsl1	Long-chain-fatty-acid--CoA ligase 1	357	1	IGFFQGDIRLLMDDLKVLQPTIFPVVPRLLN	x		x
382	cluster 2	P17563	Selenbp1	Selenium-binding protein 1	411	1	GKRLYATTSLYSAWDKQFYPDLIREGSMMLQ			x
383	cluster 2	P28271	Aco1	Cytoplasmic aconitate hydratase	158	1	QDLEFERNKERFEFLKWGSQAFCNMRIIPPG
384	cluster 2	Q9WTI7	Myo1c	Unconventional myosin-Ic	188	1	RLLQSNPVLEAFGNAKTLRNDNSSRFGKYMD	x
385	cluster 2	Q9R111	Gda	Guanine deaminase	201	1	ESVKETERFVSEMLQKNYPRVKPIVTPRFTL	x
386	cluster 2	Q9R0P3	Esd	S-formylglutathione hydrolase	200	1	KKAFSGYLGPDESKWKAYDATCLVKAYSGSQ	x		x
387	cluster 2	Q9R0H0	Acox1	Peroxisomal acyl-coenzyme A oxidase 1	216	1	GLHAFVVPIREIGTHKPLPGITVGDIGPKFG	x		x
388	cluster 2	Q9QXD6	Fbp1	Fructose-1,6-bisphosphatase 1	24	1	TDISTLTRFVMEQGRKAQGTGELTQLLNSLC	x		x
389	cluster 2	Q9DC50	Crot	Peroxisomal carnitine O-octanoyltransferase	148	1	LNYWQLLRREKLPVHKSGNTPLDMNQFRMLF	x
390	cluster 2	Q99J08	Sec14l2	SEC14-like protein 2	193	1	FEENYPETLKRLFVVKAPKLFPVAYNLIKPF	x
391	cluster 2	Q99J08	Sec14l2	SEC14-like protein 2	117	1	IIGPLDAKGLLFSASKQDLLRTKMRDCELLL	x		x
392	cluster 2	Q91YI0	Asl	Argininosuccinate lyase	192	1	AVALTRDSERLLEVQKRINVLPLGSGAIAGN	x
393	cluster 2	Q91YI0	Asl	Argininosuccinate lyase	43	1	ISYDRHLWNVDVQGSKAYSRGLEKAGLLTKA	x
394	cluster 2	Q91Y97	Aldob	Fructose-bisphosphate aldolase B	147	1	SERCAQYKKDGVDFGKWRAVLRIADQCPSSL	x		x
395	cluster 2	Q8R0Y6	Aldh1l1	Cytosolic 10-formyltetrahydrofolate dehydrogenase	479	1	AVAAAKEAFENGLWGKINARDRGRLLYRLAD	x		x
396	cluster 2	Q8C196	Cps1	Carbamoyl-phosphate synthase [ammonia], mitochondrial	1074	1	QIPNNLAVPLYKNGVKIMGTSPLQIDRAEDR	x		x
397	cluster 2	P63017	Hspa8	Heat shock cognate 71 kDa protein	126	1	TKSFYPEEVSSMVLTKMKEIAEAYLGKTVTN	x
398	cluster 2	P34914	Ephx2	Bifunctional epoxide hydrolase 2	404	1	GVAEAELEKNMSRTFKSFFRASDETGFIAVH	x
399	cluster 2	P28271	Aco1	Cytoplasmic aconitate hydratase	772	1	ERYQQAGLPLIVLAGKEYGSGSSRDWAAKGP	x
400	cluster 2	P25688	Uox	Uricase	164	1	GPPVIHSGIKDLKVLKTTQSGFEGFLKDQFT	x		x
401	cluster 2	P25688	Uox	Uricase	227	1	AVRDIVLQKFAGPYDKGEYSPSVQKTLYDIQ	x		x
402	cluster 2	P25688	Uox	Uricase	10	1	______MAHYHDNYGKNDEVEFVRTGYGKDM	x		x
403	cluster 2	P25688	Uox	Uricase	118	1	NHVTRAHVYVEEVPWKRFEKNGIKHVHAFIH	x		x
404	cluster 2	P24270	Cat	Catalase	243	1	EAVYCKFHYKTDQGIKNLPVGEAGRLAQEDP	x		x
405	cluster 2	P24270	Cat	Catalase	169	1	FIRDAILFPSFIHSQKRNPQTHLKDPDMVWD	x		x
406	cluster 2	P24270	Cat	Catalase	98	1	GYFEVTHDITRYSKAKVFEHIGKRTPIAVRF	x
407	cluster 2	P16858	Gapdh	Glyceraldehyde-3-phosphate dehydrogenase	225	1	GAAKAVGKVIPELNGKLTGMAFRVPTPNVSV	x		x
408	cluster 2	P16858	Gapdh	Glyceraldehyde-3-phosphate dehydrogenase	217	1	QNIIPASTGAAKAVGKVIPELNGKLTGMAFR	x		x
409	cluster 2	P16460	Ass1	Argininosuccinate synthase	140	1	QVRFELTCYSLAPQIKVIAPWRMPEFYNRFK	x
410	cluster 2	P15327	Bpgm	Bisphosphoglycerate mutase	29	1	GQWNKENRFCSWVDQKLNNDGLEEARNCGRQ	x
411	cluster 2	P11679	Krt8	Keratin, type II cytoskeletal 8	123	1	FASFIDKVRFLEQQNKMLETKWSLLQQQKTS	x
412	cluster 2	P06745	Gpi	Glucose-6-phosphate isomerase	89	1	SRGVEAARDNMFSGSKINYTENRAVLHVALR	x
413	cluster 2	P01942	Hba	Hemoglobin subunit alpha	41	1	GAEALERMFASFPTTKTYFPHFDVSHGSAQV	x	x	x
414	cluster 2	P01901	H2-K1	H-2 class I histocompatibility antigen, K-B alpha chain	359	1	LAPGSQTSDLSLPDCKVMVHDPHSLA_____	x
415	cluster 2	O88844	Idh1	Isocitrate dehydrogenase [NADP] cytoplasmic	93	1	PDEKRVEEFKLKQMWKSPNGTIRNILGGTVF	x		x
416	cluster 2	O88844	Idh1	Isocitrate dehydrogenase [NADP] cytoplasmic	151	1	GDQYRATDFVVPGPGKVEITYTPKDGTQKVT	x		x
417	cluster 2	O88844	Idh1	Isocitrate dehydrogenase [NADP] cytoplasmic	126	1	AIICKNIPRLVTGWVKPIIIGRHAYGDQYRA	x		x
418	cluster 2	Q5DU57	Spata13	Spermatogenesis-associated protein 13	313	3	KFQRKFLKDLEKQYNKEEPHLSEIGSCFLEH
419	cluster 2	Q5DU57	Spata13	Spermatogenesis-associated protein 13	309	3	EDIYKFQRKFLKDLEKQYNKEEPHLSEIGSC
420	cluster 2	Q5DU57	Spata13	Spermatogenesis-associated protein 13	302	3	ATIFGNIEDIYKFQRKFLKDLEKQYNKEEPH
421	cluster 2	Q9R0H0	Acox1	Peroxisomal acyl-coenzyme A oxidase 1	500	1	EAYKLRAARLVEIAAKNLQAQVSHRKSKEVA	x		x
422	cluster 2	Q9R0H0	Acox1	Peroxisomal acyl-coenzyme A oxidase 1	512	1	IAAKNLQAQVSHRKSKEVAWNLTSVDLVRAS	x		x
423	cluster 2	Q9R0H0	Acox1	Peroxisomal acyl-coenzyme A oxidase 1	446	1	TARFLMKIYDQVQSGKLVGGMVSYLNDLPSQ	x		x
424	cluster 2	Q9ET01	Pygl	Glycogen phosphorylase, liver form	514	1	GLADLIAEKIGEDYVKDLSQLTKLHSFVSDD	x		x
425	cluster 2	Q9DBM2	Ehhadh	Peroxisomal bifunctional enzyme	38	1	AISPTVITEVRNGLQKASLDHTVRAIVICGA	x
426	cluster 2	Q9D0F9	Pgm1	Phosphoglucomutase-1	16	1	MVKIVTVKTQAYPDQKPGTSGLRKRVKVFQS	x		x
427	cluster 2	Q99KQ4	Nampt	Nicotinamide phosphoribosyltransferase	342	1	ILGKKFPVTENSKGYKLLPPYLRVIQGDGVD	x
428	cluster 2	Q93092	Taldo1	Transaldolase	219	1	KSYEPQEDPGVKSVTKIYNYYKKFGYKTIVM	x
429	cluster 2	Q93092	Taldo1	Transaldolase	215	1	NTDKKSYEPQEDPGVKSVTKIYNYYKKFGYK	x
430	cluster 2	Q922D8	Mthfd1	C-1-tetrahydrofolate synthase, cytoplasmic	157	1	DCFIPCTPKGCLELIKEAGVQIAGRHAVVVG	x
431	cluster 2	Q91YI0	Asl	Argininosuccinate lyase	106	1	ANERRLKELIGEAAGKLHTGRSRNDQVVTDL	x
432	cluster 2	Q91Y97	Aldob	Fructose-bisphosphate aldolase B	101	1	QKDSQGNLFRNVLKEKGIVVGIKLDQGGAPL	x
433	cluster 2	Q91Y97	Aldob	Fructose-bisphosphate aldolase B	13	1	___MAHRFPALTPEQKKELSEIAQRIVANGK			x
434	cluster 2	Q91X34	Baat	Bile acid-CoA:amino acid N-acyltransferase	138	1	LDSLTLERWYVAPGVKRIQVKESRIRGALFL	x		x
435	cluster 2	Q8VC97	Upb1	Beta-ureidopropionase	55	1	PREALKAASERNFELKGYAFGAAKEQQRCPQ	x
436	cluster 2	Q8CGC7	Eprs	Bifunctional glutamate/proline--tRNA ligase	435	1	IWEYSRLNLNNTVLSKRKLTWFVNEGLVDGW	x
437	cluster 2	Q8BX70	Vps13c	Vacuolar protein sorting-associated protein 13C	2422	1	STFDYSLKDRAPFTVKNALGVPMKVQPNRNL	x
438	cluster 2	Q8BW75	Maob	Amine oxidase [flavin-containing] B	52	1	DRVGGRTYTIRNKNVKYVDLGGSYVGPTQNR	x		x
439	cluster 2	Q80XL6	Acad11	Acyl-CoA dehydrogenase family member 11	17	1	ETDVTSDTVEVLPQHKFDLRSLEAYLNQHLP	x		x
440	cluster 2	Q64442	Sord	Sorbitol dehydrogenase	107	1	VAIEPGVPREVDEYCKIGRYNLTPTIFFCAT	x
441	cluster 2	Q64339	Isg15	Ubiquitin-like protein ISG15	35	1	TNSMTVSELKKQIAQKIGVPAFQQRLAHQTA	x
442	cluster 2	Q60769	Tnfaip3	Tumor necrosis factor alpha-induced protein 3	82	1	ALIDRSVQASLESQKKLNWCREVRKLVALKT
443	cluster 2	Q3UPL0	Sec31a	Protein transport protein Sec31A	435	1	QQRRQPVFISQVVTEKDFLNRSAQLQHAVQS	x
444	cluster 2	Q3UJD6	Usp19	Ubiquitin carboxyl-terminal hydrolase 19	777	1	SVHVKPENLRLAEVIKNRFHRVFLPSHSLDA	x
445	cluster 2	P97351	Rps3a	40S ribosomal protein S3a	46	1	YDVKAPAMFNIRNIGKTLVTRTQGTKIASDG	x
446	cluster 2	Q60817	Naca	Nascent polypeptide-associated complex subunit alpha	100	1	LRQVTGVTRVTIRKSKNILFVITKPDVYKSP
447	cluster 2	P51660	Hsd17b4	Peroxisomal multifunctional enzyme type 2	184	1	LGILGLCNTLAIEGRKNNIHCNTIAPNAGSR	x
448	cluster 2	P51660	Hsd17b4	Peroxisomal multifunctional enzyme type 2	46	1	ERGALVIVNDLGGDFKGIGKGSSAADKVVAE	x		x
449	cluster 2	P51660	Hsd17b4	Peroxisomal multifunctional enzyme type 2	84	1	AVANYDSVEAGEKLVKTALDTFGRIDVVVNN	x
450	cluster 2	P40142	Tkt	Transketolase	16	1	MEGYHKPDQQKLQALKDTANRLRISSIQATT	x		x
451	cluster 2	P25688	Uox	Uricase	122	1	RAHVYVEEVPWKRFEKNGIKHVHAFIHTPTG			x
452	cluster 2	P24456	Cyp2d10	Cytochrome P450 2D10	242	1	LNMFPILLRIPGLPGKVFQGQKSLLAIVENL	x
453	cluster 2	P16858	Gapdh	Glyceraldehyde-3-phosphate dehydrogenase	160	1	VSNASCTTNCLAPLAKVIHDNFGIVEGLMTT	x	x
454	cluster 2	P01942	Hba	Hemoglobin subunit alpha	8	1	________MVLSGEDKSNIKAAWGKIGGHGA	x		x
455	cluster 2	O35459	Ech1	Delta(3,5)-Delta(2,4)-dienoyl-CoA isomerase, mitochondrial	150	1	ARIAWYLRDLISKYQKTFTVIEKCPKPVIAA	x
456	cluster 2	G3X982	Aox3	Aldehyde oxidase 3	17	1	SPSKESDELIFFVNGKKVTERNADPEVNLLF	x
457	cluster 2	O08997	Atox1	Copper transport protein ATOX1	60	1	EHSSDTLLATLNKTGKAVSYLGPK_______	x		x
458	cluster 2	Q9R0H0	Acox1	Peroxisomal acyl-coenzyme A oxidase 1	437	1	GENTVMMLQTARFLMKIYDQVQSGKLVGGMV	x		x
459	cluster 2	Q9JHR7	Ide	Insulin-degrading enzyme	206	1	EKNVMNDAWRLFQLEKATGNPKHPFSKFGTG	x		x
460	cluster 2	Q9JHR7	Ide	Insulin-degrading enzyme	558	1	DATPYPALIKDTAMSKLWFKQDDKFFLPKAC	x
461	cluster 2	Q9D5J6	Shpk	Sedoheptulokinase	439	1	RVVGSGSALSRNEVLKQEVQRAFPFPVCFGQ	x		x
462	cluster 2	Q91WT9	Cbs	Cystathionine beta-synthase	158	1	TSGNTGIGLALAAAVKGYRCIIVMPEKMSME	x
463	cluster 2	Q8VBT2	Sds	L-serine dehydratase/L-threonine deaminase	10	1	______MAAQESLHVKTPLRDSMALSKLAGT	x
464	cluster 2	Q8R5F7	Ifih1	Interferon-induced helicase C domain-containing protein 1	983	1	WGTMMVHKGLDLPCLKIRNFVVNFKNNSPKK	x
465	cluster 2	Q8R0Y6	Aldh1l1	Cytosolic 10-formyltetrahydrofolate dehydrogenase	703	1	LNKAVQMGMSSVFFNKGENCIAAGRLFVEDS	x		x
466	cluster 2	Q8C196	Cps1	Carbamoyl-phosphate synthase [ammonia], mitochondrial	1029	1	NCNPETVSTDFDECDKLYFEELSLERILDIY
467	cluster 2	Q8C196	Cps1	Carbamoyl-phosphate synthase [ammonia], mitochondrial	157	1	HWLATKSLGQWLQEEKVPAIYGVDTRMLTKI	x		x
468	cluster 2	Q8C196	Cps1	Carbamoyl-phosphate synthase [ammonia], mitochondrial	1269	1	IECNLRASRSFPFVSKTLGVDFIDVATKVMI	x		x
469	cluster 2	P70303	Ctps2	CTP synthase 2	100	1	DNNITTGKIYQHVINKERRGDYLGKTVQVVP	x
470	cluster 2	P50285	Fmo1	Dimethylaniline monooxygenase [N-oxide-forming] 1	209	1	NSGTDIAVEASHLAKKVFLSTTGGAWVISRV			x
471	cluster 2	P40142	Tkt	Transketolase	456	1	PMSTVFYPSDGVATEKAVELAANTKGICFIR	x
472	cluster 2	P40142	Tkt	Transketolase	204	1	QSDPAPLQHQVDIYQKRCEAFGWHTIIVDGH			x
473	cluster 2	P35700	Prdx1	Peroxiredoxin-1	120	1	ISDPKRTIAQDYGVLKADEGISFRGLFIIDD	x
474	cluster 2	P34914	Ephx2	Bifunctional epoxide hydrolase 2	76	1	SQWVPLMDESYRKSSKACGANLPENFSISQI	x
475	cluster 2	P34914	Ephx2	Bifunctional epoxide hydrolase 2	191	1	KPNEVVFLDDFGSNLKPARDMGMVTILVHNT	x		x
476	cluster 2	O88844	Idh1	Isocitrate dehydrogenase [NADP] cytoplasmic	260	1	CYEHRLIDDMVAQAMKSEGGFIWACKNYDGD
477	cluster 2	P17182	Eno1	Alpha-enolase	120	1	KFGANAILGVSLAVCKAGAVEKGVPLYRHIA
478	cluster 2	Q9Z1Q9	Vars	Valine--tRNA ligase	951	1	NLDVNRILGYRHFCNKLWNATKFALRGLGKG	x
479	cluster 2	P25688	Uox	Uricase	72	1	YLHGDNSDIIPTDTIKNTVHVLAKLRGIRNI	x		x
480	cluster 2	P23116	Eif3a	Eukaryotic translation initiation factor 3 subunit A	351	1	TDIARLLDMDGIIVEKQRRLATLLGLQAPPT	x
481	cluster 2	O35490	Bhmt	Betaine--homocysteine S-methyltransferase 1	283	1	PFGLEPRVATRWDIQKYAREAYNLGIRYIGG	x		x
482	cluster 2	P05201	Got1	Aspartate aminotransferase, cytoplasmic	321	1	IVAATLSDPELFKEWKGNVKTMADRILTMRS	x
483	cluster 2	Q9R0H0	Acox1	Peroxisomal acyl-coenzyme A oxidase 1	65	1	DYNFLTRSQRYEVAVKKSATMVKKMREFGIA	x		x
484	cluster 2	Q9D154	Serpinb1a	Leukocyte elastase inhibitor A	317	1	ADLSGMSGSRDLFISKIVHKSFVEVNEEGTE	x
485	cluster 2	Q9CYR6	Pgm3	Phosphoacetylglucosamine mutase	220	1	KRSVKVDCANGIGALKLREMEHYFSRGLSVL
486	cluster 2	Q99JY9	Actr3	Actin-related protein 3	191	1	HVIPVAEGYVIGSCIKHIPIAGRDITYFIQQ	x
487	cluster 2	Q8VDD5	Myh9	Myosin-9	678	1	NTNPNFVRCIIPNHEKKAGKLDPHLVLDQLR
488	cluster 2	Q80SU7	Gvin1	Interferon-induced very large GTPase 1	2402	1	FVCHFRSNLEENYGKKFTGKGSLPDLWTKIT
489	cluster 2	Q2NL51	Gsk3a	Glycogen synthase kinase-3 alpha	260	1	IKPQNLLVDPDTAVLKLCDFGSAKQLVRGEP
490	cluster 2	P52480	Pkm	Pyruvate kinase PKM	115	1	SDPILYRPVAVALDTKGPEIRTGLIKGSGTA	x
491	cluster 2	P46735	Myo1b	Unconventional myosin-Ib	529	1	HYAGKVLYQVEGFVDKNNDLLYRDLSQAMWK	x
492	cluster 2	O08663	Metap2	Methionine aminopeptidase 2	281	1	TVTFNPKYDILLTAVKDATNTGIKCAGIDVR	x
493	cluster 2	E9Q555	Rnf213	E3 ubiquitin-protein ligase RNF213	4921	1	QISSRFLQGKPRLTLKGIPTLVYRRDWNYEH	x
494	cluster 2	E9Q555	Rnf213	E3 ubiquitin-protein ligase RNF213	4944	1	RRDWNYEHLFMDIKNKMAQSSLPNLAISTIS
495	cluster 2	E9Q555	Rnf213	E3 ubiquitin-protein ligase RNF213	2898	1	RLVQDKIRGYFAPFAKAYETVCQKQDKEFFG	x
496	cluster 2	Q8BVG4	Dpp9	Dipeptidyl peptidase 9	586	1	VHVYKLSGPDDDPLHKQPRFWASMMEAANCP	x
497	cluster 2	Q80SU7	Gvin1	Interferon-induced very large GTPase 1	2418	1	FTGKGSLPDLWTKITKQEVLNDLKK______
498	cluster 2	Q3UJD6	Usp19	Ubiquitin carboxyl-terminal hydrolase 19	695	1	NDSFIVDLFQGQYKSKLVCPVCAKVSITFDP
499	cluster 2	Q05920	Pc	Pyruvate carboxylase, mitochondrial	748	1	AGTHILCIKDMAGLLKPAACTMLVSSLRDRF
500	cluster 2	P21958	Tap1	Antigen peptide transporter 1	476	1	TPCSPLSGSLAPSNMKGLVEFQDVSFAYPNQ
501	cluster 2	P19096	Fasn	Fatty acid synthase	235	1	SGYCRSEAVVAVLLTKKSLARRVYATILNAG
502	cluster 2	P14869	Rplp0	60S acidic ribosomal protein P0	26	1	SNYFLKIIQLLDDYPKCFIVGADNVGSKQMQ	x
503	cluster 2	E9Q555	Rnf213	E3 ubiquitin-protein ligase RNF213	483	1	DDIICMRSTGFFQQAKNRILDSTRKELLKGK	x
504	cluster 2	E9Q555	Rnf213	E3 ubiquitin-protein ligase RNF213	4293	1	LVHGNEYKAVRDATAKAVLECKTLDIGNALM
505	cluster 2	E9Q555	Rnf213	E3 ubiquitin-protein ligase RNF213	3537	1	SFLRESKMRLHVLLNKQEENQVRSLKEWVTR	x
506	cluster 2	Q9JLJ2	Aldh9a1	4-trimethylaminobutyraldehyde dehydrogenase	246	1	TGSVPTGVKIMEMSAKGVKPITLELGGKSPL	x
507	cluster 2	Q99KQ4	Nampt	Nicotinamide phosphoribosyltransferase	84	1	YLKGKVVTKEKIQEAKEVYREHFQDDVFNER
508	cluster 2	Q8BX90	Fndc3a	Fibronectin type-III domain-containing protein 3A	440	1	QKQFKITKLSPAMGCKFRLSAKNDYGVSDFS
509	cluster 2	Q80SU7	Gvin1	Interferon-induced very large GTPase 1	857	1	GKKQTYKQKSNENITKGMIENGPFLKLLQRL	x
510	cluster 2	Q6A0A9	FAM120A	Constitutive coactivator of PPAR-gamma-like protein 1	641	1	FRKNRLPPEFSPLIIKEWAAYKGKSPQTPEL
511	cluster 2	Q64737	Gart	Trifunctional purine biosynthetic protein adenosine-3	598	1	YDLAGFAVGAMERHQKLPQLERITEGDAVIG
512	cluster 2	Q61768	Kif5b	Kinesin-1 heavy chain	10	1	______MADPAECNIKVMCRFRPLNESEVNR
513	cluster 2	Q5BLK4	Zcchc6	Terminal uridylyltransferase 7	408	1	VPVVVCRDKQSGLLCKVSAGNENAWLTTKHL
514	cluster 2	P40124	Cap1	Adenylyl cyclase-associated protein 1	411	1	VKVQVMGKVPTISINKTDGCHAYLSKNSLDC
515	cluster 2	P11499	Hsp90ab1	Heat shock protein HSP 90-beta	72	1	ESLTDPSKLDSGKELKIDIIPNPQERTLTLV	x
516	cluster 2	P07901	Hsp90aa1	Heat shock protein HSP 90-alpha	328	1	FYKSLTNDWEEHLAVKHFSVEGQLEFRALLF
517	cluster 2	P07901	Hsp90aa1	Heat shock protein HSP 90-alpha	447	1	KENYKKFYEQFSKNIKLGIHEDSQNRKKLSE
518	cluster 2	P07901	Hsp90aa1	Heat shock protein HSP 90-alpha	540	1	PIDEYCVQQLKEFEGKTLVSVTKEGLELPED	x
519	cluster 2	P06745	Gpi	Glucose-6-phosphate isomerase	252	1	SAVAKHFVALSTNTAKVKEFGIDPQNMFEFW	x
520	cluster 2	E9Q555	Rnf213	E3 ubiquitin-protein ligase RNF213	1296	1	KNDLKFMCTMNPQDQKGWISERVGQIKEYHT	x
521	cluster 2	O09174	Amacr	Alpha-methylacyl-CoA racemase	117	1	IYARLSGFGQSGIFSKVAGHDINYLALSGVL	x		x
522	cluster 2	Q9QZ85	Iigp1	Interferon-inducible GTPase 1	255	1	FPVLMDKLISDLPIYKRHNFMVSLPNITDSV
523	cluster 2	Q9D1M4	Eef1e1	Eukaryotic translation elongation factor 1 epsilon-1	12	1	____MAAAAELRLLEKSLGLKPGNKYSAQGE
524	cluster 2	Q60932	Vdac1	Voltage-dependent anion-selective channel protein 1	279	1	LKPGIKLTLSALLDGKNVNAGGHKLGLGLEF	x		x
525	cluster 2	Q5SW19	Cluh	Clustered mitochondria protein homolog	793	1	AEVMRQRGINMRYLGKVLDLVLRSPARDQLD	x
526	cluster 2	P05064	Aldoa	Fructose-bisphosphate aldolase A	108	1	PFPQVIKSKGGVVGIKVDKGVVPLAGTNGET	x
527	cluster 2	Q00519	Xdh	Xanthine dehydrogenase/oxidase	16	1	MTRTTVDELVFFVNGKKVVEKNADPETTLLV	x
528	cluster 2	Q9WUA2	Farsb	Phenylalanine--tRNA ligase beta subunit	64	1	QGHGKAQGASDVVLYKIDVPANRYDLLCLEG
529	cluster 2	Q9QXD1	Acox2	Peroxisomal acyl-coenzyme A oxidase 2	66	1	RRVESLIQRDPVFNLKHLYFMTRDELYEDAV	x		x
530	cluster 2	Q9JIF7	Copb1	Coatomer subunit beta	261	1	IRCIYNLLQSSSPAVKYEAAGTLVTLSSAPT
531	cluster 2	Q9DCQ2	Aspdh	Putative L-aspartate dehydrogenase	12	1	____MATSTLPQVPYKVGVVGYGRLGQSLVS	x
532	cluster 2	Q922D8	Mthfd1	C-1-tetrahydrofolate synthase, cytoplasmic	352	1	EIGLLTEEVELYGETKAKVLLSALDRLKHQP	x
533	cluster 2	Q91WC0	Setd3	Histone-lysine N-methyltransferase setd3	211	1	CLQSTQAIHDVFSQYKNTARQYAYFYKVIQT	x
534	cluster 2	Q8VDD5	Myh9	Myosin-9	141	1	NLPIYSEEIVEMYKGKKRHEMPPHIYAITDT
535	cluster 2	Q80XL6	Acad11	Acyl-CoA dehydrogenase family member 11	183	1	GTGVGYCKRQVSTWTKQYQASAHQSIPAMDQ
536	cluster 2	Q7TQH0	Atxn2l	Ataxin-2-like protein	138	1	HFLTAVVGSTCDVKVKNGTTYEGIFKTLSSK
537	cluster 2	Q6WKZ8	Ubr2	E3 ubiquitin-protein ligase UBR2	361	1	GENSSLVDRLMLNDSKLWKGARSVYHQLFMS	x
538	cluster 2	Q64737	Gart	Trifunctional purine biosynthetic protein adenosine-3	156	1	NFPALVVKASGLAAGKGVIVAKSQAEACRAV			x
539	cluster 2	Q62167	Ddx3x	ATP-dependent RNA helicase DDX3X	335	1	LVATPGRLVDMMERGKIGLDFCKYLVLDEAD	x
540	cluster 2	P97742	Cpt1a	Carnitine O-palmitoyltransferase 1, liver isoform	379	1	QQILDDTSEPQPGEAKLAALTAADRVPWAKC			x
541	cluster 2	P61222	Abce1	ATP-binding cassette sub-family E member 1	93	1	NLEKETTHRYCANAFKLHRLPIPRPGEVLGL	x
542	cluster 2	P35979	Rpl12	60S ribosomal protein L12	86	1	IEVVPSASALIIKALKEPPRDRKKQKNIKHS
543	cluster 2	P47934	Crat	Carnitine O-acetyltransferase	492	1	AFVKGMGDSTVPEQQKVELLRKAVQAHRAYT
544	cluster 2	Q9R0H0	Acox1	Peroxisomal acyl-coenzyme A oxidase 1	510	1	VEIAAKNLQAQVSHRKSKEVAWNLTSVDLVR
545	cluster 2	Q9R0H0	Acox1	Peroxisomal acyl-coenzyme A oxidase 1	260	1	YRIPRENMLMKYAQVKPDGTYVKPLSNKLTY	x		x
546	cluster 2	Q9JLN9	Mtor	Serine/threonine-protein kinase mTOR	2066	1	LEPLHAMMERGPQTLKETSFNQAYGRDLMEA	x
547	cluster 2	Q9DBM2	Ehhadh	Peroxisomal bifunctional enzyme	189	1	DPVEEAIKFAQTVIGKPIEPRRILNKPVPSL	x		x
548	cluster 2	Q99JY9	Actr3	Actin-related protein 3	75	1	FFIGDEAIEKPTYATKWPIRHGIVEDWDLME	x		x
549	cluster 2	Q922D8	Mthfd1	C-1-tetrahydrofolate synthase, cytoplasmic	354	1	GLLTEEVELYGETKAKVLLSALDRLKHQPDG	x
550	cluster 2	Q8QZR1	Tat	Tyrosine aminotransferase	280	1	TLSTNVPILSCGGLAKRWLVPGWRLGWILIH
551	cluster 2	Q7TQH0	Atxn2l	Ataxin-2-like protein	136	1	MLHFLTAVVGSTCDVKVKNGTTYEGIFKTLS
552	cluster 2	P80317	Cct6a	T-complex protein 1 subunit zeta	377	1	FIEKCNNPRSVTLLVKGPNKHTLTQIKDAIR	x		x
553	cluster 2	P51660	Hsd17b4	Peroxisomal multifunctional enzyme type 2	564	1	DNDVSRFKAIKVRFAKPVYPGQTLQTEMWKE	x		x
554	cluster 2	P40142	Tkt	Transketolase	241	1	KAFGQAKHQPTAIIAKTFKGRGITGIEDKEA	x		x
555	cluster 2	P32020	Scp2	Non-specific lipid-transfer protein	142	1	GSIGTKFSDRTTPTDKHIEVLIDKYGLSAHP	x		x
556	cluster 2	P32020	Scp2	Non-specific lipid-transfer protein	168	1	LSAHPITPQMFGYAGKEHMEKYGTKVEHFAK	x
557	cluster 2	P07901	Hsp90aa1	Heat shock protein HSP 90-alpha	437	1	LELFTELAEDKENYKKFYEQFSKNIKLGIHE	x		x
558	cluster 2	P17563	Selenbp1	Selenium-binding protein 1	211	1	HNVMVSTEWAAPNVFKDGFNPAHVEAGLYGS	x		x
559	cluster 2	Q9DBM2	Ehhadh	Peroxisomal bifunctional enzyme	274	1	GSGQARALQYAFFAEKSANKWSTPSGASWKT	x		x
560	cluster 2	Q8BH95	Echs1	Enoyl-CoA hydratase, mitochondrial	101	1	VLTGGDKAFAAGADIKEMQNRTFQDCYSSKF	x		x
561	cluster 2	Q80XL6	Acad11	Acyl-CoA dehydrogenase family member 11	175	1	RSLKLDKYGTGVGYCKRQVSTWTKQYQASAH	x		x
562	cluster 2	Q80SU7	Gvin1	Interferon-induced very large GTPase 1	821	1	ESLENDLRLLIEGDYKATTHYLQMDEVKKQL
563	cluster 2	Q6PAR5	Gapvd1	GTPase-activating protein and VPS9 domain-containing protein 1	24	1	LAHHLKQERLYVSSEKQLIQRLNADVLKTAE	x
564	cluster 2	Q00519	Xdh	Xanthine dehydrogenase/oxidase	435	1	FSAFKQASRREDDIAKVTSGMRVLFKPGTTE
565	cluster 2	P52480	Pkm	Pyruvate kinase PKM	62	1	IICTIGPASRSVEMLKEMIKSGMNVARLNFS	x
566	cluster 2	P27786	Cyp17a1	Steroid 17-alpha-hydroxylase/17,20 lyase	91	1	VGHYQLAREVLVKKGKEFSGRPQMVTLGLLS
567	cluster 2	P25688	Uox	Uricase	185	1	FEGFLKDQFTTLPEVKDRCFATQVYCKWRYQ	x		x
568	cluster 2	P25688	Uox	Uricase	27	1	DEVEFVRTGYGKDMVKVLHIQRDGKYHSIKE	x
569	cluster 2	Q8VDD5	Myh9	Myosin-9	225	1	QLLQANPILEAFGNAKTVKNDNSSRFGKFIR	x
570	cluster 2	P09411	Pgk1	Phosphoglycerate kinase 1	216	1	LESPERPFLAILGGAKVADKIQLINNMLDKV	x
571	cluster 2	Q9WVM3	Anapc7	Anaphase-promoting complex subunit 7	259	1	ADLYFRAGDSKNSVLKFEQAQMLDPYLIRGM	x
572	cluster 2	Q9R0H0	Acox1	Peroxisomal acyl-coenzyme A oxidase 1	349	1	LLATAYAFHFLGRYIKETYMRINESIGQGDL	x		x
573	cluster 2	Q9R0H0	Acox1	Peroxisomal acyl-coenzyme A oxidase 1	241	1	IGPKFGYEEMDNGYLKMDNYRIPRENMLMKY	x
574	cluster 2	Q9ERF3	Wdr61	WD repeat-containing protein 61	257	1	PDDTHFVSSSSDKSVKVWDVGTRTCIHTFFD
575	cluster 2	Q9DBM2	Ehhadh	Peroxisomal bifunctional enzyme	248	1	RSVQASVKHPYEVAIKEEAKLFMYLRGSGQA	x		x
576	cluster 2	Q91Y97	Aldob	Fructose-bisphosphate aldolase B	108	1	LFRNVLKEKGIVVGIKLDQGGAPLAGTNKET	x	x	x
577	cluster 2	Q8R0Y6	Aldh1l1	Cytosolic 10-formyltetrahydrofolate dehydrogenase	615	1	QVTPLTALKFAELTLKAGIPKGVVNILPGSG	x
578	cluster 2	Q8C196	Cps1	Carbamoyl-phosphate synthase [ammonia], mitochondrial	856	1	KELSEPSSTRIYAIAKALENNMSLDEIVRLT	x		x
579	cluster 2	Q80XL6	Acad11	Acyl-CoA dehydrogenase family member 11	101	1	FKIQKALFSIGFPVAKPLLYCRDASVIGTEF			x
580	cluster 2	Q60590	Orm1	Alpha-1-acid glycoprotein 1	148	1	FDLKDEKKRGLSLYAKRPDITPELREVFQKA	x
581	cluster 2	P63330	Ppp2ca	Serine/threonine-protein phosphatase 2A catalytic subunit alpha isoform	8	1	________MDEKLFTKELDQWIEQLNECKQL	x
582	cluster 2	P05064	Aldoa	Fructose-bisphosphate aldolase A	153	1	YKKDGADFAKWRCVLKIGEHTPSALAIMENA	x		x
583	cluster 2	P32020	Scp2	Non-specific lipid-transfer protein	26	1	LRRVFVVGVGMTKFMKPGGENSRDYPDMAKE	x		x
584	cluster 2	Q9QXD6	Fbp1	Fructose-1,6-bisphosphatase 1	87	1	KKLDILSNDLVINMLKSSYATCVLVSEENTN
585	cluster 2	Q9JII6	Akr1a1	Alcohol dehydrogenase [NADP(+)]	85	1	VPREELFVTSKLWNTKHHPEDVEPALRKTLA	x
586	cluster 2	Q9CXN7	Pbld2	Phenazine biosynthesis-like domain-containing protein 2	201	1	AIEKTGKVRGLILTVKGEPGGQTALYDFYSR	x
587	cluster 2	Q8BU30	Iars	Isoleucine--tRNA ligase, cytoplasmic	603	1	IVNGLILASDGQKMSKRKKNYPDPVSIIDKY
588	cluster 2	P68040	Gnb2l1	Guanine nucleotide-binding protein subunit beta-2-like 1	12	1	____MTEQMTLRGTLKGHNGWVTQIATTPQF	x
589	cluster 2	P05064	Aldoa	Fructose-bisphosphate aldolase A	147	1	SERCAQYKKDGADFAKWRCVLKIGEHTPSAL	x		x
590	cluster 2	P40142	Tkt	Transketolase	353	1	LDGDTKNSTFSELFKKEHPDRFIECYIAEQN
591	cluster 2	O35490	Bhmt	Betaine--homocysteine S-methyltransferase 1	232	2	CHFDPSVSLQTVKLMKEGLEAARLKAYLMSQ	x		x
592	cluster 2	O35490	Bhmt	Betaine--homocysteine S-methyltransferase 1	229	2	GVNCHFDPSVSLQTVKLMKEGLEAARLKAYL	x
593	cluster 2	Q9Z2F2	Oasl2	2'-5'-oligoadenylate synthase-like protein 2	170	1	ILPAYDALGPISRDSKPAPAIYETLIRSKGY
594	cluster 2	Q9R0T8	Ikbke	Inhibitor of nuclear factor kappa-B kinase subunit epsilon	154	1	GNIMRLVGEEGQSIYKLSDFGAARKLDDDEK	x
595	cluster 2	Q9QUK4	Naip2	Baculoviral IAP repeat-containing protein 1b	36	1	SELSTLLRVDALSVLKRQQEEDHKTRMKMKK
596	cluster 2	Q9JII6	Akr1a1	Alcohol dehydrogenase [NADP(+)]	23	1	LHTGQKMPLIGLGTWKSEPGQVKAAIKHALS	x		x
597	cluster 2	Q9JHU4	Dync1h1	Cytoplasmic dynein 1 heavy chain 1	1076	1	MQAENIYNRLGEDLNKWQALLVQIRKARGTF
598	cluster 2	Q9EPL9	Acox3	Peroxisomal acyl-coenzyme A oxidase 3	73	1	DPLFARSYGADLPLEKLRELNFLRCKRVFEY	x
599	cluster 2	Q9DC50	Crot	Peroxisomal carnitine O-octanoyltransferase	34	1	SLPSLPVPALEESLKKYLESVKPFANEDEYK	x
600	cluster 2	Q9DBJ1	Pgam1	Phosphoglycerate mutase 1	5	1	___________MAAYKLVLIRHGESAWNLEN	x		x
601	cluster 2	Q9DBF1	Aldh7a1	Alpha-aminoadipic semialdehyde dehydrogenase	462	1	WNNEVKQGLSSSIFTKDLGRIFRWLGPKGSD	x		x
602	cluster 2	Q9D8N0	Eef1g	Elongation factor 1-gamma	147	1	KEEVKRILGLLDTHLKTRTFLVGERVTLADI	x		x
603	cluster 2	Q9D819	Ppa1	Inorganic pyrophosphatase	22	1	EERAAPFTLEYRVFLKNEKGQYISPFHDVPI
604	cluster 2	Q9D6Y9	Gbe1	1,4-alpha-glucan-branching enzyme	143	1	PKQNKSPLIPHGSKLKVVITSKSGEILYRIS	x
605	cluster 2	Q99MN1	Kars	Lysine--tRNA ligase	491	1	SKEGLTERFELFVMKKEICNAYTELNDPVRQ	x
606	cluster 2	Q99L47	St13	Hsc70-interacting protein	152	1	TDAIKLNPRLAILYAKRASVFVKLQKPNAAI	x		x
607	cluster 2	Q922B2	Dars	Aspartate--tRNA ligase, cytoplasmic	110	1	DHASKQMVKFAANINKESIIDVEGVVRKVNQ	x
608	cluster 2	Q922B2	Dars	Aspartate--tRNA ligase, cytoplasmic	451	1	QLLTERALHHGIDLEKIKAYIDSFRFGAPPH	x
609	cluster 2	Q921H8	Acaa1a	3-ketoacyl-CoA thiolase A, peroxisomal	79	1	LLSAVLTAVLQDVRLKPEQLGDISVGNVLEP	x
610	cluster 2	Q8VI93	Oas3	2'-5'-oligoadenylate synthase 3	1079	1	TINYSAEDKTIGDFLKMQLRKPRPVILDPAD	x
611	cluster 2	Q8R0Y6	Aldh1l1	Cytosolic 10-formyltetrahydrofolate dehydrogenase	229	1	DQPAEAIHNWIRGNDKVPGAWTEACGQKLTF	x		x
612	cluster 2	Q8R010	Aimp2	Aminoacyl tRNA synthase complex-interacting multifunctional protein 2	70	1	LESRQDDILKRLYELKAAVDGLSKMIHTPDA	x
613	cluster 2	Q80VI1	Trim56	E3 ubiquitin-protein ligase TRIM56	270	1	VEEAAERILKSLLAQKQEVLGQLRALVEAAE	x
614	cluster 2	Q80SU7	Gvin1	Interferon-induced very large GTPase 1	1327	1	EIETHKRKIRRQQLEKAFPLNDLMRSVLELL
615	cluster 2	Q80SU7	Gvin1	Interferon-induced very large GTPase 1	867	1	NENITKGMIENGPFLKLLQRLGLDNYYPKRM
616	cluster 2	Q80SU7	Gvin1	Interferon-induced very large GTPase 1	1293	1	LPLQGQLWHLWCKKDKEFYHLREKGNRSIEQ	x
617	cluster 2	Q71RI9	Ccbl2	Kynurenine--oxoglutarate transaminase 3	83	1	NLGQGFPDISPPSYVKEELSKAAFIDNMNQY	x
618	cluster 2	Q64282	Ifit1	Interferon-induced protein with tetratricopeptide repeats 1	451	1	YKLKGQEKNALFYYEKALRLTGEMNPAF___
619	cluster 2	Q64282	Ifit1	Interferon-induced protein with tetratricopeptide repeats 1	89	1	SLKEAEALIQSEQLSKRSLATWGNCAWLHYH	x
620	cluster 2	Q5SWU9	Acaca	Acetyl-CoA carboxylase 1	1666	1	PGGNEIGMVAWKMSLKSPEYPDGRDIIVIGN	x
621	cluster 2	Q5BLK4	Zcchc6	Terminal uridylyltransferase 7	602	1	DWPKKRIAIEDPYSVKRNVARTLNNQPVFEY	x
622	cluster 2	Q3U7R1	Esyt1	Extended synaptotagmin-1	536	1	FFLQDPRSQELDVQVKDDSRALTLGALTLPL	x
623	cluster 2	Q02053	Uba1	Ubiquitin-like modifier-activating enzyme 1	468	1	GQVAVFGSDFQEKLSKQKYFLVGAGAIGCEL
624	cluster 2	Q00519	Xdh	Xanthine dehydrogenase/oxidase	17	1	TRTTVDELVFFVNGKKVVEKNADPETTLLVY
625	cluster 2	Q00519	Xdh	Xanthine dehydrogenase/oxidase	373	1	SPISDLNPVLMASRAKLTLASRGTKRTVWMD	x
626	cluster 2	P97742	Cpt1a	Carnitine O-palmitoyltransferase 1, liver isoform	393	1	AKLAALTAADRVPWAKCRQTYFARGKNKQSL	x
627	cluster 2	P70303	Ctps2	CTP synthase 2	84	1	LDLGNYERFLDINLYKDNNITTGKIYQHVIN
628	cluster 2	P63017	Hspa8	Heat shock cognate 71 kDa protein	159	1	VTVPAYFNDSQRQATKDAGTIAGLNVLRIIN	x
629	cluster 2	P63017	Hspa8	Heat shock cognate 71 kDa protein	128	1	SFYPEEVSSMVLTKMKEIAEAYLGKTVTNAV	x
630	cluster 2	P60710	Actb	Actin, cytoplasmic 1	61	1	GMGQKDSYVGDEAQSKRGILTLKYPIEHGII	x		x
631	cluster 2	P51855	Gss	Glutathione synthetase	138	1	LNRSDYMFQCGADGSKALKQIEINTISASFG	x
632	cluster 2	P48722	Hspa4l	Heat shock 70 kDa protein 4L	351	1	NSIEIVGGATRIPAVKEQVTRFFLKDISTTL	x
633	cluster 2	P42227	Stat3	Signal transducer and activator of transcription 3	601	1	MGFISKERERAILSTKPPGTFLLRFSESSKE
634	cluster 2	P42225	Stat1	Signal transducer and activator of transcription 1	652	1	KELSAVTFPDIIRNYKVMAAENIPENPLKYL	x
635	cluster 2	P42225	Stat1	Signal transducer and activator of transcription 1	592	1	CIMGFISKERERALLKDQQPGTFLLRFSESS	x
636	cluster 2	P41216	Acsl1	Long-chain-fatty-acid--CoA ligase 1	512	1	EMNYLASKGEGEVCVKGANVFKGYLKDPART	x
637	cluster 2	P35700	Prdx1	Peroxiredoxin-1	7	1	_________MSSGNAKIGYPAPNFKATAVMP	x
638	cluster 2	P35700	Prdx1	Peroxiredoxin-1	109	1	QGGLGPMNIPLISDPKRTIAQDYGVLKADEG	x		x
639	cluster 2	P32020	Scp2	Non-specific lipid-transfer protein	132	1	LALGFEKMERGSIGTKFSDRTTPTDKHIEVL	x		x
640	cluster 2	P16546	Sptan1	Spectrin alpha chain, non-erythrocytic 1	441	1	ALLAASHYASDEVREKLSILSEERTALLELW	x
641	cluster 2	P14069	S100a6	Protein S100-A6	47	1	KELKELIQKELTIGSKLQDAEIARLMDDLDR	x
642	cluster 2	P10107	Anxa1	Annexin A1	9	1	_______MAMVSEFLKQARFLENQEQEYVQA			x
643	cluster 2	P07901	Hsp90aa1	Heat shock protein HSP 90-alpha	479	1	LRYYTSASGDEMVSLKDYCTRMKENQKHIYF	x
644	cluster 2	O88522	Ikbkg	NF-kappa-B essential modulator	302	1	VMETVPVLKAQADIYKADFQAERHAREKLVE	x	x
645	cluster 2	O88428	Papss2	Bifunctional 3'-phosphoadenosine 5'-phosphosulfate synthase 2	313	1	INMSIPIVLPVSADDKARLEGCSKFALMYEG
646	cluster 2	O35386	Phyh	Phytanoyl-CoA dioxygenase, peroxisomal	120	1	ALAKQDYMPSDRMVSKIQDFQEDEELFRYCL	x		x
647	cluster 2	O08585	Clta	Clathrin light chain A	229	1	QAKDVSRMRSVLISLKQAPLVH_________	x
648	cluster 2	E9Q555	Rnf213	E3 ubiquitin-protein ligase RNF213	3547	1	HVLLNKQEENQVRSLKEWVTREAANQDALQE	x
649	cluster 2	E9Q555	Rnf213	E3 ubiquitin-protein ligase RNF213	927	1	WRRLVEIGFPEKHGWKGSLLGDMEGRLKQEP
650	cluster 2	E9Q555	Rnf213	E3 ubiquitin-protein ligase RNF213	4580	1	GFLQQHIQRDLEQLTKMLGRSADETIHVVHL
651	cluster 2	E9Q555	Rnf213	E3 ubiquitin-protein ligase RNF213	2906	1	GYFAPFAKAYETVCQKQDKEFFGLRDYYSLI	x
652	cluster 2	E9Q555	Rnf213	E3 ubiquitin-protein ligase RNF213	1367	1	GNEKLDQISPQFIKAKQLLQDISEPRQRCLE
653	cluster 2	A2A9C3	Szt2	Protein SZT2	2372	1	DVWEKGNISIVQLEEKLRAAARQALADAIME	x		x
654	cluster 2	A2AKK5	Acnat1	Acyl-coenzyme A amino acid N-acyltransferase 1	4	1	____________MMIKLIATPSNALVDEPVS
655	cluster 2	Q9Z2V4	Pck1	Phosphoenolpyruvate carboxykinase, cytosolic [GTP]	304	1	GKTNLAMMNPSLPGWKVECVGDDIAWMKFDA
656	cluster 2	Q9Z2V4	Pck1	Phosphoenolpyruvate carboxykinase, cytosolic [GTP]	560	1	EGEDSAKLTPIGYIPKENALNLKGLGGVNVE	x
657	cluster 2	Q9Z1Q5	Clic1	Chloride intracellular channel protein 1	13	1	___MAEEQPQVELFVKAGSDGAKIGNCPFSQ
658	cluster 2	Q9QZE5	Copg1	Coatomer subunit gamma-1	471	1	LHLLGQEGPKTNNPSKYIRFIYNRVVLEHEE			x
659	cluster 2	Q9EQF5	Dpys	Dihydropyrimidinase	391	1	AVTSTNAAKIFNLYPKKGRIAVGSDADIVIW	x		x
660	cluster 2	Q9DC50	Crot	Peroxisomal carnitine O-octanoyltransferase	7	1	_________MENQLTKSVEERTFQYQDSLPS
661	cluster 2	Q8R1F1	Fam129b	Niban-like protein 1	430	1	DGLQQRFDVSSTSVFKQRAQIHMREQMDNAV	x
662	cluster 2	Q8CGC7	Eprs	Bifunctional glutamate/proline--tRNA ligase	1458	1	AQIPFCGEIDCEDWIKKMTARDQDVEPGAPS
663	cluster 2	Q8CFB4	Gbp5	Guanylate-binding protein 5	443	1	KPGGHKLFLQRMEQLKANYRQQPGKGTQAEE
664	cluster 2	Q80XL6	Acad11	Acyl-CoA dehydrogenase family member 11	488	1	GNMEVLHLYGSEQQKKQWLEPLLRGDITSVF	x
665	cluster 2	Q6Q899	Ddx58	Probable ATP-dependent RNA helicase DDX58	257	1	LKPRNYQLELALPAKKGKNTIICAPTGCGKT
666	cluster 2	P62754	Rps6	40S ribosomal protein S6	14	1	__MKLNISFPATGCQKLIEVDDERKLRTFYE	x
667	cluster 2	P55264	Adk	Adenosine kinase	162	1	NRSLVANLAAANCYKKEKHLDLERNWVLVEK
668	cluster 2	P46460	Nsf	Vesicle-fusing ATPase	555	1	LLEGPPHSGKTALAAKIAEESNFPFIKICSP	x
669	cluster 2	P32020	Scp2	Non-specific lipid-transfer protein	341	1	QGGTLVDRGDNTYGGKWVINPSGGLISKGHP	x		x
670	cluster 2	P28474	Adh5	Alcohol dehydrogenase class-3	107	1	LYIPQCGECKFCLNPKTNLCQKIRVTQGKGL	x
671	cluster 2	P11499	Hsp90ab1	Heat shock protein HSP 90-beta	491	1	MKETQKSIYYITGESKEQVANSAFVERVRKR	x		x
672	cluster 2	P07901	Hsp90aa1	Heat shock protein HSP 90-alpha	420	1	QQSKILKVIRKNLVKKCLELFTELAEDKENY	x
673	cluster 2	O35459	Ech1	Delta(3,5)-Delta(2,4)-dienoyl-CoA isomerase, mitochondrial	10	1	______MATAMTVSSKLRGLLMQQLRGTSQL
674	cluster 2	O09061	Psmb1	Proteasome subunit beta type-1	203	1	VEHVPLTLDRAMRLVKDVFISAAERDVYTGD	x		x
675	cluster 2	A2AKK5	Acnat1	Acyl-coenzyme A amino acid N-acyltransferase 1	312	1	HTTQYLQNKNILPVEKAQGKILFIVGENDEL	x
676	cluster 2	E9Q555	Rnf213	E3 ubiquitin-protein ligase RNF213	4285	1	HVSLMDRYLVHGNEYKAVRDATAKAVLECKT	x
677	cluster 2	Q9Z2V4	Pck1	Phosphoenolpyruvate carboxykinase, cytosolic [GTP]	316	1	PGWKVECVGDDIAWMKFDAQGNLRAINPENG	x
678	cluster 2	Q9Z0E6	Gbp2	Interferon-induced guanylate-binding protein 2	232	1	FNEPRLCIRKFFPKRKCFIFDRPAQRKQLSK	x
679	cluster 2	Q9Z0E6	Gbp2	Interferon-induced guanylate-binding protein 2	460	1	YNQAPGKGLQAEAMLKNYFDSKADVVETLLQ
680	cluster 2	Q9WU19	Hao1	Hydroxyacid oxidase 1	21	1	VCISDYEQHVRSVLQKSVYDYYRSGANDQET	x
681	cluster 2	Q9QZE5	Copg1	Coatomer subunit gamma-1	514	1	GAQNEEMLPSILVLLKRCVMDDDNEVRDRAT
682	cluster 2	Q9QY24	Zbp1	Z-DNA-binding protein 1	119	1	HRALHIAKALGMTTAKEVNPLLYSMRNKHLL
683	cluster 2	Q9QXD6	Fbp1	Fructose-1,6-bisphosphatase 1	110	1	LVSEENTNAIIIEPEKRGKYVVCFDPLDGSS
684	cluster 2	Q9QXD6	Fbp1	Fructose-1,6-bisphosphatase 1	72	1	LYGIAGSTNVTGDQVKKLDILSNDLVINMLK	x		x
685	cluster 2	Q9JHU4	Dync1h1	Cytoplasmic dynein 1 heavy chain 1	3405	1	MVKWAIAQLNYADMLKRVEPLRNELQKLEDD	x
686	cluster 2	Q9DCM2	Gstk1	Glutathione S-transferase kappa 1	116	1	RFLTTVSMEQPEMLEKVSREIWMRVWSRDED	x		x
687	cluster 2	Q9DBJ1	Pgam1	Phosphoglycerate mutase 1	100	1	WRLNERHYGGLTGLNKAETAAKHGEAQVKIW	x		x
688	cluster 2	Q9D819	Ppa1	Inorganic pyrophosphatase	213	1	GKPENEFAFNAEFKNKDFAVDIIKSTHDYWK	x		x
689	cluster 2	Q9CQH7	Btf3l4	Transcription factor BTF3 homolog 4	61	1	LAVNNIAGIEEVNMIKDDGTVIHFNNPKVQA
690	cluster 2	Q9CPY7	Lap3	Cytosol aminopeptidase	103	1	GLHQDFPSVVVVGLGKRSAGVDDQENWHEGK	x		x
691	cluster 2	Q99LI8	Hgs	Hepatocyte growth factor-regulated tyrosine kinase substrate	511	1	AAEEAERQRQIQLAQKLEIMRQKKQEYLEVQ	x
692	cluster 2	Q99L47	St13	Hsc70-interacting protein	185	1	CDRAIEINPDSAQPYKWRGKAHRLLGHWEEA	x
693	cluster 2	Q99KQ4	Nampt	Nicotinamide phosphoribosyltransferase	339	1	VLDILGKKFPVTENSKGYKLLPPYLRVIQGD	x		x
694	cluster 2	Q99JR8	Smarcd2	SWI/SNF-related matrix-associated actin-dependent regulator of chromatin subfamily D member 2	451	1	LDVKIHETIESINQLKTQRDFMLSFSTEPQD	x
695	cluster 2	Q91WT9	Cbs	Cystathionine beta-synthase	208	1	RFDSPESHVGVAWRLKNEIPNSHILDQYRNA	x
696	cluster 2	Q8R238	Sdsl	Serine dehydratase-like	232	1	VTLPDITSVAKSLGAKTVAARTLECAKECEV
697	cluster 2	Q8R238	Sdsl	Serine dehydratase-like	85	1	SSGGNAGIAAAYSARKLGIPVTIVLPEGTSV	x
698	cluster 2	Q8R0Y6	Aldh1l1	Cytosolic 10-formyltetrahydrofolate dehydrogenase	205	1	RRPQPEEGATYEGIQKKETAMINWDQPAEAI	x		x
699	cluster 2	Q8R0Y6	Aldh1l1	Cytosolic 10-formyltetrahydrofolate dehydrogenase	726	1	GRLFVEDSIHDQFVQKVVEEVGKMKIGNPLD	x		x
700	cluster 2	Q8QZR1	Tat	Tyrosine aminotransferase	227	1	LVVNNPSNPCGSVFSKRHLQKILAVAERQCV	x
701	cluster 2	Q8QZR1	Tat	Tyrosine aminotransferase	192	1	ESMGIEVKLYNLLPEKSWEIDLKQLESLIDE	x
702	cluster 2	Q8QZR1	Tat	Tyrosine aminotransferase	311	1	DRRDIFGNEIRDGLVKLSQRILGPCTIVQGA
703	cluster 2	Q8BYZ7	Elmo3	Engulfment and cell motility protein 3	684	1	ELTRLDLEQLLTMETKLRLLELENVPIPEQP
704	cluster 2	Q8BW75	Maob	Amine oxidase [flavin-containing] B	248	1	RPVIHIDQTGENVIVKTLNHEIYEAKYVISA	x		x
705	cluster 2	Q8BU30	Iars	Isoleucine--tRNA ligase, cytoplasmic	410	1	HSYPFCWRSDTPLIYKSVPSWFVRVEPMVDQ	x
706	cluster 2	Q8BMJ2	Lars	Leucine--tRNA ligase, cytoplasmic	157	1	AKGKKSKAAAKAGSSKYQWDIMKSLGLSDDD
707	cluster 2	Q8BH00	Aldh8a1	Aldehyde dehydrogenase family 8 member A1	426	1	RANSVRYGLAATVWSKDVGRIHRVAKKLQSG	x		x
708	cluster 2	Q80W47	Wipi2	WD repeat domain phosphoinositide-interacting protein 2	198	1	HDSPLAALAFDASGTKLATASEKGTVIRVFS	x
709	cluster 2	Q61699	Hsph1	Heat shock protein 105 kDa	430	1	GVHEVFSRNHAAPFSKVLTFLRRGPFELEAF
710	cluster 2	Q5SWU9	Acaca	Acetyl-CoA carboxylase 1	1780	1	SVHCEHVEDEGESRYKITDIIGKEEGLGAEN	x
711	cluster 2	Q3UQ44	Iqgap2	Ras GTPase-activating-like protein IQGAP2	814	1	QEELEVARLREEVVTKIRANQQLEKDLNLMD	x
712	cluster 2	Q3UI43	Babam1	BRISC and BRCA1-A complex member 1	130	1	ESFNGSRTNALNVSQKMVEMFVRTKHKIDKS
713	cluster 2	Q2TPA8	Hsdl2	Hydroxysteroid dehydrogenase-like protein 2	116	1	NASAISLTNTLDTPTKRVDLMMNVNTRGTYL			x
714	cluster 2	Q05920	Pc	Pyruvate carboxylase, mitochondrial	969	1	IPHGGFPEPFRSKVLKDLPRIEGRPGASLPP	x
715	cluster 2	Q02053	Uba1	Ubiquitin-like modifier-activating enzyme 1	470	1	VAVFGSDFQEKLSKQKYFLVGAGAIGCELLK
716	cluster 2	P80316	Cct5	T-complex protein 1 subunit epsilon	170	1	VLVDINNPEPLIQTAKTTLGSKVINSCHRQM	x
717	cluster 2	P63017	Hspa8	Heat shock cognate 71 kDa protein	112	1	DAGRPKVQVEYKGETKSFYPEEVSSMVLTKM	x		x
718	cluster 2	P63005	Pafah1b1	Platelet-activating factor acetylhydrolase IB subunit alpha	54	1	MNEELDKKYAGLLEKKWTSVIRLQKKVMELE	x
719	cluster 2	P55264	Adk	Adenosine kinase	98	1	QNSMKVAQWLIQEPHKAATFFGCIGIDKFGE
720	cluster 2	P55264	Adk	Adenosine kinase	116	1	TFFGCIGIDKFGEILKRKAADAHVDAHYYEQ	x
721	cluster 2	P51881	Slc25a5	ADP/ATP translocase 2	23	1	FAKDFLAGGVAAAISKTAVAPIERVKLLLQV	x		x
722	cluster 2	P50285	Fmo1	Dimethylaniline monooxygenase [N-oxide-forming] 1	259	1	RNLLPTPIVSWLISKKMNSWFNHVNYGVAPE	x
723	cluster 2	P50285	Fmo1	Dimethylaniline monooxygenase [N-oxide-forming] 1	296	1	EPVLNDELPGRIITGKVFIKPSIKEVKENSV	x
724	cluster 2	P32020	Scp2	Non-specific lipid-transfer protein	23	1	SPRLRRVFVVGVGMTKFMKPGGENSRDYPDM	x
725	cluster 2	P32020	Scp2	Non-specific lipid-transfer protein	282	1	FEEKSIIKVVGYDMSKEAARRCYEKSGLTPN	x		x
726	cluster 2	P29758	Oat	Ornithine aminotransferase, mitochondrial	151	1	VLPMNTGVEAGETACKLARRWGYTVKGIQKY	x
727	cluster 2	P23116	Eif3a	Eukaryotic translation initiation factor 3 subunit A	409	1	LEVEFNPLKLCERVTKVLNWVREQPEKEPEL	x
728	cluster 2	P19157	Gstp1	Glutathione S-transferase P 1	121	1	TLIYTNYENGKNDYVKALPGHLKPFETLLSQ	x		x
729	cluster 2	P19157	Gstp1	Glutathione S-transferase P 1	116	1	RGKYVTLIYTNYENGKNDYVKALPGHLKPFE	x		x
730	cluster 2	P17751	Tpi1	Triosephosphate isomerase	238	1	TGKTATPQQAQEVHEKLRGWLKSNVNDGVAQ	x		x
731	cluster 2	P17182	Eno1	Alpha-enolase	28	1	DSRGNPTVEVDLYTAKGLFRAAVPSGASTGI	x		x
732	cluster 2	Q61696	Hspa1a	Heat shock 70 kDa protein 1A	159	1	ITVPAYFNDSQRQATKDAGVIAGLNVLRIIN	x
733	cluster 2	P16460	Ass1	Argininosuccinate synthase	41	1	EQGYDVIAYLANIGQKEDFEEARKKALKLGA	x	x	x
734	cluster 2	P14206	Rpsa	40S ribosomal protein SA	11	1	_____MSGALDVLQMKEEDVLKFLAAGTHLG	x		x
735	cluster 2	P12382	Pfkl	ATP-dependent 6-phosphofructokinase, liver type	727	1	LRKKVVAFSPVTELKKETDFEHRMPREQWWL
736	cluster 2	P11983	Tcp1	T-complex protein 1 subunit alpha	515	1	QAGVFEPTIVKVKSLKFATEAAITILRIDDL	x
737	cluster 2	P11679	Krt8	Keratin, type II cytoskeletal 8	310	1	LQTLAGKHGDDLRRTKTEISEMNRNINRLQA	x
738	cluster 2	P11679	Krt8	Keratin, type II cytoskeletal 8	136	1	QNKMLETKWSLLQQQKTSRSNMDNMFESYIN	x
739	cluster 2	P11679	Krt8	Keratin, type II cytoskeletal 8	128	1	DKVRFLEQQNKMLETKWSLLQQQKTSRSNMD	x		x
740	cluster 2	P11499	Hsp90ab1	Heat shock protein HSP 90-beta	438	1	KENYKKFYEAFSKNLKLGIHEDSTNRRRLSE	x
741	cluster 2	P06151	Ldha	L-lactate dehydrogenase A chain	5	1	___________MATLKDQLIVNLLKEEQAPQ	x		x
742	cluster 2	O70194	Eif3d	Eukaryotic translation initiation factor 3 subunit D	275	1	RSVYSWDIVVQRVGSKLFFDKRDNSDFDLLT	x
743	cluster 2	O55222	Ilk	Integrin-linked protein kinase	341	1	MIDEDMTARISMADVKFSFQCPGRMYAPAWV
744	cluster 2	O35459	Ech1	Delta(3,5)-Delta(2,4)-dienoyl-CoA isomerase, mitochondrial	195	1	ACDIRYCTQDAFFQIKEVDMGLAADVGTLQR
745	cluster 2	O09174	Amacr	Alpha-methylacyl-CoA racemase	100	1	EKLQLGPETLLQDNPKLIYARLSGFGQSGIF	x		x
746	cluster 2	E9Q555	Rnf213	E3 ubiquitin-protein ligase RNF213	720	1	DKAPTRSQPLQFMQSKMALLRVDEYLFRSWL
747	cluster 2	E9Q555	Rnf213	E3 ubiquitin-protein ligase RNF213	2133	1	VEFCSEAFQRPYQYLKRFHQQQNLDTFQYEK	x
748	cluster 2	A2AGT5	Ckap5	Cytoskeleton-associated protein 5	96	1	VAGKTTGEVVSGVVSKVFNQPKAKAKELGIE	x
749	cluster 2	A2AKK5	Acnat1	Acyl-coenzyme A amino acid N-acyltransferase 1	331	1	KILFIVGENDELLDSKLHAQRAMDRLRRHGR	x		x
750	cluster 2	Q9Z1Q9	Vars	Valine--tRNA ligase	432	1	KWKAEKGDRIYHQLKKLGSSLDWDRACFTMD	x
751	cluster 2	Q9QXD6	Fbp1	Fructose-1,6-bisphosphatase 1	232	1	AKDFDPAINEYLQRKKFPPDGSAPYGARYVG
752	cluster 2	Q9QXD6	Fbp1	Fructose-1,6-bisphosphatase 1	231	1	YAKDFDPAINEYLQRKKFPPDGSAPYGARYV
753	cluster 2	Q9QXD1	Acox2	Peroxisomal acyl-coenzyme A oxidase 2	137	1	AMNAIRSLGSDEQIAKWGQLGKNFQIITTYA	x		x
754	cluster 2	Q9QXD1	Acox2	Peroxisomal acyl-coenzyme A oxidase 2	83	1	LYFMTRDELYEDAVQKRFHLEKLAWSLGWSE
755	cluster 2	Q9JHR7	Ide	Insulin-degrading enzyme	483	1	LDKLRPENVRVAIVSKSFEGKTDRTEQWYGT			x
756	cluster 2	Q9DCM2	Gstk1	Glutathione S-transferase kappa 1	74	1	VPRKGQYIFKEIPLLKQFFQVPLNIPKDFFG	x		x
757	cluster 2	Q9D0I9	Rars	Arginine--tRNA ligase, cytoplasmic	377	1	KIVFVPGCSVPLTIVKSDGGYTYDTSDLAAI
758	cluster 2	Q9D0F9	Pgm1	Phosphoglucomutase-1	360	1	ANATKIALYETPTGWKFFGNLMDASKLSLCG	x		x
759	cluster 2	Q9CWJ9	Atic	Bifunctional purine biosynthesis protein PURH	331	1	GDFVALSDICDVPTAKIISREVSDGIVAPGY
760	cluster 2	Q9CPW4	Arpc5	Actin-related protein 2/3 complex subunit 5	131	1	SPSDNSSAVLLQWHEKALAAGGVGSIVRVLT	x
761	cluster 2	Q99KQ4	Nampt	Nicotinamide phosphoribosyltransferase	117	1	NYILEKYDGHLPIEVKAVPEGSVIPRGNVLF	x
762	cluster 2	Q99KQ4	Nampt	Nicotinamide phosphoribosyltransferase	32	1	SYKVTHYKQYPPNTSKVYSYFECREKKTENS
763	cluster 2	Q99KQ4	Nampt	Nicotinamide phosphoribosyltransferase	189	1	KYLLETSGNLDGLEYKLHDFGYRGVSSQETA	x
764	cluster 2	Q921W4	Cryzl1	Quinone oxidoreductase-like protein 1	304	1	WNLSNAQQGKYLCILKDVMEKLSAGVFRPLL
765	cluster 2	Q8VDD5	Myh9	Myosin-9	102	1	AELTCLNEASVLHNLKERYYSGLIYTYSGLF
766	cluster 2	Q8CIE6	Copa	Coatomer subunit alpha	4	1	____________MLTKFETKSARVKGLSFHP
767	cluster 2	Q8CIE6	Copa	Coatomer subunit alpha	1184	1	CAASYRPIYRGKPVEKCPLSGACYSPEFKGQ	x
768	cluster 2	Q8CIE6	Copa	Coatomer subunit alpha	198	1	GITGVDLFGTTDAVVKHVLEGHDRGVNWAAF
769	cluster 2	Q8BP47	Nars	Asparagine--tRNA ligase, cytoplasmic	456	1	TINEPILLCRFPVEIKSFYMQRCPEDPRLTE	x
770	cluster 2	Q8BH00	Aldh8a1	Aldehyde dehydrogenase family 8 member A1	93	1	DVLEQSLEELAQAESKDQGKTLTLARTMDIP	x		x
771	cluster 2	Q80XL6	Acad11	Acyl-CoA dehydrogenase family member 11	355	1	ANTVQPLAETGLQLSKRTLRTTPPQADAKSQ	x
772	cluster 2	Q80XL6	Acad11	Acyl-CoA dehydrogenase family member 11	60	1	TQYRSGQSNPTFFLQKGSQAYVLRKKPPGSL	x
773	cluster 2	Q80XL6	Acad11	Acyl-CoA dehydrogenase family member 11	487	1	TGNMEVLHLYGSEQQKKQWLEPLLRGDITSV
774	cluster 2	Q80SU7	Gvin1	Interferon-induced very large GTPase 1	1310	1	FYHLREKGNRSIEQHKSEIETHKRKIRRQQL	x
775	cluster 2	Q6P8X1	Snx6	Sorting nexin-6	307	1	LSDLLKYYLRESQAAKDLLYRRSRSLVDYEN	x
776	cluster 2	Q8VDD5	Myh9	Myosin-9	580	1	KADFCIIHYAGKVDYKADEWLMKNMDPLNDN	x		x
777	cluster 2	Q61316	Hspa4	Heat shock 70 kDa protein 4	53	1	CVSFGPKNRSIGAAAKSQVISNAKNTVQGFK
778	cluster 2	Q60710	Samhd1	Deoxynucleoside triphosphate triphosphohydrolase SAMHD1	305	1	GRPATKSFLYEIVSNKRNGIDVDKWDYFARD	x
779	cluster 2	Q60710	Samhd1	Deoxynucleoside triphosphate triphosphohydrolase SAMHD1	467	1	EAQSILRNIECRNLYKYLGETQPKREKIRKE	x		x
780	cluster 2	Q60710	Samhd1	Deoxynucleoside triphosphate triphosphohydrolase SAMHD1	270	1	MKNYGLVPEEDITFIKEQIMGPPITPVKDSL	x
781	cluster 2	Q5SW19	Cluh	Clustered mitochondria protein homolog	529	1	HPRYLELLERTSRPLKILRHRVLNDRDEEVE	x
782	cluster 2	Q3B7Z2	Osbp	Oxysterol-binding protein 1	542	1	HHAESKNGWTLRQEIKITSKFRGKYLSIMPL
783	cluster 2	Q2NL51	Gsk3a	Glycogen synthase kinase-3 alpha	268	1	DPDTAVLKLCDFGSAKQLVRGEPNVSYICSR	x
784	cluster 2	Q05920	Pc	Pyruvate carboxylase, mitochondrial	661	1	ANAVGYTNYPDNVVFKFCEVAKENGMDVFRV	x		x
785	cluster 2	P97789	Xrn1	5'-3' exoribonuclease 1	736	1	HLEEARVVAVSDGETKFYIEEPPGTQKVYLG	x
786	cluster 2	P80317	Cct6a	T-complex protein 1 subunit zeta	141	1	AKEKALQFLEQVKVSKEMDRETLIDVARTSL			x
787	cluster 2	P62814	Atp6v1b2	V-type proton ATPase subunit B, brain isoform	137	1	PVSEDMLGRVFNGSGKPIDRGPVVLAEDFLD	x
788	cluster 2	P62242	Rps8	40S ribosomal protein S8	37	1	HKKRKYELGRPAANTKIGPRRIHTVRVRGGN	x
789	cluster 2	P61161	Actr2	Actin-related protein 2	86	1	NYPMENGIVRNWDDMKHLWDYTFGPEKLNID			x
790	cluster 2	P61161	Actr2	Actin-related protein 2	97	1	WDDMKHLWDYTFGPEKLNIDTRNCKILLTEP	x		x
791	cluster 2	P58252	Eef2	Elongation factor 2	386	1	LLYEGPPDDEAAMGIKSCDPKGPLMMYISKM
792	cluster 2	P57780	Actn4	Alpha-actinin-4	451	1	MLKQRDYETATLSDIKALIRKHEAFESDLAA	x
793	cluster 2	P53810	Pitpna	Phosphatidylinositol transfer protein alpha isoform	5	1	___________MVLLKEYRVILPVSVDEYQV	x
794	cluster 2	P51660	Hsd17b4	Peroxisomal multifunctional enzyme type 2	414	1	NFAKALHGEQYLELYKPLPRSGELKCEAVIA	x		x
795	cluster 2	P48758	Cbr1	Carbonyl reductase [NADPH] 1	15	1	_MSSSRPVALVTGANKGIGFAITRDLCRKFS	x
796	cluster 2	P47738	Aldh2	Aldehyde dehydrogenase, mitochondrial	161	1	KCLRYYAGWADKYHGKTIPIDGDFFSYTRHE	x		x
797	cluster 2	P46735	Myo1b	Unconventional myosin-Ib	156	1	QLLQSNPVLEAFGNAKTVRNDNSSRFGKYMD	x
798	cluster 2	P40142	Tkt	Transketolase	140	1	LGQGLGAACGMAYTGKYFDKASYRVYCMLGD
799	cluster 2	P40142	Tkt	Transketolase	260	1	GRGITGIEDKEAWHGKPLPKNMAEQIIQEIY	x		x
800	cluster 2	P40124	Cap1	Adenylyl cyclase-associated protein 1	62	1	DSLLANPVAEYLKMSKEIGGDVQKHAEMVHT	x
801	cluster 2	P32020	Scp2	Non-specific lipid-transfer protein	7	1	_________MPSVALKSPRLRRVFVVGVGMT	x
802	cluster 2	P32020	Scp2	Non-specific lipid-transfer protein	45	1	ENSRDYPDMAKEAGQKALEDAQIPYSAVEQA
803	cluster 2	P32020	Scp2	Non-specific lipid-transfer protein	40	1	MKPGGENSRDYPDMAKEAGQKALEDAQIPYS	x		x
804	cluster 2	P28271	Aco1	Cytoplasmic aconitate hydratase	56	1	VLLEAAVRNCDEFLVKKNDIENILNWNVMQH	x
805	cluster 2	P23116	Eif3a	Eukaryotic translation initiation factor 3 subunit A	75	1	DLRKSHLAKEGLYQYKNICQQVNIKSLEDVV	x
806	cluster 2	Q61696	Hspa1a	Heat shock 70 kDa protein 1A	128	1	SFFPEEISSMVLTKMKEIAEAYLGHPVTNAV
807	cluster 2	P17427	Ap2a2	AP-2 complex subunit alpha-2	165	1	EIPKILVAGDTMDSVKQSAALCLLRLYRTSP	x
808	cluster 2	P16858	Gapdh	Glyceraldehyde-3-phosphate dehydrogenase	192	1	HAITATQKTVDGPSGKLWRDGRGAAQNIIPA	x		x
809	cluster 2	P16858	Gapdh	Glyceraldehyde-3-phosphate dehydrogenase	59	1	MFQYDSTHGKFNGTVKAENGKLVINGKPITI	x		x
810	cluster 2	P16858	Gapdh	Glyceraldehyde-3-phosphate dehydrogenase	105	1	AEYVVESTGVFTTMEKAGAHLKGGAKRVIIS	x		x
811	cluster 2	P15105	Glul	Glutamine synthetase	11	1	_____MATSASSHLNKGIKQMYMSLPQGEKV	x
812	cluster 2	P11499	Hsp90ab1	Heat shock protein HSP 90-beta	319	1	FYKSLTNDWEDHLAVKHFSVEGQLEFRALLF
813	cluster 2	P11499	Hsp90ab1	Heat shock protein HSP 90-beta	428	1	LELFSELAEDKENYKKFYEAFSKNLKLGIHE	x		x
814	cluster 2	P07901	Hsp90aa1	Heat shock protein HSP 90-alpha	459	1	KNIKLGIHEDSQNRKKLSELLRYYTSASGDE
815	cluster 2	P07901	Hsp90aa1	Heat shock protein HSP 90-alpha	500	1	MKENQKHIYFITGETKDQVANSAFVERLRKH
816	cluster 2	P06745	Gpi	Glucose-6-phosphate isomerase	25	1	FQKLLEWHRANSANLKLRELFEADPERFNNF	x		x
817	cluster 2	P06151	Ldha	L-lactate dehydrogenase A chain	59	1	LADELALVDVMEDKLKGEMMDLQHGSLFLKT	x
818	cluster 2	O88844	Idh1	Isocitrate dehydrogenase [NADP] cytoplasmic	374	1	LEDVCIETIEAGFMTKDLAACIKGLPNVQRS
819	cluster 2	O88342	Wdr1	WD repeat-containing protein 1	81	1	YAPSGFYIASGDISGKLRIWDTTQKEHLLKY	x		x
820	cluster 2	O70475	Ugdh	UDP-glucose 6-dehydrogenase	207	1	VRALCAVYEHWVPKEKILTTNTWSSELSKLA	x
821	cluster 2	O70133	Dhx9	ATP-dependent RNA helicase A	1050	1	SQDMKYPSPFFVFGEKIRTRAISAKGMTLVT	x
822	cluster 2	O54754	Aox1	Aldehyde oxidase 1	1095	1	ASGGSVVADLNGLAVKDACQTLLKRLEPIIS	x
823	cluster 2	O35490	Bhmt	Betaine--homocysteine S-methyltransferase 1	40	1	GDGGFVFALEKRGYVKAGPWTPEAAVEHPEA	x
824	cluster 2	O35459	Ech1	Delta(3,5)-Delta(2,4)-dienoyl-CoA isomerase, mitochondrial	320	1	DIIKSVQAAMEKRDTKSITFSKL________
825	cluster 2	O09174	Amacr	Alpha-methylacyl-CoA racemase	134	1	AGHDINYLALSGVLSKIGRSGENPYPPLNLL	x
826	cluster 2	A2AKK5	Acnat1	Acyl-coenzyme A amino acid N-acyltransferase 1	138	1	KASQRVQRWFVGPGVKREQIQEGRVRGALFL	x
827	cluster 2	E9Q555	Rnf213	E3 ubiquitin-protein ligase RNF213	4743	1	VKFLPEILALQRDLVKQFQNVSRVEYSSIRG
828	cluster 2	Q9WUR2	Eci2	Enoyl-CoA delta isomerase 2, mitochondrial	159	1	SEDGITKITFNRPTKKNAISFQMYRDIILAL	x		x
829	cluster 2	Q9WUA2	Farsb	Phenylalanine--tRNA ligase beta subunit	88	1	DLLCLEGLARGLQVFKERIKAPVYKRVMPKG
830	cluster 2	Q9R0H0	Acox1	Peroxisomal acyl-coenzyme A oxidase 1	182	1	SPTVTSIKWWPGGLGKTSNHAIVLAQLITRG
831	cluster 2	Q9JIF7	Copb1	Coatomer subunit beta	876	1	DLNDYLQHILKSTNMKCLTPEKALSGYCGFM
832	cluster 2	Q9JIF7	Copb1	Coatomer subunit beta	362	1	LVSSRNVEELVIVLKKEVIKTNNVSEHEDTD
833	cluster 2	Q9DC50	Crot	Peroxisomal carnitine O-octanoyltransferase	69	1	IVQKFQEGAGKRLHQKLLERARGKRNWLEEW	x
834	cluster 2	Q9D6R2	Idh3a	Isocitrate dehydrogenase [NAD] subunit alpha, mitochondrial	177	1	DGVVQSIKLITEEASKRIAEFAFEYARNNHR	x		x
835	cluster 2	Q91YI0	Asl	Argininosuccinate lyase	97	1	HPNDEDIHTANERRLKELIGEAAGKLHTGRS	x		x
836	cluster 2	Q8VDP4	Ccar2	Cell cycle and apoptosis regulator protein 2	344	1	VDDMAEPRETPEHPLKQLKFLLGRKEEEAVL
837	cluster 2	Q8VDD5	Myh9	Myosin-9	760	1	KALELDSNLYRIGQSKVFFRAGVLAHLEEER	x
838	cluster 2	Q8BMJ2	Lars	Leucine--tRNA ligase, cytoplasmic	809	1	FNDRVFASEMNAGIIKTDQNYEKMMFKEALK	x
839	cluster 2	Q8BGG9	Acnat2	Acyl-coenzyme A amino acid N-acyltransferase 2	316	1	YLHNKLNSQNILPVEKAQGKILFIVGENDEC	x
840	cluster 2	Q80XL6	Acad11	Acyl-CoA dehydrogenase family member 11	368	1	LSKRTLRTTPPQADAKSQLFAQSRRGQEVLT	x
841	cluster 2	Q61316	Hspa4	Heat shock 70 kDa protein 4	61	1	RSIGAAAKSQVISNAKNTVQGFKRFHGRAFS	x
842	cluster 2	Q60931	Vdac3	Voltage-dependent anion-selective channel protein 3	163	1	GWLAGYQMSFDTAKSKLSQNNFALGYKAADF	x		x
843	cluster 2	Q5SUR0	Pfas	Phosphoribosylformylglycinamidine synthase	1031	1	QLDLLQAEPRCVIEEKQGLKERTGPSYYLPP	x
844	cluster 2	Q3UPL0	Sec31a	Protein transport protein Sec31A	487	1	VWSFLKVNFEEDSRGKYLELLGYRKEDLGQK	x
845	cluster 2	Q00519	Xdh	Xanthine dehydrogenase/oxidase	424	1	IVIPYSRKGEFFSAFKQASRREDDIAKVTSG	x
846	cluster 2	P63038	Hspd1	60 kDa heat shock protein, mitochondrial	87	1	KVTKDGVTVAKSIDLKDKYKNIGAKLVQDVA			x
847	cluster 2	P53811	Pitpnb	Phosphatidylinositol transfer protein beta isoform	5	1	___________MVLIKEFRVVLPCSVQEYQV	x
848	cluster 2	P51660	Hsd17b4	Peroxisomal multifunctional enzyme type 2	478	1	VGSGGFGGKRTSEKLKAAVAVPNRPPDAVLR	x
849	cluster 2	P51660	Hsd17b4	Peroxisomal multifunctional enzyme type 2	50	1	LVIVNDLGGDFKGIGKGSSAADKVVAEIRRK
850	cluster 2	P32020	Scp2	Non-specific lipid-transfer protein	274	1	MMTDLPSTFEEKSIIKVVGYDMSKEAARRCY	x
851	cluster 2	P30999	Ctnnd1	Catenin delta-1	728	1	SAIAELLTSEHERVVKAASGALRNLAVDARN	x
852	cluster 2	P29351	Ptpn6	Tyrosine-protein phosphatase non-receptor type 6	391	1	LYSVTNSREHDTAEYKLRTLQISPLDNGDLV	x
853	cluster 2	P21981	Tgm2	Protein-glutamine gamma-glutamyltransferase 2	74	1	FGAVTGPDPSEEAGTKARFSLSDNVEEGSWS
854	cluster 2	P21981	Tgm2	Protein-glutamine gamma-glutamyltransferase 2	380	1	SEGTYCCGPVSVRAIKEGDLSTKYDAPFVFA
855	cluster 2	P11499	Hsp90ab1	Heat shock protein HSP 90-beta	531	1	PIDEYCVQQLKEFDGKSLVSVTKEGLELPED	x		x
856	cluster 2	P10126	Eef1a1	Elongation factor 1-alpha 1	439	1	FAVRDMRQTVAVGVIKAVDKKAAGAGKVTKS	x		x
857	cluster 2	P11499	Hsp90ab1	Heat shock protein HSP 90-beta	354	1	APFDLFENRKKKNNIKLYVRRVFIMDNCEEL	x
858	cluster 2	P07356	Anxa2	Annexin A2	115	1	LGLLKTPAQYDASELKASMKGLGTDEDSLIE	x		x
859	cluster 2	P06745	Gpi	Glucose-6-phosphate isomerase	241	1	KEWFLEAAKDPSAVAKHFVALSTNTAKVKEF	x
860	cluster 2	O88342	Wdr1	WD repeat-containing protein 1	7	1	_________MPYEIKKVFASLPQVERGVSKI	x
861	cluster 2	O35459	Ech1	Delta(3,5)-Delta(2,4)-dienoyl-CoA isomerase, mitochondrial	76	1	SAQKHVLHVQLNRPEKRNAMNRAFWRELVEC			x
862	cluster 2	O35459	Ech1	Delta(3,5)-Delta(2,4)-dienoyl-CoA isomerase, mitochondrial	147	1	DDAARIAWYLRDLISKYQKTFTVIEKCPKPV	x		x
863	cluster 2	O35350	Capn1	Calpain-1 catalytic subunit	398	1	GCRNYPATFWVNPQFKIRLEEVDDADDYDNR	x
864	cluster 2	O08709	Prdx6	Peroxiredoxin-6	209	1	SEEEAKQCFPKGVFTKELPSGKKYLRYTPQP	x		x
865	cluster 2	O09174	Amacr	Alpha-methylacyl-CoA racemase	204	1	YLSSFLWKTQPMGLWKQPRGQNILDGGAPFY	x
866	cluster 2	Q9Z2W0	Dnpep	Aspartyl aminopeptidase	61	1	RELKETEGWDIVPENKYFLTRNSSSIIAFAV	x
867	cluster 2	Q9Z0E6	Gbp2	Interferon-induced guanylate-binding protein 2	551	1	EQKQLLAEQENIIAAKLREQEKFLKEGFENE
868	cluster 2	Q9WUA3	Pfkp	ATP-dependent 6-phosphofructokinase, platelet type	691	1	APSPFDRNFGTKISAKAMEWISAKLKGSQGT	x
869	cluster 2	Q9R111	Gda	Guanine deaminase	366	1	NVLLINKVNEKNLTLKEVFRLATLGGSQALG	x
870	cluster 2	Q9R0H0	Acox1	Peroxisomal acyl-coenzyme A oxidase 1	174	1	KTQEFILNSPTVTSIKWWPGGLGKTSNHAIV	x		x
871	cluster 2	Q9JII6	Akr1a1	Alcohol dehydrogenase [NADP(+)]	157	1	ETWKALEVLVAKGLVKALGLSNFNSRQIDDV	x
872	cluster 2	Q9ES00	Ube4b	Ubiquitin conjugation factor E4 B	541	1	EAALSYMAALVNANMKKAQMQADDRLVSTDG
873	cluster 2	Q9DCM2	Gstk1	Glutathione S-transferase kappa 1	68	1	NQPPAMVPRKGQYIFKEIPLLKQFFQVPLNI	x		x
874	cluster 2	Q9DBF1	Aldh7a1	Alpha-aminoadipic semialdehyde dehydrogenase	109	1	KAKKAWNIWADIPAPKRGEIVRKIGDAFREK	x
875	cluster 2	Q9D0F9	Pgm1	Phosphoglucomutase-1	235	1	IRIDAMHGVVGPYVKKILCEELGAPANSAVN
876	cluster 2	Q9CXF0	Kynu	Kynureninase	427	1	KSVFKELEKRGVVCDKREPDGIRVAPVPLYN
877	cluster 2	Q9CPY7	Lap3	Cytosol aminopeptidase	342	1	NIIGLAPLCENMPSGKANKPGDVVRARNGKT	x
878	cluster 2	Q99MZ7	Pecr	Peroxisomal trans-2-enoyl-CoA reductase	5	1	___________MGSWKTGQSYLAAGLLKNQV
879	cluster 2	Q91V92	Acly	ATP-citrate synthase	938	1	DRFGGALDAAAKMFSKAFDSGIIPMEFVNKM	x		x
880	cluster 2	Q8VDD5	Myh9	Myosin-9	373	1	RNTDQASMPDNTAAQKVSHLLGINVTDFTRG	x
881	cluster 2	Q8VCN5	Cth	Cystathionine gamma-lyase	72	1	FEYSRSGNPTRNCLEKAVAALDGAKHSLAFA	x		x
882	cluster 2	Q8R151	Znfx1	NFX1-type zinc finger-containing protein 1	983	1	LKDAEVVGMTTTGAAKYRQILQQVEPRIVIV	x
883	cluster 2	Q8R0W0	Eppk1	Epiplakin	2728	1	GILDRDTMRELAQGTKTIHEVTEMDSVKRYL
884	cluster 2	Q8CIN4	Pak2	Serine/threonine-protein kinase PAK 2	278	1	VFTATDVALGQEVAIKQINLQKQPKKELIIN
885	cluster 2	Q8BU30	Iars	Isoleucine--tRNA ligase, cytoplasmic	600	1	KNVIVNGLILASDGQKMSKRKKNYPDPVSII	x
886	cluster 2	Q64345	Ifit3	Interferon-induced protein with tetratricopeptide repeats 3	61	1	NSEEKATMYDLLAYIKHLDGESKAALECLGQ
887	cluster 2	Q61176	Arg1	Arginase-1	196	1	DVDPGEHYIIKTLGIKYFSMTEVDKLGIGKV	x		x
888	cluster 2	Q60766	Irgm1	Immunity-related GTPase family M protein 1	337	1	AQSMGTVVMEYKDNMKSQNFYTLRREDWKLR
889	cluster 2	Q00519	Xdh	Xanthine dehydrogenase/oxidase	345	1	RGVMEQLRWFAGKQVKSVASIGGNIITASPI
890	cluster 2	P80317	Cct6a	T-complex protein 1 subunit zeta	129	1	LHPRIITEGFEAAKEKALQFLEQVKVSKEMD	x
891	cluster 2	P80313	Cct7	T-complex protein 1 subunit eta	418	1	DSVVAGGGAIEMELSKYLRDYSRTIPGKQQL	x
892	cluster 2	P68040	Gnb2l1	Guanine nucleotide-binding protein subunit beta-2-like 1	175	1	SSNPIIVSCGWDKLVKVWNLANCKLKTNHIG	x
893	cluster 2	P63038	Hspd1	60 kDa heat shock protein, mitochondrial	82	1	SWGSPKVTKDGVTVAKSIDLKDKYKNIGAKL	x		x
894	cluster 2	P61759	Vbp1	Prefoldin subunit 3	81	1	LAQKKRRLKGQIPEIKQTLEILKYMQKKKES	x
895	cluster 2	P49429	Hpd	4-hydroxyphenylpyruvate dioxygenase	63	1	RGLETGSREVVSHVIKQGKIVFVLCSALNPW	x		x
896	cluster 2	P38647	Hspa9	Stress-70 protein, mitochondrial	206	1	ITVPAYFNDSQRQATKDAGQISGLNVLRVIN			x
897	cluster 2	P14152	Mdh1	Malate dehydrogenase, cytoplasmic	142	1	IVVGNPANTNCLTASKSAPSIPKENFSCLTR	x
898	cluster 2	P11499	Hsp90ab1	Heat shock protein HSP 90-beta	435	1	AEDKENYKKFYEAFSKNLKLGIHEDSTNRRR	x		x
899	cluster 2	P10126	Eef1a1	Elongation factor 1-alpha 1	273	1	GIGTVPVGRVETGVLKPGMVVTFAPVNVTTE	x		x
900	cluster 2	P07901	Hsp90aa1	Heat shock protein HSP 90-alpha	444	1	AEDKENYKKFYEQFSKNIKLGIHEDSQNRKK	x		x
901	cluster 2	P04918	Saa3	Serum amyloid A-3 protein	26	1	ILILGVDSQRWVQFMKEAGQGSRDMWRAYSD
902	cluster 2	O35386	Phyh	Phytanoyl-CoA dioxygenase, peroxisomal	108	1	VKPPGIVIMRDVALAKQDYMPSDRMVSKIQD	x
903	cluster 2	O09173	Hgd	Homogentisate 1,2-dioxygenase	252	1	RRVPGGYTVINKFQGKLFACKQDVSPFNVVA	x
904	cluster 2	B2RXC1	Trappc11	Trafficking protein particle complex subunit 11	237	1	LFVRHQFKIAFFSELKQDTQNALKNYRIAYN	x
905	cluster 2	Q8VDD5	Myh9	Myosin-9	228	1	QANPILEAFGNAKTVKNDNSSRFGKFIRINF
906	cluster 2	Q9WVJ2	Psmd13	26S proteasome non-ATPase regulatory subunit 13	122	1	SDEAVILCKTAIGALKLNIGDLQATKETIED	x		x
907	cluster 2	Q9DCC4	Pycrl	Pyrroline-5-carboxylate reductase 3	218	1	GLAHRIAAQTLLGTAKMLQQEGKHPAQLRTD	x
908	cluster 2	Q9DBM2	Ehhadh	Peroxisomal bifunctional enzyme	278	1	ARALQYAFFAEKSANKWSTPSGASWKTASAQ	x		x
909	cluster 2	Q9D8W5	Psmd12	26S proteasome non-ATPase regulatory subunit 12	212	1	KDYIRTQIISKKINTKFFQEENTENLKLKYY	x		x
910	cluster 2	Q9D8E6	Rpl4	60S ribosomal protein L4	175	1	GYKKTKEAVQLLKKLKAWNDIKKVYASQRMR	x
911	cluster 2	Q7M6Y3	Picalm	Phosphatidylinositol-binding clathrin assembly protein	134	1	DMSTFIRRYSRYLNEKAVSYRQVAFDFTKVK	x
912	cluster 2	Q60769	Tnfaip3	Tumor necrosis factor alpha-induced protein 3	81	1	KALIDRSVQASLESQKKLNWCREVRKLVALK
913	cluster 2	Q3UQ44	Iqgap2	Ras GTPase-activating-like protein IQGAP2	1143	1	GQINSNQRRNLGSVAKVLQHAASNKLFEGEN
914	cluster 2	P57780	Actn4	Alpha-actinin-4	332	1	LEDRVPQKTIQEMQQKLEDFRDYRRVHKPPK	x
915	cluster 2	P28474	Adh5	Alcohol dehydrogenase class-3	113	1	GECKFCLNPKTNLCQKIRVTQGKGLMPDGTS	x
916	cluster 2	P19096	Fasn	Fatty acid synthase	2123	1	KAVAHGDGDTQRDLVKAVAHILGIRDLAGIN	x
917	cluster 2	P14152	Mdh1	Malate dehydrogenase, cytoplasmic	110	1	GMERKDLLKANVKIFKSQGTALEKYAKKSVK	x		x
918	cluster 2	P10126	Eef1a1	Elongation factor 1-alpha 1	154	1	LAYTLGVKQLIVGVNKMDSTEPPYSQKRYEE	x
919	cluster 2	O35945	Aldh1a7	Aldehyde dehydrogenase, cytosolic 1	435	1	RANNTTYGLAAGVFTKDLDKAITVSSALQAG	x
920	cluster 2	P09411	Pgk1	Phosphoglycerate kinase 1	184	1	AHRAHSSMVGVNLPQKAGGFLMKKELNYFAK	x
921	cluster 2	Q9R0H0	Acox1	Peroxisomal acyl-coenzyme A oxidase 1	643	1	VYENLFEWAKKSPLNKTEVHESYYKHLKPLQ	x		x
922	cluster 2	Q9EPL9	Acox3	Peroxisomal acyl-coenzyme A oxidase 3	499	1	KTVDFLEAYPGILGQKFLGSSKADWMDSAAP	x
923	cluster 2	Q99JY9	Actr3	Actin-related protein 3	18	1	GRLPACVVDCGTGYTKLGYAGNTEPQFIIPS
924	cluster 2	Q91VS7	Mgst1	Microsomal glutathione S-transferase 1	60	1	ANPEDCAGFGKGENAKKFVRTDEKVERVRRA	x		x
925	cluster 2	Q8BMJ2	Lars	Leucine--tRNA ligase, cytoplasmic	824	1	KTDQNYEKMMFKEALKTGFFEFQAAKDKYRE
926	cluster 2	P70698	Ctps1	CTP synthase 1	100	1	DNNLTTGKIYQYVINKERKGDYLGKTVQVVP	x
927	cluster 2	P58252	Eef2	Elongation factor 2	498	1	GTITTFEHAHNMRVMKFSVSPVVRVAVEAKN	x
928	cluster 2	O35490	Bhmt	Betaine--homocysteine S-methyltransferase 1	179	1	VEEAVWAVEALKASGKPVAATMCIGPEGDLH
929	cluster 2	P56399	Usp5	Ubiquitin carboxyl-terminal hydrolase 5	478	1	FLVEEKIKCLATEKVKYTQRVDYIMQLPVPM
930	cluster 3	P62334	Psmc6	26S protease regulatory subunit 10B	38	1	DGRLKELREQLKELTKQYEKSENDLKALQSV	x
931	cluster 3	Q9CQW9	Ifitm3	Interferon-induced transmembrane protein 3	24	1	ITAASGGQPPNYERIKEEYEVAEMGAPHGSA	x
932	cluster 3	Q9DBJ1	Pgam1	Phosphoglycerate mutase 1	106	1	HYGGLTGLNKAETAAKHGEAQVKIWRRSYDV	x
933	cluster 3	Q9D8C4	Ifi35	Interferon-induced 35 kDa protein homolog	98	1	VTFEDPKVVDRLLQQKEHRVNLEDCRLRVQV
934	cluster 3	Q9CYH2	Fam213a	Redox-regulatory protein FAM213A	126	1	EDFQPYFKGEIFLDEKKKFYGPERRKMMFMG
935	cluster 3	Q923B6	Steap4	Metalloreductase STEAP4	109	1	DYLKGKVLVDVSNNRKINQYPESNAEYLAQL	x
936	cluster 3	P05366	Saa1	Serum amyloid A-1 protein	43	1	AFQGAGDMWRAYTDMKEANWKNSDKYFHARG
937	cluster 3	P06151	Ldha	L-lactate dehydrogenase A chain	76	1	EMMDLQHGSLFLKTPKIVSSKDYCVTANSKL	x
938	cluster 3	WP_014600985.1	dapF	diaminopimelate epimerase [Listeria monocytogenes]	108	1	LLEKHALTEAKVETMKAILDVKKATSLGFDI
939	cluster 3	WP_014600985.1	dapF	diaminopimelate epimerase [Listeria monocytogenes]	103	1	TVARYLLEKHALTEAKVETMKAILDVKKATS
940	cluster 3	Q923B6	Steap4	Metalloreductase STEAP4	458	1	DKTLTRIRQGWERNSKYTQSALNGKSDI___	x
941	cluster 3	Q8C9E8	Fam26f	Protein FAM26F	243	1	TQLAEENVRCFFECSKPKECNTPSSKDWQEI
942	cluster 3	Q8BGB8	Coq4	Ubiquinone biosynthesis protein COQ4 homolog, mitochondrial	136	1	EGSLGREYLRFLDVNKVSPDTRAPTRFVDDE
943	cluster 3	Q80SU7	Gvin1	Interferon-induced very large GTPase 1	489	1	VPIWDIILSSHRTDFKNALQVANCLKDNYTA
944	cluster 3	Q61646	Hp	Haptoglobin	119	1	IGGSMDAKGSFPWQAKMISRHGLTTGATLIS	x
945	cluster 3	Q60766	Irgm1	Immunity-related GTPase family M protein 1	289	1	DKVAVWKQRIANESLKNSLGVRDDDNMGECL	x
946	cluster 3	Q3TRM8	Hk3	Hexokinase-3	184	1	CHQTGLDRSTLISWTKGFRCSGVEGQDVVQL	x
947	cluster 3	Q00977	Gjb2	Gap junction beta-2 protein	112	1	YRRHEKKRKFMKGEIKNEFKDIEEIKTQKVR	x
948	cluster 3	P62849	Rps24	40S ribosomal protein S24	21	1	TIRTRKFMTNRLLQRKQMVIDVLHPGKATVP	x
949	cluster 3	P62192	Psmc1	26S protease regulatory subunit 4	98	1	EQMKPLEEKQEEERSKVDDLRGTPMSVGTLE	x
950	cluster 3	P21958	Tap1	Antigen peptide transporter 1	707	1	REGSVGEQGTHLQLMKRGGCYRAMVEALAAP
951	cluster 3	O70200	Aif1	Allograft inflammatory factor 1	76	1	GNGDIDIMSLKRMLEKLGVPKTHLELKRLIR	x
952	cluster 3	O88685	Psmc3	26S protease regulatory subunit 6A	149	1	TYFLPVIGLVDAEKLKPGDLVGVNKDSYLIL	x
953	cluster 3	Q01853	Vcp	Transitional endoplasmic reticulum ATPase	524	1	TPSKGVLFYGPPGCGKTLLAKAIANECQANF	x
954	cluster 3	Q80SU7	Gvin1	Interferon-induced very large GTPase 1	1071	1	PIVSFIRVGNDLSASKSQIMNSLLSKRKHDV
955	cluster 3	Q9WVJ2	Psmd13	26S proteasome non-ATPase regulatory subunit 13	115	1	TREKVKSSDEAVILCKTAIGALKLNIGDLQA	x
956	cluster 3	Q9D486	Cmip	C-Maf-inducing protein	74	1	DIQVCVIRHPRTFLSKILTSKFLRRWEPHHL	x
957	cluster 3	Q9CPY7	Lap3	Cytosol aminopeptidase	188	1	VSAKLHGSGDLEAWEKGVLFASGQNLARHLM	x
958	cluster 3	Q923B6	Steap4	Metalloreductase STEAP4	73	1	LPRGAEVLSYSEAASKSDIIILAMHREHYDS
959	cluster 3	Q922D8	Mthfd1	C-1-tetrahydrofolate synthase, cytoplasmic	370	1	VLLSALDRLKHQPDGKYVVVTGITPTPLGEG	x		x
960	cluster 3	Q8R0Y6	Aldh1l1	Cytosolic 10-formyltetrahydrofolate dehydrogenase	469	1	SLAQVSDVDKAVAAAKEAFENGLWGKINARD	x		x
961	cluster 3	Q64374	Rgn	Regucalcin	283	1	NAEGLLRQPDAGNIFKITGLGVKGIAPYSYA	x
962	cluster 3	Q60766	Irgm1	Immunity-related GTPase family M protein 1	398	1	RMLFLVAQDTKNILEKILRDSIFPPQI____	x
963	cluster 3	Q3THG9	Aarsd1	Alanyl-tRNA editing protein Aarsd1	161	1	VTAEQVAAIEQSVNQKIRDRLPVSVRELSLD	x
964	cluster 3	Q01853	Vcp	Transitional endoplasmic reticulum ATPase	486	1	VPQVTWEDIGGLEDVKRELQELVQYPVEHPD	x
965	cluster 3	P70362	Ufd1l	Ubiquitin fusion degradation protein 1 homolog	68	1	LDQLSRLNITYPMLFKLTNKNSDRMTHCGVL	x
966	cluster 3	P68040	Gnb2l1	Guanine nucleotide-binding protein subunit beta-2-like 1	271	1	IKIWDLEGKIIVDELKQEVISTSSKAEPPQC	x		x
967	cluster 3	P62849	Rps24	40S ribosomal protein S24	84	1	TTGFGMIYDSLDYAKKNEPKHRLARHGLYEK	x
968	cluster 3	P62334	Psmc6	26S protease regulatory subunit 10B	314	1	IHIDLPNEQARLDILKIHAGPITKHGEIDYE	x
969	cluster 3	P61222	Abce1	ATP-binding cassette sub-family E member 1	121	1	LGLVGTNGIGKSTALKILAGKQKPNLGKYDD	x
970	cluster 3	P57080	Usp25	Ubiquitin carboxyl-terminal hydrolase 25	631	1	HRESRWMKYNDIAVTKSSWEELVRDSFGGYR	x
971	cluster 3	P24549	Aldh1a1	Retinal dehydrogenase 1	435	1	RANNTTYGLAAGLFTKDLDKAITVSSALQAG	x		x
972	cluster 3	P23492	Pnp	Purine nucleoside phosphorylase	95	1	MMQGRFHMYEGYSLSKVTFPVRVFHLLGVET	x
973	cluster 3	P15105	Glul	Glutamine synthetase	103	1	PFRKDPNKLVLCEVFKYNRKPAETNLRHICK	x
974	cluster 3	O88342	Wdr1	WD repeat-containing protein 1	38	1	LGGDPKGDHFLYTNGKCVILRNIDNPAIADI	x
975	cluster 3	P06745	Gpi	Glucose-6-phosphate isomerase	226	1	KTFTTQETITNAETAKEWFLEAAKDPSAVAK	x		x
976	cluster 3	Q9R1P0	Psma4	Proteasome subunit alpha type-4	210	1	KVLNKTMDVSKLSAEKVEIATLTRESGKTVI	x
977	cluster 3	Q9CW03	Smc3	Structural maintenance of chromosomes protein 3	140	1	LESAGFSRSNPYYIVKQGKINQMATAPDSQR
978	cluster 3	Q8K183	Pdxk	Pyridoxal kinase	258	1	AWTHKHPDNLKVACEKTVSAMQHVLQRTIRC	x
979	cluster 3	Q80SU7	Gvin1	Interferon-induced very large GTPase 1	1291	1	NLLPLQGQLWHLWCKKDKEFYHLREKGNRSI
980	cluster 3	Q64374	Rgn	Regucalcin	213	1	KDEQIPDGMCIDAEGKLWVACYNGGRVIRLD	x
981	cluster 3	Q60710	Samhd1	Deoxynucleoside triphosphate triphosphohydrolase SAMHD1	418	1	LKADPYVEITGTAGKKFRISTAIDDMEAFTK
982	cluster 3	Q3U1Y4	Dennd4b	DENN domain-containing protein 4B	610	1	GSRDVDNLFYLQGFLKSRERSSHKLYSQLLH
983	cluster 3	P62082	Rps7	40S ribosomal protein S7	74	1	AIIIFVPVPQLKSFQKIQVRLVRELEKKFSG	x		x
984	cluster 3	P53026	Rpl10a	60S ribosomal protein L10a	152	1	LLTHNENMVAKVDEVKSTIKFQMKKVLCLAV	x
985	cluster 3	P52332	Jak1	Tyrosine-protein kinase JAK1	227	1	PKDISYKRYIPETLNKSIRQRNLLTRMRINN	x
986	cluster 3	P21278	Gna11	Guanine nucleotide-binding protein subunit alpha-11	252	1	QVLVESDNENRMEESKALFRTIITYPWFQNS	x
987	cluster 3	P14206	Rpsa	40S ribosomal protein SA	89	1	VSVISSRNTGQRAVLKFAAATGATPIAGRFT	x		x
988	cluster 3	E9Q9A9	Oas2	2'-5'-oligoadenylate synthase 2	203	1	RSNENPSSCVYVDLKKSMDQVRASPGEFSDC
989	cluster 3	G3X982	Aox3	Aldehyde oxidase 3	907	1	NAYKIPNLRVRGRVCKTNLPSNTAFRGFGFP	x
990	cluster 3	Q9Z2U1	Psma5	Proteasome subunit alpha type-5	203	1	SMTLKEAIKSSLIILKQVMEEKLNATNIELA			x
991	cluster 3	Q9Z2F2	Oasl2	2'-5'-oligoadenylate synthase-like protein 2	141	1	LTHREGKRAPRSLTLKVQSRKTDDIIWMDIL
992	cluster 3	Q923B6	Steap4	Metalloreductase STEAP4	467	1	GWERNSKYTQSALNGKSDI____________
993	cluster 3	Q922B2	Dars	Aspartate--tRNA ligase, cytoplasmic	330	1	KGLQERFQTEIQTVSKQFPCEPFKFLEPTLR	x
994	cluster 3	Q8R151	Znfx1	NFX1-type zinc finger-containing protein 1	683	1	TSIVRVGGRSNSEILKQFTLRELRNKREFRR
995	cluster 3	Q61176	Arg1	Arginase-1	39	1	VEKGPAALRKAGLLEKLKETEYDVRDHGDLA	x		x
996	cluster 3	Q00519	Xdh	Xanthine dehydrogenase/oxidase	781	1	FVSTQNTMKTQSFIAKMLGVPDNRIVVRVKR	x
997	cluster 3	P54726	Rad23a	UV excision repair protein RAD23 homolog A	8	1	________MAVTITLKTLQQQTFKIRMEPDE	x
998	cluster 3	P37040	Por	NADPH--cytochrome P450 reductase	487	1	CAVAVEYEAKSGRVNKGVATSWLRTKEPAGE	x
999	cluster 3	O88844	Idh1	Isocitrate dehydrogenase [NADP] cytoplasmic	58	1	DLGIENRDATNDQVTKDAAEAIKKYNVGVKC	x		x
1000	cluster 3	P11499	Hsp90ab1	Heat shock protein HSP 90-beta	107	1	GMTKADLINNLGTIAKSGTKAFMEALQAGAD	x
1001	cluster 3	Q9JHU4	Dync1h1	Cytoplasmic dynein 1 heavy chain 1	650	1	HVRDLPPVSGSIIWAKQIDRQLTAYMKRVED	x
1002	cluster 3	Q9DBF1	Aldh7a1	Alpha-aminoadipic semialdehyde dehydrogenase	452	1	KFQDEEEVFEWNNEVKQGLSSSIFTKDLGRI	x		x
1003	cluster 3	Q9CX56	Psmd8	26S proteasome non-ATPase regulatory subunit 8	340	1	QQKPEDSTIPSTELAKQVIEYARQLEMIV__	x
1004	cluster 3	Q60932	Vdac1	Voltage-dependent anion-selective channel protein 1	287	1	LSALLDGKNVNAGGHKLGLGLEFQA______	x		x
1005	cluster 3	Q60931	Vdac3	Voltage-dependent anion-selective channel protein 3	274	1	LSALIDGKNFNAGGHKVGLGFELEA______	x
1006	cluster 3	Q01853	Vcp	Transitional endoplasmic reticulum ATPase	386	1	IPDATGRLEILQIHTKNMKLADDVDLEQVAN	x
1007	cluster 3	Q00519	Xdh	Xanthine dehydrogenase/oxidase	893	1	RSIMERAVFHMDNAYKIPNIRGTGRICKTNL	x
1008	cluster 3	P62196	Psmc5	26S protease regulatory subunit 8	290	1	ELLNQLDGFEATKNIKVIMATNRIDILDSAL
1009	cluster 3	P58252	Eef2	Elongation factor 2	605	1	LCLSKSPNKHNRLYMKARPFPDGLAEDIDKG	x
1010	cluster 3	P57776	Eef1d	Elongation factor 1-delta	107	1	QNLRGVVQDLQQAISKLEARLSSLEKSSPTP	x		x
1011	cluster 3	P16858	Gapdh	Glyceraldehyde-3-phosphate dehydrogenase	143	1	MFVMGVNHEKYDNSLKIVSNASCTTNCLAPL	x		x
1012	cluster 3	O35864	Cops5	COP9 signalosome complex subunit 5	56	1	AAKPWTKDHHYFKYCKISALALLKMVMHARS	x
1013	cluster 3	P10126	Eef1a1	Elongation factor 1-alpha 1	146	1	GQTREHALLAYTLGVKQLIVGVNKMDSTEPP	x
1014	cluster 3	Q923B6	Steap4	Metalloreductase STEAP4	18	1	KAHADEFPLTTDSSEKQGVVCIFGTGDFGKS	x
1015	cluster 3	Q921I1	Tf	Serotransferrin	315	1	DFQLFSSPLGKDLLFKDSAFGLLRVPPRMDY	x		x
1016	cluster 3	Q3UQ44	Iqgap2	Ras GTPase-activating-like protein IQGAP2	77	1	TTELEEGLRNGVYLAKLAKFFAPKMVSEKKI
1017	cluster 3	O55239	Nnmt	Nicotinamide N-methyltransferase	8	1	________MESGFTSKDTYLSHFNPRDYLEK	x
1018	cluster 3	P27612	Plaa	Phospholipase A-2-activating protein	176	1	PEQGLMLTGSADKTIKLWKAGRCERTFLGHE
1019	cluster 3	Q9QZ85	Iigp1	Interferon-inducible GTPase 1	352	1	EVDQVEAMIKSPAVFKPTDEETIQERLSRYI	x
1020	cluster 3	Q60766	Irgm1	Immunity-related GTPase family M protein 1	305	1	NSLGVRDDDNMGECLKVYRLIFGVDDESVQQ	x
1021	cluster 3	Q60930	Vdac2	Voltage-dependent anion-selective channel protein 2	122	1	LKLTFDTTFSPNTGKKSGKIKSAYKRECINL	x
1022	cluster 3	Q9Z2V4	Pck1	Phosphoenolpyruvate carboxykinase, cytosolic [GTP]	91	1	WLALTDPRDVARIESKTVIITQEQRDTVPIP	x
1023	cluster 3	Q9QZ85	Iigp1	Interferon-inducible GTPase 1	204	1	ITNEADGKPQTFDKEKVLQDIRLNCVNTFRE	x
1024	cluster 3	Q9CQR2	Rps21	40S ribosomal protein S21	51	1	VAEVDRTTGRFNGQFKTYGICGAIRRMGESD	x
1025	cluster 3	Q9CQR2	Rps21	40S ribosomal protein S21	81	1	DDSILRLAKADGIVSKNF_____________	x		x
1026	cluster 3	Q8VDN2	Atp1a1	Sodium/potassium-transporting ATPase subunit alpha-1	444	1	NRAVFQANQENLPILKRAVAGDASESALLKC	x
1027	cluster 3	Q8CGP1	Hist1h2bk	Histone H2B type 1-K	117	1	LLPGELAKHAVSEGTKAVTKYTSAK______	x
1028	cluster 3	Q6EDY6	Lrrc16a	Leucine-rich repeat-containing protein 16A	604	1	DMGAKMLAKALQINTKLRTVIWDKNNITAQG	x
1029	cluster 3	Q64324	Stxbp2	Syntaxin-binding protein 2	13	1	___MAPLGLKAVVGEKILSGVIRSVKKDGEW	x
1030	cluster 3	P62843	Rps15	40S ribosomal protein S15	58	1	RRLNRGLRRKQHSLLKRLRKAKKEAPPMEKP	x		x
1031	cluster 3	P61982	Ywhag	14-3-3 protein gamma	10	1	______MVDREQLVQKARLAEQAERYDDMAA	x
1032	cluster 3	P60867	Rps20	40S ribosomal protein S20	34	1	RIRITLTSRNVKSLEKVCADLIRGAKEKNLK	x
1033	cluster 3	P60710	Actb	Actin, cytoplasmic 1	315	1	SGGTTMYPGIADRMQKEITALAPSTMKIKII	x		x
1034	cluster 3	P41233	Abca1	ATP-binding cassette sub-family A member 1	2036	1	VGKVGEWAIRKLGLVKYGEKYASNYSGGNKR	x
1035	cluster 3	P40142	Tkt	Transketolase	319	1	PTPPSYKVGDKIATRKAYGLALAKLGHASDR	x
1036	cluster 3	Q6ZWY9	Hist1h2bc	Histone H2B type 1-C/E/G	117	1	LLPGELAKHAVSEGTKAVTKYTSSK______	x
1037	cluster 3	O35226	Psmd4	26S proteasome non-ATPase regulatory subunit 4	83	1	TGRILSKLHTVQPKGKITFCTGIRVAHLALK
1038	cluster 3	Q3THW5	H2afv	Histone H2A.V	121	1	AGGGVIPHIHKSLIGKKGQQKTA________	x		x
1039	cluster 3	Q9Z2U1	Psma5	Proteasome subunit alpha type-5	192	1	AQSSLQEVYHKSMTLKEAIKSSLIILKQVME	x
1040	cluster 3	Q9Z1Z2	Strap	Serine-threonine kinase receptor-associated protein	73	1	HKGAVWGATLNKDATKAATAAADFTAKVWDA	x
1041	cluster 3	Q9Z0E6	Gbp2	Interferon-induced guanylate-binding protein 2	372	1	PIESEAIEVFLKNSFKDVDQKFQTELGNLLV			x
1042	cluster 3	Q9R1Q6	Tmem176b	Transmembrane protein 176B	243	1	YGRSSQALNEEESERKLLDGHPAPASPAKEK	x
1043	cluster 3	Q9QZ85	Iigp1	Interferon-inducible GTPase 1	101	1	INTLRGIGNEEEGAAKTGVVEVTMERHPYKH	x
1044	cluster 3	Q9EQK5	Mvp	Major vault protein	444	1	LGHDPLADRGQKGTAKVLQPSAARNKTRVVS	x
1045	cluster 3	Q9EQK5	Mvp	Major vault protein	169	1	QKEVEVVEIIQATVIKQNQALRLRARKECFD
1046	cluster 3	Q923B6	Steap4	Metalloreductase STEAP4	163	1	DASRQVFVCGNDSKAKQRVMDIARTLGLTPL
1047	cluster 3	Q923B6	Steap4	Metalloreductase STEAP4	97	1	HREHYDSLTELVDYLKGKVLVDVSNNRKINQ	x
1048	cluster 3	P62717	Rpl18a	60S ribosomal protein L18a	136	1	AHSIQIMKVEEIAAGKCRRPAVKQFHDSKIK	x
1049	cluster 3	P62270	Rps18	40S ribosomal protein S18	54	1	RYAHVVLRKADIDLTKRAGELTEDEVERVIT	x		x
1050	cluster 3	P28235	Gja4	Gap junction alpha-4 protein	119	1	ERLRQKEGELRALPSKDLHVERALAAIEHQM	x
1051	cluster 3	P20491	Fcer1g	High affinity immunoglobulin epsilon receptor subunit gamma	60	1	RLKIQVRKAAIASREKADAVYTGLNTRSQET	x
1052	cluster 3	P16858	Gapdh	Glyceraldehyde-3-phosphate dehydrogenase	257	1	DLTCRLEKPAKYDDIKKVVKQASEGPLKGIL	x		x
1053	cluster 3	E9Q555	Rnf213	E3 ubiquitin-protein ligase RNF213	2408	1	FLSDLKRGSVEAETMKLVKVHGGTTPSMIYS	x
1054	cluster 3	P05366	Saa1	Serum amyloid A-1 protein	75	1	YDAAQRGPGGVWAAEKISDGREAFQEFFGRG
1055	cluster 3	Q9ET01	Pygl	Glycogen phosphorylase, liver form	804	1	SQLYMNQKAWNTMVLKNIAASGKFSSDRTIK	x		x
1056	cluster 3	Q923B6	Steap4	Metalloreductase STEAP4	32	1	EKQGVVCIFGTGDFGKSLGLKMLQCGYSIVF
1057	cluster 3	Q80SU7	Gvin1	Interferon-induced very large GTPase 1	385	1	KAISEGFKSEHLADVKQQTRESLNIYIMGSY	x
1058	cluster 3	Q64378	Fkbp5	Peptidyl-prolyl cis-trans isomerase FKBP5	352	1	VECCDKALGLDSANEKGLYRRGEAQLLMNDF	x
1059	cluster 3	Q60953	Pml	Protein PML	633	1	RTLVFFDLKIDNETQKISQLAAVNRESKFRV	x
1060	cluster 3	P26043	Rdx	Radixin	79	1	KVTQQDVKKENPLQFKFRAKFFPEDVSEELI	x
1061	cluster 3	P26041	Msn	Moesin	79	1	KVTAQDVRKESPLLFKFRAKFYPEDVSEELI	x
1062	cluster 3	P25446	Fas	Tumor necrosis factor receptor superfamily member 6	239	1	YIPRIAEDMTIQEAKKFARENNIKEGKIDEI
1063	cluster 3	P16858	Gapdh	Glyceraldehyde-3-phosphate dehydrogenase	261	1	RLEKPAKYDDIKKVVKQASEGPLKGILGYTE	x		x
1064	cluster 3	O88685	Psmc3	26S protease regulatory subunit 6A	59	1	IVQRTRLLDSEIKIMKSEVLRVTHELQAMKD	x
1065	cluster 3	P24549	Aldh1a1	Retinal dehydrogenase 1	91	1	PWRTMDASERGRLLNKLADLMERDRLLLATM	x		x
1066	cluster 3	E9Q555	Rnf213	E3 ubiquitin-protein ligase RNF213	2888	1	ESAEGICSSDRLVQDKIRGYFAPFAKAYETV	x
1067	cluster 3	O35490	Bhmt	Betaine--homocysteine S-methyltransferase 1	232	1	CHFDPSVSLQTVKLMKEGLEAARLKAYLMSQ	x		x
1068	cluster 3	Q9D0M1	Prpsap1	Phosphoribosyl pyrophosphate synthase-associated protein 1	52	1	SVVYQETNGETRVEIKESVRGQDIFIIQTIP	x
1069	cluster 3	Q921H8	Acaa1a	3-ketoacyl-CoA thiolase A, peroxisomal	173	1	MGNPGNISSRLLESEKARDCLTPMGMTSENV
1070	cluster 3	Q80SU7	Gvin1	Interferon-induced very large GTPase 1	833	1	GDYKATTHYLQMDEVKKQLQSLCHGKKQTYK
1071	cluster 3	Q64282	Ifit1	Interferon-induced protein with tetratricopeptide repeats 1	123	1	LAEAQIYLDKVEKVCKEFSSPFRYRLECAEM
1072	cluster 3	Q61316	Hspa4	Heat shock 70 kDa protein 4	687	1	YVDKLAELKSLGQPIKTRFQESEERPKLFEE	x
1073	cluster 3	Q60766	Irgm1	Immunity-related GTPase family M protein 1	280	1	YGTYEKIVGDKVAVWKQRIANESLKNSLGVR	x
1074	cluster 3	P63101	Ywhaz	14-3-3 protein zeta/delta	9	1	_______MDKNELVQKAKLAEQAERYDDMAA	x
1075	cluster 3	P52840	Sult1a1	Sulfotransferase 1A1	120	1	LPLSLLPQSLLDQKIKVIYVARNAKDVVVSY	x
1076	cluster 3	P51410	Rpl9	60S ribosomal protein L9	28	1	PENVEITLKGRTVIVKGPRGTLRRDFNHINV	x		x
1077	cluster 3	P26040	Ezr	Ezrin	79	1	KVSAQEVRKENPVQFKFRAKFYPEDVAEELI	x
1078	cluster 3	P25444	Rps2	40S ribosomal protein S2	257	1	DAISKTYSYLTPDLWKETVFTKSPYQEFTDH	x		x
1079	cluster 3	P24549	Aldh1a1	Retinal dehydrogenase 1	495	1	EHGLYEYTELKTVAMKISQKNS_________	x
1080	cluster 3	P14152	Mdh1	Malate dehydrogenase, cytoplasmic	312	1	WKFVEGLPINDFSREKMDLTAKELTEEKETA	x
1081	cluster 3	P12970	Rpl7a	60S ribosomal protein L7a	48	1	EKRPKNFGIGQDIQPKRDLTRFVKWPRYIRL	x		x
1082	cluster 3	P06801	Me1	NADP-dependent malic enzyme	330	1	MAMEKEGLSKENARKKIWLVDSKGLIVKGRA	x
1083	cluster 3	O88428	Papss2	Bifunctional 3'-phosphoadenosine 5'-phosphosulfate synthase 2	276	1	LSEGWATPLKGFMREKEYLQTLHFDTLLDGV	x
1084	cluster 3	P06801	Me1	NADP-dependent malic enzyme	329	1	VMAMEKEGLSKENARKKIWLVDSKGLIVKGR
1085	cluster 3	WP_014600747.1	Fuca	alpha-L-fucosidase [Listeria monocytogenes]	89	2	PTGRRVIVGLKDELTKANLSHIELNGSTEEN
1086	cluster 3	WP_014600747.1	Fuca	alpha-L-fucosidase [Listeria monocytogenes]	84	2	GGEMEPTGRRVIVGLKDELTKANLSHIELNG
1087	cluster 3	WP_003723844.1	/	ABC transporter substrate-binding protein [Listeria monocytogenes]	356	1	GAQPVNKEVVEQKAYKENEVIKSFGDLPNEI
1088	cluster 3	Q9Z2U1	Psma5	Proteasome subunit alpha type-5	196	1	LQEVYHKSMTLKEAIKSSLIILKQVMEEKLN	x
1089	cluster 3	Q9Z0E6	Gbp2	Interferon-induced guanylate-binding protein 2	389	1	VDQKFQTELGNLLVAKRDAFIKKNMDVSSAR	x
1090	cluster 3	Q9R1P4	Psma1	Proteasome subunit alpha type-1	208	1	RALRETLPAEQDLTTKNVSIGIVGKDLEFTI	x
1091	cluster 3	Q9QZE7	Tsnax	Translin-associated protein X	68	1	YERLVKLSRDITVESKRTIFLLHRITSAPDM	x
1092	cluster 3	Q9QYB1	Clic4	Chloride intracellular channel protein 4	199	1	MTLADCNLLPKLHIVKVVAKKYRNFDIPKGM	x
1093	cluster 3	Q9QXF8	Gnmt	Glycine N-methyltransferase	238	1	VQVPGTGRDGSPGFSKFRLSYYPHCLASFTE	x		x
1094	cluster 3	Q9EQK5	Mvp	Major vault protein	33	1	VLDQNSNVSRVEVGPKTYIRQDNERVLFAPV	x
1095	cluster 3	Q9DBF1	Aldh7a1	Alpha-aminoadipic semialdehyde dehydrogenase	124	1	KRGEIVRKIGDAFREKIQLLGRLVSLEMGKI	x
1096	cluster 3	Q9D8C4	Ifi35	Interferon-induced 35 kDa protein homolog	57	1	PFSVPEVPLVFQGQTKQGRQVPKFVVSNLKV	x
1097	cluster 3	Q99JX4	Eif3m	Eukaryotic translation initiation factor 3 subunit M	358	1	GKQQWQQLYDTLNAWKQNLNKVKNSLLSLSD
1098	cluster 3	Q8CIE6	Copa	Coatomer subunit alpha	271	1	VFHPRQELILSNSEDKSIRVWDMSKRTGVQT	x		x
1099	cluster 3	Q80SU7	Gvin1	Interferon-induced very large GTPase 1	1269	1	AKEKAQTVMALLEEYKLSQTKENLLPLQGQL	x
1100	cluster 3	Q64345	Ifit3	Interferon-induced protein with tetratricopeptide repeats 3	216	1	ELNPQNQYLKVLLALKLLRMGEEAEGERLIK	x
1101	cluster 3	Q64282	Ifit1	Interferon-induced protein with tetratricopeptide repeats 1	287	1	SPSSGYLHYQKGLCYKQQISQLRTSRNRQPR	x
1102	cluster 3	Q64112	Ifit2	Interferon-induced protein with tetratricopeptide repeats 2	61	1	NSEFKATMCNILAYVKHCRGLNEAALQCLGE
1103	cluster 3	Q61699	Hsph1	Heat shock protein 105 kDa	704	1	YIDKLEELMKMGTPVKVRFQEAEERPKVLEE
1104	cluster 3	Q61176	Arg1	Arginase-1	17	1	SSKPKSLEIIGAPFSKGQPRGGVEKGPAALR	x	x	x
1105	cluster 3	Q61107	Gbp4	Guanylate-binding protein 4	323	1	AVTTLAQRENSIAVQKAADHYSEQMAQRMRL
1106	cluster 3	Q60932	Vdac1	Voltage-dependent anion-selective channel protein 1	123	1	LKLTFDSSFSPNTGKKNAKIKTGYKREHINL	x
1107	cluster 3	Q5RJH2	Mctp2	Multiple C2 and transmembrane domain-containing protein 2	350	1	KSSLIRNLRLSESLRKNQLWNGIISITLLEG	x
1108	cluster 3	P97351	Rps3a	40S ribosomal protein S3a	167	1	KTSYAQHQQVRQIRKKMMEIMTREVQTNDLK	x
1109	cluster 3	P97351	Rps3a	40S ribosomal protein S3a	166	1	RKTSYAQHQQVRQIRKKMMEIMTREVQTNDL
1110	cluster 3	P68372	Tubb4b	Tubulin beta-4B chain	297	1	RALTVPELTQQMFDAKNMMAACDPRHGRYLT	x
1111	cluster 3	P61971	Nutf2	Nuclear transport factor 2	55	1	TWEGQQFQGKAAIVEKLSSLPFQKIQHSITA	x
1112	cluster 3	P50247	Ahcy	Adenosylhomocysteinase	20	1	LPYKVADIGLAAWGRKALDIAENEMPGLMRM	x
1113	cluster 3	P49429	Hpd	4-hydroxyphenylpyruvate dioxygenase	132	1	IVREPWVEQDKFGKVKFAVLQTYGDTTHTLV	x		x
1114	cluster 3	P47802	Mtx1	Metaxin-1	38	1	SLAVLTYTRFTGAPLKIHKTSNPWQSPSGTL
1115	cluster 3	P21981	Tgm2	Protein-glutamine gamma-glutamyltransferase 2	425	1	GSVLKSINRSLVVGQKISTKSVGRDDREDIT	x
1116	cluster 3	P21981	Tgm2	Protein-glutamine gamma-glutamyltransferase 2	589	1	YLLAERDLYLENPEIKIRVLGEPKQNRKLVA	x		x
1117	cluster 3	P14824	Anxa6	Annexin A6	620	1	ADKLYKSMKGAGTDEKTLTRVMVSRSEIDLL			x
1118	cluster 3	O70458	Osmr	Oncostatin-M-specific receptor subunit beta	786	1	IPNPYKSSILSLIKSKKNPHLIMNVKDCIPD
1119	cluster 3	O35309	Nmi	N-myc-interactor	9	1	_______MDADKDNIKQACDERSAEMDDMRG	x
1120	cluster 3	E9Q555	Rnf213	E3 ubiquitin-protein ligase RNF213	2980	1	PEARYKEEVSTVELIKQNIYPGPQASSRGLD	x
1121	cluster 3	E9Q555	Rnf213	E3 ubiquitin-protein ligase RNF213	4721	1	KNGKETVPVLWHFLQKEAELRLVKFLPEILA	x
1122	cluster 3	E9Q555	Rnf213	E3 ubiquitin-protein ligase RNF213	2097	1	FKFLDLFPKVTCRPPKEVIDMELTPERSHTD	x
1123	cluster 3	Q922D8	Mthfd1	C-1-tetrahydrofolate synthase, cytoplasmic	543	1	ITWQRVLDTNDRFLRKITIGQSPTEKGHTRT	x
1124	cluster 3	Q8C1E7	Tmem120a	Transmembrane protein 120A	36	1	QDFQGIQETHRLYRLKLEELTKLQANCTNSI	x
1125	cluster 3	Q711T7	Nadsyn1	Glutamine-dependent NAD(+) synthetase	28	1	NQWALDFEGNFQRILKSIQIAKGKGARYRLG	x
1126	cluster 3	Q61176	Arg1	Arginase-1	205	1	IKTLGIKYFSMTEVDKLGIGKVMEETFSYLL	x		x
1127	cluster 3	Q60953	Pml	Protein PML	740	1	ERIPGASSFKLGNLAKTYLARNMSERSALAS	x
1128	cluster 3	Q00519	Xdh	Xanthine dehydrogenase/oxidase	905	1	NAYKIPNIRGTGRICKTNLPSNTAFRGFGGP	x
1129	cluster 3	P97351	Rps3a	40S ribosomal protein S3a	34	1	KKVVDPFSKKDWYDVKAPAMFNIRNIGKTLV	x		x
1130	cluster 3	P97328	Khk	Ketohexokinase	134	1	DVSAKDFEKVDLTRFKWIHIEGRNASEQVKM	x
1131	cluster 3	P80314	Cct2	T-complex protein 1 subunit beta	72	1	RDAALMVTNDGATILKNIGVDNPAAKVLVDM	x
1132	cluster 3	P62301	Rps13	40S ribosomal protein S13	27	1	SQSALPYRRSVPTWLKLTSDDVKEQIYKLAK	x		x
1133	cluster 3	P57080	Usp25	Ubiquitin carboxyl-terminal hydrolase 25	392	1	FEFNQALGRPEKIHNKLEFPQVLYLDRYMHR	x
1134	cluster 3	P28271	Aco1	Cytoplasmic aconitate hydratase	464	1	AGLLAKKAVEAGLSVKPYIKTSLSPGSGVVT	x		x
1135	cluster 3	Q01768	Nme2	Nucleoside diphosphate kinase B	100	1	KTGRVMLGETNPADSKPGTIRGDFCIQVGRN	x		x
1136	cluster 3	P12246	Apcs	Serum amyloid P-component	146	1	GKPWVKKSLQREYTVKAPPSIVLGQEQDNYG	x
1137	cluster 3	E9Q555	Rnf213	E3 ubiquitin-protein ligase RNF213	2426	1	KVHGGTTPSMIYSKVKEAERTAFSNKAQHKL
1138	cluster 3	E9Q555	Rnf213	E3 ubiquitin-protein ligase RNF213	4381	1	RCFARSLVDNTLPLLKIRSANSILKGTVTEM	x
1139	cluster 3	E9Q555	Rnf213	E3 ubiquitin-protein ligase RNF213	2951	1	SPQDITHAVLRNFSGKDNIQALSIFTASLPE	x
1140	cluster 3	A2AKK5	Acnat1	Acyl-coenzyme A amino acid N-acyltransferase 1	123	1	LYDSVNWLETVRIPSKASQRVQRWFVGPGVK
1141	cluster 3	E9Q555	Rnf213	E3 ubiquitin-protein ligase RNF213	2922	1	QDKEFFGLRDYYSLIKMVFAKAKASKRGLSP
1142	cluster 3	Q9JI75	Nqo2	Ribosyldihydronicotinamide dehydrogenase [quinone]	24	1	VYAHQEPKSFNGSLKKVAVEELSKQGCTVTV
1143	cluster 3	Q9CWT3	Snx10	Sorting nexin-10	79	1	LQSNALLVQLPELPSKNLFFNMNNRQHVDQR	x
1144	cluster 3	Q91X72	Hpx	Hemopexin	204	1	AALRWLERYYCFQGNKFLRFNPVTGEVPPRY	x
1145	cluster 3	P06151	Ldha	L-lactate dehydrogenase A chain	243	1	KEVHKQVVDSAYEVIKLKGYTSWAIGLSVAD	x		x
1146	cluster 3	E9Q555	Rnf213	E3 ubiquitin-protein ligase RNF213	2303	1	NGYVDAINPSNGKVIKKDVMTKELFDGLRLQ
1147	cluster 3	G3X982	Aox3	Aldehyde oxidase 3	18	1	PSKESDELIFFVNGKKVTERNADPEVNLLFY
1148	cluster 3	Q810A3	Ttc9c	Tetratricopeptide repeat protein 9C	12	1	____MEKRLQEAQVYKEEGNQRYREGKYRDA	x
1149	cluster 3b	P62983	Uba52	Polyubiquitin-C	27	2	TITLEVEPSDTIENVKAKIQDKEGIPPDQQR	x
1150	cluster 3b	Q9R0P5	Dstn	Destrin	114	1	LMFFLWAPEQAPLKSKMIYASSKDAIKKKFP	x
1151	cluster 3b	Q9QZ85	Iigp1	Interferon-inducible GTPase 1	274	1	FMVSLPNITDSVIEKKRQFLKQRIWLEGFAA
1152	cluster 3b	Q91X83	Mat1a	S-adenosylmethionine synthase isoform type-1	182	1	DLRRSGVLPWLRPDSKTQVTVQYMQDNGAVI
1153	cluster 3b	O35609	Scamp3	Secretory carrier-associated membrane protein 3	315	1	KRIHSLYRQTGASFQKAQQEFAAGVFSNPAV	x
1154	cluster 3b	Q8CDN6	Txnl1	Thioredoxin-like protein 1	279	1	TFIGTPVQATNMNDFKRVVGKKGESH_____	x		x
1155	cluster 3b	Q9JKV1	Adrm1	Proteasomal ubiquitin receptor ADRM1	62	1	VYIQQTDDSLIHFCWKDRTSGTVEDDLIIFP
1156	cluster 3b	Q8BW75	Maob	Amine oxidase [flavin-containing] B	136	1	TMDEMGQEIPSDAPWKAPLAEEWDYMTMKEL	x
1157	cluster 3b	Q05920	Pc	Pyruvate carboxylase, mitochondrial	912	1	ANQMLGDLIKVTPSSKIVGDLAQFMVQNGLS			x
1158	cluster 3b	Q01853	Vcp	Transitional endoplasmic reticulum ATPase	584	1	AAPCVLFFDELDSIAKARGGNIGDGGGAADR	x
1159	cluster 3b	O35490	Bhmt	Betaine--homocysteine S-methyltransferase 1	258	1	YLMSQPLAYHTPDCGKQGFIDLPEFPFGLEP
1160	cluster 3b	P10126	Eef1a1	Elongation factor 1-alpha 1	408	1	FLKSGDAAIVDMVPGKPMCVESFSDYPPLGR	x
1161	cluster 4	WP_014930931.1	/	hypothetical protein [Listeria monocytogenes]	94	1	GLHFNISDDEKFTSVKDETKINFGLSVWACA
1162	cluster 4	Q91V80	Apof	Apolipoprotein F	314	1	NWEWPLLKNYGVLAYKR______________	x
1163	cluster 4	Q8VDM4	Psmd2	26S proteasome non-ATPase regulatory subunit 2	441	1	LTQIDKYLYSSEDYIKSGALLACGIVNSGVR	x
1164	cluster 4	P25444	Rps2	40S ribosomal protein S2	176	1	SIVPVRRGYWGNKIGKPHTVPCKVTGRCGSV	x
1165	cluster 4	P12790	Cyp2b9	Cytochrome P450 2B9	479	1	APKDIDLTPKESGIGKIPPAHQIYFLAR___
1166	cluster 4	P24547	Impdh2	Inosine-5'-monophosphate dehydrogenase 2	134	1	VVLSPKDRVRDVFEAKARHGFCGIPITDTGR	x
1167	cluster 4	Q9DD20	Mettl7b	Methyltransferase-like protein 7B	63	1	YKKMESKKRELFSQIKDLKGTSGNVALLELG	x		x
1168	cluster 4	Q9DC29	Abcb6	ATP-binding cassette sub-family B member 6, mitochondrial	482	1	GAEGYEVDRYREAILKFQGLEWKSTASLVVL	x
1169	cluster 4	Q8R0Y6	Aldh1l1	Cytosolic 10-formyltetrahydrofolate dehydrogenase	852	1	GVFTRDINKALYVSDKLQAGTVFVNTYNKTD	x		x
1170	cluster 4	Q8K1E0	Stx5	Syntaxin-5	114	1	RRIGKDLSNTFAKLEKLTILAKRKSLFDDKA	x
1171	cluster 4	Q8CHE4	Phlpp1	PH domain leucine-rich repeat-containing protein phosphatase 1	421	1	DVPLSTSGRIRETVQKTSPPSLYVQLHGETT	x
1172	cluster 4	Q8CGA3	Slc43a2	Large neutral amino acids transporter small subunit 4	283	1	TVGRRLSVGSSMRTAKEQAALQEGHKLCLST	x
1173	cluster 4	P49817	Cav1	Caveolin-1	5	1	___________MSGGKYVDSEGHLYTVPIRE	x
1174	cluster 4	O55222	Ilk	Integrin-linked protein kinase	154	1	KAKAPLRELLRERAEKMGQNLNRIPYKDTFW	x
1175	cluster 4	P43274	Hist1h1e	Histone H1.4	64	1	AASKERSGVSLAALKKALAAAGYDVEKNNSR	x
1176	cluster 4	Q7TMY8	Huwe1	E3 ubiquitin-protein ligase HUWE1	1107	1	TAPTPAARSTASALTKLLTKGLSWQPPPYTP	x
1177	cluster 4	Q64481	Cyp3a16	Cytochrome P450 3A16	122	1	DFFPVGIMSKSISLAKDEEWKRYRALLSPTF
1178	cluster 4	Q61122	Nab1	NGFI-A-binding protein 1	143	1	PKCAATTCVQSLGQGKSEVGSLALQSVSDSR
1179	cluster 4	P80317	Cct6a	T-complex protein 1 subunit zeta	251	1	SLEYEKTEVNSGFFYKSAEEREKLVKAERKF	x
1180	cluster 4	Q3UDK1	Trafd1	TRAF-type zinc finger domain-containing protein 1	126	1	ARTELCGSCGRNVLVKELKTHPEVCGRVEEE
1181	cluster 4	P20852	Cyp2a5	Cytochrome P450 2A5	409	2	MLGSVLKDPKFFSNPKDFNPKHFLDDKGQFK	x
1182	cluster 4	P20852	Cyp2a5	Cytochrome P450 2A5	403	2	GTEVFPMLGSVLKDPKFFSNPKDFNPKHFLD	x
1183	cluster 4	Q9Z0R9	Fads2	Fatty acid desaturase 2	432	1	KPLLRALIDIVSSLKKSGELWLDAYLHK___	x
1184	cluster 4	Q9R0M4	Podxl	Podocalyxin	470	1	NPTLEVMETPSEMQEKKVVNLNGELGDSWIV	x
1185	cluster 4	Q9JMA7	Cyp3a41a	Cytochrome P450 3A41	283	1	RVDFLQLMMNAHNNSKDKDSHKALSDMEITA
1186	cluster 4	Q9JLJ2	Aldh9a1	4-trimethylaminobutyraldehyde dehydrogenase	49	1	PATGRVIATFACSGEKEVNLAVENAKAAFKL	x
1187	cluster 4	Q9EPU0	Upf1	Regulator of nonsense transcripts 1	587	1	RNMDSMPELQKLQQLKDETGELSSADEKRYR			x
1188	cluster 4	Q99L04	Dhrs1	Dehydrogenase/reductase SDR family member 1	29	1	GASRGIGRGIALQLCKAGATVYITGRHLDTL	x
1189	cluster 4	Q8VDN2	Atp1a1	Sodium/potassium-transporting ATPase subunit alpha-1	45	1	RDMDELKKEVSMDDHKLSLDELHRKYGTDLS	x
1190	cluster 4	Q8VDJ3	Hdlbp	Vigilin	991	1	EVEVPFDLHRYIIGQKGSGIRKMMDEFEVNI	x
1191	cluster 4	Q8R317	Ubqln1	Ubiquilin-1	58	1	VPENSSVQQFKEEISKRFKSHIDQLVLIFAG	x
1192	cluster 4	Q63886	Ugt1a1	UDP-glucuronosyltransferase 1-1	197	1	DSEATQCPVPLSYVPKSLSFNSDRMNFLQRV
1193	cluster 4	Q5BL07	Pex1	Peroxisome biogenesis factor 1	348	1	KLVKLHSPKQQQDKSKQGVLLPDKEKQLSKS	x
1194	cluster 4	Q1HFZ0	Nsun2	tRNA (cytosine(34)-C(5))-methyltransferase	144	1	TNLSRKILRKSPLLAKFHQFLVSETESGNIS	x
1195	cluster 4	Q01853	Vcp	Transitional endoplasmic reticulum ATPase	696	1	GFSGADLTEICQRACKLAIRESIESEIRRER	x
1196	cluster 4	P70694	Akr1c6	Estradiol 17 beta-dehydrogenase 5	201	1	PVCNQVECHPYLNQGKLLDFCRSKDIVLVAY	x
1197	cluster 4	P54729	Nub1	NEDD8 ultimate buster 1	449	1	NVNTLRGMGYSTQAAKQALHQARGNLDDALK	x
1198	cluster 4	P50236	Sult2a2	Bile salt sulfotransferase 2	60	1	SGTNWLNEIVCLIQTKGDPKWIQTVPIWDRS
1199	cluster 4	P52843	Sult2a1	Bile salt sulfotransferase 1	216	1	FLGKNLGPDELDLVLKYSSFQAMKENNMSNY
1200	cluster 4	P16015	Ca3	Carbonic anhydrase 3	3	1	_____________MAKEWGYASHNGPDHWHE	x		x
1201	cluster 4	O54749	Cyp2j5	Cytochrome P450 2J5	388	1	NIVPLNSSREVTVDTKFNGFHLPKGTMILTN	x
1202	cluster 4	Q5SX40	Myh1	Myosin-1	354	1	IDILGFTSDERVSIYKLTGAVMHYGNMKFKQ
1203	cluster 4	Q9D6T0	Nosip	Nitric oxide synthase-interacting protein	190	1	KLEKPSRTVTCPMSGKPLRMSDLTSVRFTQL	x
1204	cluster 4	Q8CGA3	Slc43a2	Large neutral amino acids transporter small subunit 4	293	1	SMRTAKEQAALQEGHKLCLSTVDLEVKCQPD	x
1205	cluster 4	Q8C878	Uba3	NEDD8-activating enzyme E1 catalytic subunit	147	1	LNDRVPNCNVVPHFNKIQDFNDTFYRQFHII	x
1206	cluster 4	Q5EBG8	/	Uncharacterized protein C1orf50 homolog	77	1	QVQKADEFIRANATNKLTVIAEQIQHLQEQA	x
1207	cluster 4	Q4LDG0	Slc27a5	Bile acyl-CoA synthetase	497	1	FCIPVEPGKPGLLLTKVRKNQPFLGYRGSQA
1208	cluster 4	P51855	Gss	Glutathione synthetase	400	1	QLKDSEERASYILMEKIEPEPFRNCLLRPGS	x
1209	cluster 4	A2ASS6	Ttn	Titin	29682	1	PLRDGGSKIVAYSIEKRQGSDRWVRCNFTDV	x
1210	cluster 4	P10518	Alad	Delta-aminolevulinic acid dehydratase	199	1	KHGLGNRVSVMSYSAKFASCFYGPFRDAAQS
1211	cluster 4	Q9Z2X1	Hnrnpf	Heterogeneous nuclear ribonucleoprotein F	167	1	TGEAFVQFASQELAEKALGKHKERIGHRYIE	x
1212	cluster 4	Q80UG5	"Sept9"	Septin-9	443	1	MKRLSKVVNIVPVIAKADTLTLEERVYFKQR
1213	cluster 4	Q68FD5	Cltc	Clathrin heavy chain 1	98	1	KAGKTLQIFNIEMKSKMKAHTMTDDVTFWKW
1214	cluster 4	P06801	Me1	NADP-dependent malic enzyme	492	1	VFLTTAEVISQQVSDKHLQEGRLYPPLNTIR	x		x
1215	cluster 4	P52840	Sult1a1	Sulfotransferase 1A1	140	1	ARNAKDVVVSYYNFYKMAKLHPDPGTWESFL
1216	cluster 4	P13516	Scd1	Acyl-CoA desaturase 1	32	2	TTITAPPSGNEREKVKTVPLHLEEDIRPEMK	x
1217	cluster 4	Q9WUB0	Rbck1	RanBP-type and C3HC4-type zinc finger-containing protein 1	158	1	LQRQRQLRMLEDLGFKDLTLQSRGPLEPVLP	x
1218	cluster 4	Q9CWJ9	Atic	Bifunctional purine biosynthesis protein PURH	408	1	GVVDKSLFSNIVTKNKDLPESALRDLIVATV
1219	cluster 4	Q91XE4	Acy3	N-acyl-aromatic-L-amino acid amidohydrolase (carboxylate-forming)	91	1	TFLGSTATPDDPYEVKRARELNQLLGPKGTG	x
1220	cluster 4	Q8VCB3	Gys2	Glycogen [starch] synthase, liver	97	1	EPTNDAVRKAVDAMNKHGCQVHFGRWLIEGS	x
1221	cluster 4	Q8R2Y0	Abhd6	Monoacylglycerol lipase ABHD6	254	1	HNSFYRKLFLEIVNEKSRYSLHENMDKIKVP	x
1222	cluster 4	Q64458	Cyp2c29	Cytochrome P450 2C29	375	1	DLLPTSLPHAVTCDIKFRKYLIPKGTTVITS	x
1223	cluster 4	Q64374	Rgn	Regucalcin	198	1	QTGQISNRRIVYKMEKDEQIPDGMCIDAEGK
1224	cluster 4	Q61526	Erbb3	Receptor tyrosine-protein kinase erbB-3	734	1	GTVHKGIWIPEGESIKIPVCIKVIEDKSGRQ	x
1225	cluster 4	Q5XJY5	Arcn1	Coatomer subunit delta	450	1	RNTLEWCLPVIDAKNKSGSLEFSIPGQPNDF	x
1226	cluster 4	Q5XJY5	Arcn1	Coatomer subunit delta	336	1	DKKGVQLQTHPNVDKKLFTAESLIGLKNPEK	x
1227	cluster 4	Q5XJY5	Arcn1	Coatomer subunit delta	309	1	NMELHGMIMLRISDDKFGRIRLHVENEDKKG	x
1228	cluster 4	Q5XJY5	Arcn1	Coatomer subunit delta	323	1	DKFGRIRLHVENEDKKGVQLQTHPNVDKKLF
1229	cluster 4	P17742	Ppia	Peptidyl-prolyl cis-trans isomerase A	82	1	FTRHNGTGGRSIYGEKFEDENFILKHTGPGI	x		x
1230	cluster 4	Q5XJY5	Arcn1	Coatomer subunit delta	322	1	DDKFGRIRLHVENEDKKGVQLQTHPNVDKKL	x
1231	cluster 4	Q91YQ5	Rpn1	Dolichyl-diphosphooligosaccharide--protein glycosyltransferase subunit 1	539	1	HKAVTSEIAVLQSRLKTEGSDLCDRVSEMQK	x		x
1232	cluster 4	Q8BVW3	Trim14	Tripartite motif-containing protein 14	133	1	LLLDEEEVLAKKFIDKSTQLTLQVYREQAET	x
1233	cluster 4	Q05915	Gch1	GTP cyclohydrolase 1	45	1	SRPPEAKGAQPADAWKAGRHRSEEENQVNLP	x
1234	cluster 4	P48678	Lmna	Prelamin-A/C	233	1	TKRRHETRLVEIDNGKQREFESRLADALQEL	x
1235	cluster 4	P33267	Cyp2f2	Cytochrome P450 2F2	60	1	QLRSQDLLTSLTKLSKEYGSVFTVYLGSRPV
1236	cluster 4	Q00896	Serpina1c	Alpha-1-antitrypsin 1-3	186	1	AKKVINDFVEKGTQGKIVEAVKKLDQDTVFA	x
1237	cluster 4	P15532	Nme1	Nucleoside diphosphate kinase A	124	1	CIQVGRNIIHGSDSVKSAEKEISLWFQPEEL	x		x
1238	cluster 4	P13516	Scd1	Acyl-CoA desaturase 1	205	1	KEKGGKLDMSDLKAEKLVMFQRRYYKPGLLL	x
1239	cluster 4	O54749	Cyp2j5	Cytochrome P450 2J5	263	1	FRNWGKLKLFVSHIVKKHEKDWNPDEPRDFI	x
1240	cluster 4	O88451	Rdh7	Retinol dehydrogenase 7	64	1	LDRRGMRVLAACLTEKGAEQLRNKTSDRLET	x
1241	cluster 4	Q9CZY3	Ube2v1	Ubiquitin-conjugating enzyme E2 variant 1	68	1	IGPPRTIYENRIYSLKIECGPKYPEAPPSVR	x
1242	cluster 4	Q99020	Hnrnpab	Heterogeneous nuclear ribonucleoprotein A/B	88	1	DAGKMFVGGLSWDTSKKDLKDYFTKFGEVVD	x
1243	cluster 4	Q91W64	Cyp2c70	Cytochrome P450 2C70	234	1	YPILYYLPGIHNRFLKDVTQQKKFILEEINR	x
1244	cluster 4	Q5NCC9	Trim58	E3 ubiquitin-protein ligase TRIM58	165	1	KKEMEEALTQEANVGKKTIIWKEKVEMQRQR	x
1245	cluster 4	Q05421	Cyp2e1	Cytochrome P450 2E1	237	1	SDYLQYLPGSHRKVMKNVSEIRQYTLGKAKE	x
1246	cluster 4	Q05421	Cyp2e1	Cytochrome P450 2E1	84	1	TLHLGQRRIVVLHGYKAVKEVLLNHKNEFSG	x		x
1247	cluster 4	Q05421	Cyp2e1	Cytochrome P450 2E1	422	1	ETFKPEHFLNENGKFKYSDYFKAFSAGKRVC	x
1248	cluster 4	Q05421	Cyp2e1	Cytochrome P450 2E1	94	1	VLHGYKAVKEVLLNHKNEFSGRGDIPVFQEY	x		x
1249	cluster 4	P31786	Dbi	Acyl-CoA-binding protein	77	1	LKGTSKESAMKTYVEKVDELKKKYGI_____	x		x
1250	cluster 4	Q01853	Vcp	Transitional endoplasmic reticulum ATPase	505	1	QELVQYPVEHPDKFLKFGMTPSKGVLFYGPP	x
1251	cluster 4	Q9DCD0	Pgd	6-phosphogluconate dehydrogenase, decarboxylating	59	1	ANEAKGTKVVGAQSLKDMVSKLKKPRRVILL	x		x
1252	cluster 4	Q91XU0	Wrnip1	ATPase WRNIP1	477	1	QTYSPSRVLITENDVKEGLQRSHILYDRAGE	x
1253	cluster 4	Q91XU0	Wrnip1	ATPase WRNIP1	296	1	KKHSIRFVTLSATNAKTNDVRDVIKQAQNEK	x
1254	cluster 4	Q91V92	Acly	ATP-citrate synthase	620	1	QKGVTIIGPATVGGIKPGCFKIGNTGGMLDN	x
1255	cluster 4	Q8K0C4	Cyp51a1	Lanosterol 14-alpha demethylase	261	1	PLPSFRRRDRAHREIKNIFYKAIQKRRLSKE	x
1256	cluster 4	Q91X77	Cyp2c50	Cytochrome P450 2C50	432	1	GKFKKSDYFMPFSTGKRICAGEGLARMELFL	x		x
1257	cluster 4	Q63886	Ugt1a1	UDP-glucuronosyltransferase 1-1	349	1	TVLWRYTGTRPSNLAKNTILVKWLPQNDLLG	x
1258	cluster 4	Q5SX40	Myh1	Myosin-1	44	1	NKPFDAKSSVFVVDAKESFVKATVQSREGGK	x
1259	cluster 4	Q5SX39	Myh4	Myosin-4	1449	1	IDVERSNAACAALDKKQRNFDKVLAEWKQKY
1260	cluster 4	Q5SX39	Myh4	Myosin-4	1448	1	MIDVERSNAACAALDKKQRNFDKVLAEWKQK	x
1261	cluster 4	Q3TXS7	Psmd1	26S proteasome non-ATPase regulatory subunit 1	840	1	KEKVSTAVLSITAKAKKKEKEKEKKEEEKME
1262	cluster 4	Q3TXS7	Psmd1	26S proteasome non-ATPase regulatory subunit 1	310	1	DPMETEEKTASAVAGKTPDASPEPKDQTLKM	x
1263	cluster 4	P70295	Aup1	Ancient ubiquitous protein 1	377	1	SSGLATPQPTALTFAKSSWARQESLQERKQA	x
1264	cluster 4	P62192	Psmc1	26S protease regulatory subunit 4	396	1	DDLIMAKDDLSGADIKAICTEAGLMALRERR	x
1265	cluster 4	P58735	Slc26a1	Sulfate anion transporter 1	10	1	______MDASPEPQQKGGTLVLVRRQPPVSQ	x
1266	cluster 4	P58710	Gulo	L-gulonolactone oxidase	324	1	WAIPREKTKEALLELKAMLEAHPKVVAHYPV
1267	cluster 4	P56399	Usp5	Ubiquitin carboxyl-terminal hydrolase 5	184	1	WDGEVRQVSKHAFNLKQLDNPARIPPCGWKC	x
1268	cluster 4	P50285	Fmo1	Dimethylaniline monooxygenase [N-oxide-forming] 1	486	1	YHFRLTGPGKWEGARKAILTQWDRTVKVTKT	x
1269	cluster 4	P49429	Hpd	4-hydroxyphenylpyruvate dioxygenase	237	1	SSLRSIVVTNYEESIKMPINEPAPGRKKSQI	x
1270	cluster 4	P47740	Aldh3a2	Fatty aldehyde dehydrogenase	296	1	RIINLRHFKRLQSLLKGQKIAFGGEMDEATR	x		x
1271	cluster 4	P13516	Scd1	Acyl-CoA desaturase 1	202	1	PAVKEKGGKLDMSDLKAEKLVMFQRRYYKPG	x		x
1272	cluster 4	P10852	Slc3a2	4F2 cell-surface antigen heavy chain	59	1	AEDETEAGVKFTGLSKEELLKVAGSPGWVRT	x
1273	cluster 4	P08228	Sod1	Superoxide dismutase [Cu-Zn]	92	1	DEERHVGDLGNVTAGKDGVANVSIEDRVISL	x		x
1274	cluster 4	P05213	Tuba1b	Tubulin alpha-1B chain	370	1	INYQPPTVVPGGDLAKVQRAVCMLSNTTAIA	x
1275	cluster 4	P00329	Adh1	Alcohol dehydrogenase 1	316	1	NLSMNPMLLLLGRTWKGAIFGGFKSKDSVPK	x
1276	cluster 4	O88685	Psmc3	26S protease regulatory subunit 6A	214	1	QELVEAIVLPMNHKEKFENLGIQPPKGVLMY	x
1277	cluster 4	O54890	Itgb3	Integrin beta-3	763	1	DRKEFAKFEEERARAKWDTANNPLYKEATST
1278	cluster 4	A2ASS6	Ttn	Titin	32949	1	PASDGGSKVTNYIVEKCATTAERWLRVGQAR	x
1279	cluster 4	O09158	Cyp3a25	Cytochrome P450 3A25	116	1	VFTNRRFFGPVGFMKKAITISEDEEWKRLRT	x
1280	cluster 4	Q91X77	Cyp2c50	Cytochrome P450 2C50	432	2	GKFKKSDYFMPFSTGKRICAGEGLARMELFL	x		x
1281	cluster 4	Q9QYJ3	Dnajb1	DnaJ homolog subfamily B member 1	286	1	VNVPTLDGRTIPVVFKDVIRPGMRRKVPGEG	x
1282	cluster 4	Q9QY30	Abcb11	Bile salt export pump	1193	1	DNTKEISVERAIAAAKQAQLHDFVMSLPEKY	x
1283	cluster 4	Q9EQF5	Dpys	Dihydropyrimidinase	489	1	KRIKQRDQTCTPVPVKRAPYKGEVTTLKARE	x
1284	cluster 4	Q9DC29	Abcb6	ATP-binding cassette sub-family B member 6, mitochondrial	771	1	ALDTSNERAIQASLAKVCTNRTTIVIAHRLS	x
1285	cluster 4	Q9DBT9	Dmgdh	Dimethylglycine dehydrogenase, mitochondrial	653	1	TSEDLSDDAFKFLQTKSFNISDIPVTAIRIS	x		x
1286	cluster 4	Q99PV0	Prpf8	Pre-mRNA-processing-splicing factor 8	1344	1	SMGHVLIPQSDLRWSKQTDVGITHFRSGMSH	x
1287	cluster 4	Q99LB7	Sardh	Sarcosine dehydrogenase, mitochondrial	467	1	DHTRWIRERSHESYAKNYSVVFPHDEPLAGR	x		x
1288	cluster 4	Q99K51	Pls3	Plastin-3	459	1	KVNKPPYPKLGANMKKLENCNYAVELGKNPA	x
1289	cluster 4	Q91WT9	Cbs	Cystathionine beta-synthase	477	1	SSLLAGKVRPSDEVCKVLYKQFKPIHLTDTL	x
1290	cluster 4	Q8VCB3	Gys2	Glycogen [starch] synthase, liver	429	1	PDMNSILDRDDLTIMKRAIFSTQRQSLPPVT	x
1291	cluster 4	Q8C196	Cps1	Carbamoyl-phosphate synthase [ammonia], mitochondrial	228	1	GKGNPTKVVAVDCGIKNNVIRLLVKRGAEVH	x		x
1292	cluster 4	Q8C196	Cps1	Carbamoyl-phosphate synthase [ammonia], mitochondrial	310	1	TGNIITGLAAGAKSYKMSMANRGQNQPVLNI	x		x
1293	cluster 4	Q91X77	Cyp2c50	Cytochrome P450 2C50	399	1	GTNVITSLSSVLRDSKEFPNPEKFDPGHFLD	x
1294	cluster 4	Q64459	Cyp3a11	Cytochrome P450 3A11	116	1	VFTNRRDFGPVGIMSKAISISKDDEWKRYRA	x
1295	cluster 4	Q9JMA7	Cyp3a41a	Cytochrome P450 3A41	141	1	WKRYRALLSPTFTSGKLKEMFPVIEQYGDIL	x		x
1296	cluster 4	Q64374	Rgn	Regucalcin	290	1	QPDAGNIFKITGLGVKGIAPYSYAG______
1297	cluster 4	Q3UIL6	Plekha7	Pleckstrin homology domain-containing family A member 7	666	1	DTYLQLKKDLEYLDLKMTGRDLLKDRSLKPM	x
1298	cluster 4	Q05421	Cyp2e1	Cytochrome P450 2E1	123	1	EYKNKGIIFNNGPTWKDVRRFSLSILRDWGM	x		x
1299	cluster 4	Q05421	Cyp2e1	Cytochrome P450 2E1	486	1	LSPVTIGFGSIPREFKLCVIPRS________	x
1300	cluster 4	Q05421	Cyp2e1	Cytochrome P450 2E1	87	1	LGQRRIVVLHGYKAVKEVLLNHKNEFSGRGD	x
1301	cluster 4	Q01853	Vcp	Transitional endoplasmic reticulum ATPase	217	1	GYDDIGGCRKQLAQIKEMVELPLRHPALFKA	x
1302	cluster 4	P70288	Hdac2	Histone deacetylase 2	90	1	KFLRSIRPDNMSEYSKQMQRFNVGEDCPVFD	x
1303	cluster 4	P63001	Rac1	Ras-related C3 botulinum toxin substrate 1	147	1	KKLTPITYPQGLAMAKEIGAVKYLECSALTQ	x
1304	cluster 4	P62270	Rps18	40S ribosomal protein S18	8	1	________MSLVIPEKFQHILRVLNTNIDGR	x		x
1305	cluster 4	P61087	Ube2k	Ubiquitin-conjugating enzyme E2 K	165	1	HVYAGAPVSSPEYTKKIENLCAMGFDRNAVI	x
1306	cluster 4	P56657	Cyp2c40	Cytochrome P450 2C40	190	1	CNVICSIVFQNRFDYKDKDFLSLIGKVNECT	x
1307	cluster 4	Q91X77	Cyp2c50	Cytochrome P450 2C50	138	1	TRRFSLTTLRNLGMGKRSIEDRVQEEARCLV			x
1308	cluster 4	P56593	Cyp2a12	Cytochrome P450 2A12	238	1	HSVMKYLPGPQQQIIKDSHKLEDFMIQKVKQ	x
1309	cluster 4	P52760	Hrsp12	Ribonuclease UK114	134	1	SRVEIEAIAVQGPFIKA______________	x		x
1310	cluster 4	P49429	Hpd	4-hydroxyphenylpyruvate dioxygenase	172	1	LPGFEAPTYKDTLLPKLPRCNLEIIDHIVGN	x		x
1311	cluster 4	P31649	Slc6a13	Sodium- and chloride-dependent GABA transporter 2	557	1	MICIPAWSIYKLRTLKGPLRERLRQLVCPAE	x
1312	cluster 4	P24270	Cat	Catalase	476	1	ENIAGHLKDAQLFIQKKAVKNFTDVHPDYGA	x		x
1313	cluster 4	P16331	Pah	Phenylalanine-4-hydroxylase	96	1	TYLDKRSKPVLGSIIKSLRNDIGATVHELSR	x
1314	cluster 4	P12710	Fabp1	Fatty acid-binding protein, liver	47	1	GKDIKGVSEIVHEGKKIKLTITYGPKVVRNE
1315	cluster 4	P12710	Fabp1	Fatty acid-binding protein, liver	90	1	TGEKVKAVVKLEGDNKMVTTFKGIKSVTELN	x		x
1316	cluster 4	P07724	Alb	Serum albumin	229	1	LVSSVRQRMKCSSMQKFGERAFKAWAVARLS			x
1317	cluster 4	P00329	Adh1	Alcohol dehydrogenase 1	136	1	RGTLREGTSRFSCKGKQIHNFISTSTFSQYT	x
1318	cluster 4	P00186	Cyp1a2	Cytochrome P450 1A2	420	1	IYINQWQVNHDEKQWKDPFVFRPERFLTNNN	x
1319	cluster 4	P00186	Cyp1a2	Cytochrome P450 1A2	288	1	DFNKNSIQDITSALFKHSENYKDNGGLIPEE	x		x
1320	cluster 4	O70492	Snx3	Sorting nexin-3	95	1	ELERESKVVVPPLPGKAFLRHVPFRGDDGIF	x
1321	cluster 4	O35728	Cyp4a14	Cytochrome P450 4A14	457	1	HAYLPFSGGSRNCIGKQFAMNELKVAVALTL	x		x
1322	cluster 4	O35490	Bhmt	Betaine--homocysteine S-methyltransferase 1	377	1	PYNPSMSRPDAWGVTKGAAELMQQKEATTEQ	x
1323	cluster 4	O35488	Slc27a2	Very long-chain acyl-CoA synthetase	530	1	VPVPGHEGRIGMASLKIKENYEFNGKKLFQH	x
1324	cluster 4	O09173	Hgd	Homogentisate 1,2-dioxygenase	71	1	NKRSWLYRILPSVSHKPFESIDQGHVTHNWD	x
1325	cluster 4	B2RX12	Abcc3	Canalicular multispecific organic anion transporter 2	717	1	CTLQENVLFGQPMNPKRYQQALETCALLADL	x
1326	cluster 4	G3X982	Aox3	Aldehyde oxidase 3	1104	1	DVNGRAVQNACQILMKRLEPIIKQNPSGTWE	x
1327	cluster 4	Q9Z0R9	Fads2	Fatty acid desaturase 2	105	1	LIGELAPEEPSLDRGKSSQITEDFRALKKTA	x
1328	cluster 4	Q9QXY6	Ehd3	EH domain-containing protein 3	475	1	GKITGANAKKEMVRSKLPNSVLGKIWKLADI	x
1329	cluster 4	Q9DBW0	Cyp4v2	Cytochrome P450 4V2	259	1	WYLVFKEGRDHKRGLKCLHTFTNNVIAERVK	x
1330	cluster 4	Q9D2C7	Tmbim6	Bax inhibitor 1	7	1	_________MNIFDRKINFDALLKFSHITPS	x
1331	cluster 4	Q9D0E1	Hnrnpm	Heterogeneous nuclear ribonucleoprotein M	380	1	GMNMGRINEILSNALKRGEIIAKQGGGGAGG	x
1332	cluster 4	Q99MZ7	Pecr	Peroxisomal trans-2-enoyl-CoA reductase	32	1	KNQVAVVTGGGTGIGKAVSRELLHLGCNVVI	x
1333	cluster 4	Q93092	Taldo1	Transaldolase	130	1	KDAMVARARRLIELYKEAGVGKDRILIKLSS	x		x
1334	cluster 4	Q93092	Taldo1	Transaldolase	265	1	CDFLTISPKLLGELLKDNSKLAPALSVKAAQ	x		x
1335	cluster 4	Q91X83	Mat1a	S-adenosylmethionine synthase isoform type-1	368	1	NFDLRPGVIVRDLDLKKPIYQKTACYGHFGR	x
1336	cluster 4	Q91WS4	Bhmt2	S-methylmethionine--homocysteine S-methyltransferase BHMT2	223	1	CRFGPWTSLQTMKLMKEGLRDASLQAHLMVQ
1337	cluster 4	Q8VCH0	Acaa1b	3-ketoacyl-CoA thiolase B, peroxisomal	292	1	QVSDGAAAVLLARRSKAEELGLPILGVLRSY	x
1338	cluster 4	Q8R0Y6	Aldh1l1	Cytosolic 10-formyltetrahydrofolate dehydrogenase	865	1	SDKLQAGTVFVNTYNKTDVAAPFGGFKQSGF	x		x
1339	cluster 4	Q8K441	Abca6	ATP-binding cassette sub-family A member 6	1240	1	VVRRDPIFRIAPQSLKAQPNPEEPIDEDENV	x
1340	cluster 4	Q8BTM8	Flna	Filamin-A	1246	1	VTIKYGGQPVPNFPSKLQVEPAVDTSGVQCY
1341	cluster 4	Q80UG5	"Sept9"	Septin-9	350	1	PKTIEIKSITHDIEEKGVRMKLTVIDTPGFG	x		x
1342	cluster 4	Q78JT3	Haao	3-hydroxyanthranilate 3,4-dioxygenase	179	1	LLKELPFPLNTRSIMKPMSLKAWLDGHSREL	x
1343	cluster 4	Q3UIL6	Plekha7	Pleckstrin homology domain-containing family A member 7	742	1	HRQTEQYRDQPQHLEKITCQQRLLQEDLVHI	x
1344	cluster 4	P84078	Arf1	ADP-ribosylation factor 1	142	1	KQDLPNAMNAAEITDKLGLHSLRHRNWYIQA	x		x
1345	cluster 4	P60335	Pcbp1	Poly(rC)-binding protein 1	314	1	GANINEIRQMSGAQIKIANPVEGSSGRQVTI	x
1346	cluster 4	P58735	Slc26a1	Sulfate anion transporter 1	32	1	VRRQPPVSQGLLETLKARLKKSCTCSMPCAQ	x
1347	cluster 4	P54726	Rad23a	UV excision repair protein RAD23 homolog A	53	1	RDAFPVAGQKLIYAGKILSDDVPIKEYHIDE	x
1348	cluster 4	P53986	Slc16a1	Monocarboxylate transporter 1	467	1	KREGKEDEASTDVDEKPKETMKAAQSPQQHS	x		x
1349	cluster 4	P33267	Cyp2f2	Cytochrome P450 2F2	139	1	LRRFSVQILRNFGMGKRSIEERILEEGSFLL	x
1350	cluster 4	P33267	Cyp2f2	Cytochrome P450 2F2	242	1	IPGPHKRLFRNFGGMKDLIARSVREHQDSLD	x		x
1351	cluster 4	P26231	Ctnna1	Catenin alpha-1	178	1	KLRNAGNEQDLGIQYKALKPEVDKLNIMAAK	x
1352	cluster 4	P26150	Hsd3b3	3 beta-hydroxysteroid dehydrogenase/Delta 5-->4-isomerase type 3	352	1	DLGYEPLVSWEEAKQKTSEWIGTLVEQHRET
1353	cluster 4	P22907	Hmbs	Porphobilinogen deaminase	70	1	AMSTTGDKILDTALSKIGEKSLFTKELENAL	x
1354	cluster 4	P12979	Myog	Myogenin	118	1	ALKRSTLLNPNQRLPKVEILRSAIQYIERLQ
1355	cluster 4	P08101	Fcgr2	Low affinity immunoglobulin gamma Fc region receptor II	313	1	AAKTEAENTITYSLLKHPEALDEETEHDYQN	x
1356	cluster 4	B2RX12	Abcc3	Canalicular multispecific organic anion transporter 2	514	1	VLKLYAWEPSFLEQVKGIRQSELQLLRKGAY
1357	cluster 4	O35604	Npc1	Niemann-Pick C1 protein	1179	1	VEFCSHITRAFTMSTKGSRVSRAEEALAHMG	x
1358	cluster 4	Q9NYQ2	Hao2	Hydroxyacid oxidase 2	10	1	______MSLLCLADFKAQAQKQLSKTSWDFI
1359	cluster 4	Q9D6Y7	Msra	Mitochondrial peptide methionine sulfoxide reductase	104	1	TQVGFAGGHTRNPTYKEVCSEKTGHAEVVRV	x		x
1360	cluster 4	Q91XT4	Sec16b	Protein transport protein Sec16B	346	1	VDIMTFCQQKATQCLKSETPGSRDSALLWQL	x
1361	cluster 4	Q8R0W6	Ndfip1	NEDD4 family-interacting protein 1	83	1	NVATTLPSYDEAERTKTEATIPLVPGRDEDF	x
1362	cluster 4	Q8C196	Cps1	Carbamoyl-phosphate synthase [ammonia], mitochondrial	26	1	VKTLKSGFGFANVTTKRQWDFSRPGIRLLSV	x
1363	cluster 4	Q8BP97	Rhbdd3	Rhomboid domain-containing protein 3	268	1	SAQLPPRLGPGQLTWKNSERGLDWAGSSFAS	x
1364	cluster 4	Q8BG67	Efr3a	Protein EFR3 homolog A	369	1	NDSQKGSVGSVTVSSKDNDEKIVQNAVIQTI	x
1365	cluster 4	Q78JT3	Haao	3-hydroxyanthranilate 3,4-dioxygenase	158	1	PIIQEFFHSEQYRTGKPNPDQLLKELPFPLN	x
1366	cluster 4	Q68FD5	Cltc	Clathrin heavy chain 1	619	1	MFTHYDRAHIAQLCEKAGLLQRALEHFTDLY	x
1367	cluster 4	Q64727	Vcl	Vinculin	219	1	VLISAMKIFVTTKNSKNQGIEEALKNRNFTV	x
1368	cluster 4	Q64374	Rgn	Regucalcin	253	1	VKLPVDKTTSCCFGGKDYSEMYVTCARDGLN	x
1369	cluster 4	Q61029	Tmpo	Lamina-associated polypeptide 2, isoforms beta/delta/epsilon/gamma	403	1	KYVPKYAPLADVKSEKTKKRRSVPMWIKMLL	x
1370	cluster 4	Q61029	Tmpo	Lamina-associated polypeptide 2, isoforms beta/delta/epsilon/gamma	388	1	PLELSDFRMEESFSSKYVPKYAPLADVKSEK	x
1371	cluster 4	P97792	Cxadr	Coxsackievirus and adenovirus receptor homolog	339	1	EDFERAPQSPTLAPAKVAAPNLSRMGAVPVM	x
1372	cluster 4	P70694	Akr1c6	Estradiol 17 beta-dehydrogenase 5	39	1	YAPQEVPKSKATEATKIAIDAGFRHIDSASM	x		x
1373	cluster 4	P61089	Ube2n	Ubiquitin-conjugating enzyme E2 N	82	1	PKVRFMTKIYHPNVDKLGRICLDILKDKWSP	x
1374	cluster 4	P58710	Gulo	L-gulonolactone oxidase	211	1	PSTLKEVLDNLDSHLKKSEYFRFLWFPHSEN	x		x
1375	cluster 4	P56654	Cyp2c37	Cytochrome P450 2C37	116	1	PVFDKATNGMGLAFSKGNVWKNTRRFSLMTL	x
1376	cluster 4	P48678	Lmna	Prelamin-A/C	201	1	EMLRRVDAENRLQTLKEELDFQKNIYSEELR	x		x
1377	cluster 4	P41216	Acsl1	Long-chain-fatty-acid--CoA ligase 1	518	1	SKGEGEVCVKGANVFKGYLKDPARTAEALDK	x
1378	cluster 4	P35492	Hal	Histidine ammonia-lyase	131	1	LDGDSLSTEDLVNLGKGRYKIKLTSIAEKKV	x
1379	cluster 4	P34884	Mif	Macrophage migration inhibitory factor	78	1	HSIGKIGGAQNRNYSKLLCGLLSDRLHISPD	x		x
1380	cluster 4	P32883	Kras	GTPase KRas	128	1	LVGNKCDLPSRTVDTKQAQELARSYGIPFIE	x
1381	cluster 4	P28230	Gjb1	Gap junction beta-1 protein	121	1	LRLEGHGDPLHLEEVKRHKVHISGTLWWTYV	x
1382	cluster 4	P16460	Ass1	Argininosuccinate synthase	209	1	ILENPKNQAPPGLYTKTQDPAKAPNSPDVLE	x
1383	cluster 4	O70475	Ugdh	UDP-glucose 6-dehydrogenase	190	1	PDRVLIGGDETPEGQKAVRALCAVYEHWVPK	x		x
1384	cluster 4	P05213	Tuba1b	Tubulin alpha-1B chain	164	1	FTSLLMERLSVDYGKKSKLEFSIYPAPQVST	x
1385	cluster 4	P63325	Rps10	40S ribosomal protein S10	138	2	DRDTYRRSAVPPGADKKAEAGAGSATEFQFR	x
1386	cluster 4	P63325	Rps10	40S ribosomal protein S10	139	2	RDTYRRSAVPPGADKKAEAGAGSATEFQFRG	x
1387	cluster 4	P60867	Rps20	40S ribosomal protein S20	8	2	________MAFKDTGKTPVEPEVAIHRIRIT	x
1388	cluster 4	P60867	Rps20	40S ribosomal protein S20	4	2	____________MAFKDTGKTPVEPEVAIHR	x		x
1389	cluster 4	Q9Z2X1	Hnrnpf	Heterogeneous nuclear ribonucleoprotein F	224	1	PYDRPGTARRYIGIVKQAGLDRMRSGAYSAG	x
1390	cluster 4	Q9Z204	Hnrnpc	Heterogeneous nuclear ribonucleoproteins C1/C2	8	1	________MASNVTNKTDPRSMNSRVFIGNL
1391	cluster 4	Q9QX11	Cyth1	Cytohesin-1	71	1	ERKNMQRNKQVAMGRKKFNMDPKKGIQFLIE
1392	cluster 4	Q9JKV1	Adrm1	Proteasomal ubiquitin receptor ADRM1	34	1	STKYLVEFRAGKMSLKGTTVTPDKRKGLVYI	x
1393	cluster 4	Q9ESE1	Lrba	Lipopolysaccharide-responsive and beige-like anchor protein	2272	1	SNFRDLSKPIGALNPKRAAFFAERFESWEDD	x
1394	cluster 4	Q9DCP2	Slc38a3	Sodium-coupled neutral amino acid transporter 3	54	1	QHCGEGKGFLQKSPSKEPHFTDFEGKTSFGM	x
1395	cluster 4	Q9DCP2	Slc38a3	Sodium-coupled neutral amino acid transporter 3	50	1	TEDTQHCGEGKGFLQKSPSKEPHFTDFEGKT	x
1396	cluster 4	Q9DAR7	Dcps	m7GpppX diphosphatase	137	1	HLSDIKTTVVYPATEKHLQKYMRQDLRLIRE	x		x
1397	cluster 4	Q9DAR7	Dcps	m7GpppX diphosphatase	9	1	_______MADTAPQLKRKREQEAEEAETPST
1398	cluster 4	Q99L47	St13	Hsc70-interacting protein	366	1	QSNPKVMNLISKLSAKFGGQS__________	x
1399	cluster 4	Q91V08	Clec2d	C-type lectin domain family 2 member D	24	1	PMLSPTGSPQEVEVGKILQGKRHGTISPESC	x
1400	cluster 4	Q8QZR5	Gpt	Alanine aminotransferase 1	389	1	QFQAERQEVLAELAAKAKLTEQVFNEAPGIR	x
1401	cluster 4	Q8CHR6	Dpyd	Dihydropyrimidine dehydrogenase [NADP(+)]	455	1	SVLEDPKVKEALSPIKFNRWGLPEVNPETMQ	x		x
1402	cluster 4	Q8BXB6	Slco2b1	Solute carrier organic anion transporter family member 2B1	676	1	ILRQQSREASTRTTVKSSELQQL________	x
1403	cluster 4	Q810U5	Ccdc50	Coiled-coil domain-containing protein 50	157	1	DNYYHEDGGMKPRGIKEAVSTPARASHRDQE	x
1404	cluster 4	Q64459	Cyp3a11	Cytochrome P450 3A11	283	1	RVDFLQLMMNSHNNSKDKVSHKALSDMEITA	x
1405	cluster 4	Q61176	Arg1	Arginase-1	26	1	IGAPFSKGQPRGGVEKGPAALRKAGLLEKLK	x		x
1406	cluster 4	Q60864	Stip1	Stress-induced-phosphoprotein 1	123	1	LKEGLQNMEARLAERKFMNPFNLPNLYQKLE	x
1407	cluster 4	Q3UQ44	Iqgap2	Ras GTPase-activating-like protein IQGAP2	587	1	LPECANKYYDTLVKAKESKTDNESSEGSWVT
1408	cluster 4	Q2TBE6	Pi4k2a	Phosphatidylinositol 4-kinase type 2-alpha	240	1	AIDRVKSRGKRLALEKVPKVGQRFNRIGLPP	x
1409	cluster 4	P97364	Sephs2	Selenide, water dikinase 2	358	1	VIHNLPIIAKMAAISKASGRFGLLQGTSAET	x
1410	cluster 4	P70694	Akr1c6	Estradiol 17 beta-dehydrogenase 5	75	1	EVGLAIRSKIADGTVKREDIFYTSKVWCTFH	x		x
1411	cluster 4	P63037	Dnaja1	DnaJ homolog subfamily A member 1	66	1	AYEVLADSKKRELYDKGGEQAIKEGGAGGGF	x
1412	cluster 4	P63017	Hspa8	Heat shock cognate 71 kDa protein	500	1	ILNVSAVDKSTGKENKITITNDKGRLSKEDI	x
1413	cluster 4	P62806	Hist1h4a	Histone H4	78	1	LENVIRDAVTYTEHAKRKTVTAMDVVYALKR	x		x
1414	cluster 4	P61979	Hnrnpk	Heterogeneous nuclear ribonucleoprotein K	405	1	TQVTIPKDLAGSIIGKGGQRIKQIRHESGAS	x		x
1415	cluster 4	P61957	Sumo2	Small ubiquitin-related modifier 2	45	1	VQFKIKRHTPLSKLMKAYCERQGLSMRQIRF	x
1416	cluster 4	P60867	Rps20	40S ribosomal protein S20	8	1	________MAFKDTGKTPVEPEVAIHRIRIT	x
1417	cluster 4	P58252	Eef2	Elongation factor 2	512	1	MKFSVSPVVRVAVEAKNPADLPKLVEGLKRL	x
1418	cluster 4	P48776	Tdo2	Tryptophan 2,3-dioxygenase	37	1	DNEEDRAQTGVNRASKGGLIYGNYLQLEKIL	x
1419	cluster 4	P37040	Por	NADPH--cytochrome P450 reductase	584	1	SDEDYLYREELARFHKDGALTQLNVAFSREQ	x		x
1420	cluster 4	P26231	Ctnna1	Catenin alpha-1	12	1	____MTAVHAGNINFKWDPKSLEIRTLAVER	x
1421	cluster 4	P26043	Rdx	Radixin	526	1	EEERVTETQKNERVKKQLQALSSELAQARDE	x
1422	cluster 4	P21619	Lmnb2	Lamin-B2	101	1	DETARERARLQIEIGKVQAELEEARKSAKKR	x
1423	cluster 4	P17751	Tpi1	Triosephosphate isomerase	206	1	EKVVFEQTKVIADNVKDWSKVVLAYEPVWAI	x		x
1424	cluster 4	P17751	Tpi1	Triosephosphate isomerase	192	1	CIGEKLDEREAGITEKVVFEQTKVIADNVKD	x		x
1425	cluster 4	P16331	Pah	Phenylalanine-4-hydroxylase	159	1	ADHPGFKDPVYRARRKQFADIAYNYRHGQPI	x
1426	cluster 4	P12710	Fabp1	Fatty acid-binding protein, liver	57	1	VHEGKKIKLTITYGPKVVRNEFTLGEECELE	x		x
1427	cluster 4	P08226	Apoe	Apolipoprotein E	105	1	EQLGPVAEETRARLGKEVQAAQARLGADMED	x
1428	cluster 4	O55022	Pgrmc1	Membrane-associated progesterone receptor component 1	96	1	FDGVQDPRILMAINGKVFDVTKGRKFYGPEG	x
1429	cluster 4	O35445	Rnf5	E3 ubiquitin-protein ligase RNF5	93	1	PLYGRGSQKPQDPRLKTPPRPQGQRPAPESR	x
1430	cluster 4	O09131	Gsto1	Glutathione S-transferase omega-1	189	1	YLTWPWFQRLEALELKECLAHTPKLKLWMAA	x		x
1431	cluster 4	O08705	Slc10a1	Sodium/bile acid cotransporter	318	1	IFRCYLKIKPQKDQTKITYKAAATEDATPAA
1432	cluster 4	O08709	Prdx6	Peroxiredoxin-6	199	1	GESVMVVPTLSEEEAKQCFPKGVFTKELPSG	x
1433	cluster 4	P84099	Rpl19	60S ribosomal protein L19	180	2	KTKEARKRREERLQAKKEEIIKTLSKEEETK	x
1434	cluster 4	Q9JMD3	Stard10	PCTP-like protein	202	1	AQVDPKGSLPKWVVNKSSQFLAPKAMKKMYK	x		x
1435	cluster 4	Q9ET01	Pygl	Glycogen phosphorylase, liver form	421	1	EINQKHLDRIVALFPKDISRMRRMSLIEEEG	x		x
1436	cluster 4	Q9DD20	Mettl7b	Methyltransferase-like protein 7B	109	1	VTCVDPNPNFEKFLTKSMAENRHLQYERFIV	x		x
1437	cluster 4	Q9DBB8	Dhdh	Trans-1,2-dihydrobenzene-1,2-diol dehydrogenase	97	1	AVLLCLAAGKAVLCEKPMGVNAAEVREMVAK	x
1438	cluster 4	Q9D0E1	Hnrnpm	Heterogeneous nuclear ribonucleoprotein M	387	1	NEILSNALKRGEIIAKQGGGGAGGSVPGIER	x
1439	cluster 4	Q99LM2	Cdk5rap3	CDK5 regulatory subunit-associated protein 3	475	1	QEQAALEPKLDLLLEKTRELQKLIEADISKR	x
1440	cluster 4	Q99JY8	Ppap2b	Lipid phosphate phosphohydrolase 3	15	1	_MQSYKYDKAIVPESKNGGSPALNNNPRKGG	x
1441	cluster 4	Q91XU0	Wrnip1	ATPase WRNIP1	220	1	PRALAAEEIRQMLEGKPLADKMRPDTLQDYI	x
1442	cluster 4	Q8JZR0	Acsl5	Long-chain-fatty-acid--CoA ligase 5	616	1	GVKGSFEELCKNQCVKEAILEDLQKIGKEGG	x
1443	cluster 4	Q8BXB6	Slco2b1	Solute carrier organic anion transporter family member 2B1	328	1	TASKGEDLSSQHEPLKKQAGLAQIAPDLTLV
1444	cluster 4	Q9JMA7	Cyp3a41a	Cytochrome P450 3A41	488	1	QIPLKLSRQGLLQPEKPIVLKVVPRDVVITG	x
1445	cluster 4	Q64442	Sord	Sorbitol dehydrogenase	63	1	DVHYWEHGRIGDFVVKKPMVLGHEAAGTVTK	x		x
1446	cluster 4	Q61510	Trim25	E3 ubiquitin/ISG15 ligase TRIM25	444	1	PKASAAQPDSVGVKAKVLENFLTKSRTELLE	x
1447	cluster 4	Q60864	Stip1	Stress-induced-phosphoprotein 1	10	1	______MEQVNELKEKGNKALSAGNIDDALQ			x
1448	cluster 4	Q05421	Cyp2e1	Cytochrome P450 2E1	324	1	RYGLLILMKYPEIEEKLHEEIDRVIGPSRAP	x
1449	cluster 4	P84099	Rpl19	60S ribosomal protein L19	180	1	KTKEARKRREERLQAKKEEIIKTLSKEEETK	x
1450	cluster 4	P63017	Hspa8	Heat shock cognate 71 kDa protein	526	1	SKEDIERMVQEAEKYKAEDEKQRDKVSSKNS	x
1451	cluster 4	P59242	Cgn	Cingulin	493	1	LRLRERELTALKGALKEEVASHDQEVEHVRL	x
1452	cluster 4	P56657	Cyp2c40	Cytochrome P450 2C40	421	1	VFDPGHFLDDNGNFKKSDYFVPFSAGKRICV	x
1453	cluster 4	P56654	Cyp2c37	Cytochrome P450 2C37	421	1	KFDPGHFLDENGKFKKSDYFIPFSTGKRICA	x
1454	cluster 4	P54726	Rad23a	UV excision repair protein RAD23 homolog A	80	1	HIDEKNFVVVMVTKAKAGQGIPAPPEASPTA	x
1455	cluster 4	P20852	Cyp2a5	Cytochrome P450 2A5	425	1	DFNPKHFLDDKGQFKKNDAFVPFSIGKRYCF	x
1456	cluster 4	P12710	Fabp1	Fatty acid-binding protein, liver	33	1	FMKAIGLPEDLIQKGKDIKGVSEIVHEGKKI
1457	cluster 4	P10518	Alad	Delta-aminolevulinic acid dehydratase	87	1	GLRCVLIFGVPSRVPKDEQGSAADSEDSPTI	x		x
1458	cluster 4	O54724	Ptrf	Polymerase I and transcript release factor	111	1	SKLGKAHATTSNTVSKLLEKVRKVSVNVKTV	x
1459	cluster 4	O55022	Pgrmc1	Membrane-associated progesterone receptor component 1	102	1	PRILMAINGKVFDVTKGRKFYGPEGPYGVFA	x
1460	cluster 4	Q91X77	Cyp2c50	Cytochrome P450 2C50	421	2	KFDPGHFLDENGKFKKSDYFMPFSTGKRICA	x
1461	cluster 4	O35728	Cyp4a14	Cytochrome P450 4A14	279	2	IKMRKSQLQNEEELQKARKKRHLDFLDILLF	x
1462	cluster 4	O35728	Cyp4a14	Cytochrome P450 4A14	268	2	CQIAHEHTDGVIKMRKSQLQNEEELQKARKK	x
1463	cluster 4	Q9QXG4	Acss2	Acetyl-coenzyme A synthetase, cytoplasmic	418	1	VTKFYTAPTAIRMLMKFGDDPVTKHSRASLQ	x		x
1464	cluster 4	Q9ET01	Pygl	Glycogen phosphorylase, liver form	3	1	_____________MAKPLTDQEKRRQISIRG	x		x
1465	cluster 4	Q99LB7	Sardh	Sarcosine dehydrogenase, mitochondrial	776	1	LVNAGYRAIDSLSIEKGYRHWHADLRPDDSP	x		x
1466	cluster 4	Q91W64	Cyp2c70	Cytochrome P450 2C70	241	1	PGIHNRFLKDVTQQKKFILEEINRHQKSLDL	x
1467	cluster 4	Q6XVG2	Cyp2c54	Cytochrome P450 2C54	72	1	LSRVYGPVYTLYLGRKPTVVLHGYEAVKEAL	x
1468	cluster 4	Q64012	Raly	RNA-binding protein Raly	165	1	VTVPLVRRVKTTIPVKLFARSTAVTTGSAKI	x
1469	cluster 4	Q63918	Sdpr	Serum deprivation-response protein	102	1	EGSVKGIQNDLTKLSKYQASTSNTVSKLLEK	x		x
1470	cluster 4	Q05421	Cyp2e1	Cytochrome P450 2E1	467	1	SAILQHFNLKSLVDPKDIDLSPVTIGFGSIP	x		x
1471	cluster 4	Q05421	Cyp2e1	Cytochrome P450 2E1	277	1	PRDVTDCLLIEMEKEKHSQEPMYTMENISVT
1472	cluster 4	P70694	Akr1c6	Estradiol 17 beta-dehydrogenase 5	33	1	ILGFGTYAPQEVPKSKATEATKIAIDAGFRH
1473	cluster 4	Q91X77	Cyp2c50	Cytochrome P450 2C50	72	1	LSKVYGPVYTLYLGRKPTVVLHGYEAVKEAL	x
1474	cluster 4	P56654	Cyp2c37	Cytochrome P450 2C37	420	1	EKFDPGHFLDENGKFKKSDYFIPFSTGKRIC
1475	cluster 4	P52792	Gck	Glucokinase	296	1	SVNPGQQLYEKIIGGKYMGELVRLVLLKLVE	x		x
1476	cluster 4	P41216	Acsl1	Long-chain-fatty-acid--CoA ligase 1	678	1	LFSIDNGLLTPTLKAKRPELRNYFRSQIDEL
1477	cluster 4	P26039	Tln1	Talin-1	1541	1	VQSAKEVANSTANLVKTIKALDGDFSEDNRN	x
1478	cluster 4	P24549	Aldh1a1	Retinal dehydrogenase 1	412	1	AKEEIFGPVQQIMKFKSVDDVIKRANNTTYG	x		x
1479	cluster 4	P19096	Fasn	Fatty acid synthase	1236	1	ACVDTALENLSTLKMKVAEVLAGEGHLYSRI	x
1480	cluster 4	P12790	Cyp2b9	Cytochrome P450 2B9	133	1	GQRWKTLRRFSLATMKEFGMGKRSVEERIKE
1481	cluster 4	P07724	Alb	Serum albumin	438	1	GEYGFQNAILVRYTQKAPQVSTPTLVEAARN	x
1482	cluster 4	O88962	Cyp8b1	7-alpha-hydroxycholest-4-en-3-one 12-alpha-hydroxylase	324	1	EEATRVMGKARLEAKKSFTFTPSALKHTPVL	x
1483	cluster 4	P12790	Cyp2b9	Cytochrome P450 2B9	147	1	MKEFGMGKRSVEERIKEEAQCLVEELKKYQG
1484	cluster 4	O35728	Cyp4a14	Cytochrome P450 4A14	268	1	CQIAHEHTDGVIKMRKSQLQNEEELQKARKK	x
1485	cluster 4	O35381	Anp32a	Acidic leucine-rich nuclear phosphoprotein 32 family member A	99	1	AEKCPNLKHLNLSGNKIKDLSTIEPLKKLEN	x
1486	cluster 4	O08992	Sdcbp	Syntenin-1	11	1	_____MSLYPSLEDLKVDKVIQAQTAYSANP
1487	cluster 4	O09158	Cyp3a25	Cytochrome P450 3A25	141	1	WKRLRTLLSPTFTSGKLKEMFPIMRQYGDIL	x
1488	cluster 4	Q9QZQ8	H2afy	Core histone macro-H2A.1	292	1	NSPVWGADKCEELLEKTVKNCLALADDRKLK	x
1489	cluster 4	Q9QY30	Abcb11	Bile salt export pump	1263	1	ALDTESEKTVQLALDKAREGRTCIVIAHRLS	x
1490	cluster 4	Q9JIL4	Pdzk1	Na(+)/H(+) exchange regulatory cofactor NHE-RF3	283	1	IKDIEPGSPAEAAGLKNNDLVVAVNGKSVEA	x
1491	cluster 4	Q9ERV1	Mkrn2	Probable E3 ubiquitin-protein ligase makorin-2	334	1	KQGMGKKACKYFEQGKGTCPFGSKCLYRHAY	x
1492	cluster 4	Q8BZZ3	Wwp1	NEDD4-like E3 ubiquitin-protein ligase WWP1	324	1	LIDPDSDSRNNSVFDKVRQPEGCVEPLRPQS	x
1493	cluster 4	Q8BNX1	Clec4g	C-type lectin domain family 4 member G	8	1	________MNTGEYNKLGSAIEEVSRGQLGR	x
1494	cluster 4	Q80X90	Flnb	Filamin-B	1241	1	IDTSGIKAFGPGIEGKDVFREATTDFTVDSR	x
1495	cluster 4	Q80T85	Dcaf5	DDB1- and CUL4-associated factor 5	209	1	MFNPVEPRLLATANSKEGVGLWDIRKPQSSL
1496	cluster 4	Q64464	Cyp3a13	Cytochrome P450 3A13	476	1	QNFTVQPCKETEIPLKLSKQGLLQPENPLLL	x
1497	cluster 4	Q4LDG0	Slc27a5	Bile acyl-CoA synthetase	490	1	PLRDKQGFCIPVEPGKPGLLLTKVRKNQPFL	x
1498	cluster 4	P56657	Cyp2c40	Cytochrome P450 2C40	121	1	VSTGKGIGFSHGNVWKATRVFTVNTLRNLGM	x
1499	cluster 4	P52840	Sult1a1	Sulfotransferase 1A1	254	1	IPTEVMDHTIYPFMRKGTIGDWKNTFTVAQS	x
1500	cluster 4	P35505	Fah	Fumarylacetoacetase	411	1	CQGDGYRVGFGQCAGKVLPALSPA_______			x
1501	cluster 4	P17182	Eno1	Alpha-enolase	420	1	AKYNQILRIEEELGSKAKFAGRSFRNPLAK_	x
1502	cluster 4	O70570	Pigr	Polymeric immunoglobulin receptor	694	1	MSISSYRTDISMADFKNSRDLGGNDNMGASP	x
1503	cluster 4	O35728	Cyp4a14	Cytochrome P450 4A14	279	1	IKMRKSQLQNEEELQKARKKRHLDFLDILLF	x
1504	cluster 4	O35226	Psmd4	26S proteasome non-ATPase regulatory subunit 4	40	1	RLQAQQDAVNIVCHSKTRSNPENNVGLITLA	x
1505	cluster 4	O35728	Cyp4a14	Cytochrome P450 4A14	426	1	SIYGLHHNPRFWPNPKVFDPSRFAPDSSHHS	x
1506	cluster 4	Q9Z0U1	Tjp2	Tight junction protein ZO-2	294	1	QHDPDRPIGVLLTKSKANEEYGLRLGSQIFI	x
1507	cluster 4	Q9R092	Hsd17b6	17-beta-hydroxysteroid dehydrogenase type 6	64	1	LDRRGMRVLAACLTEKGAEELRNKTSDRLET	x
1508	cluster 4	Q9QYY9	Adh4	Alcohol dehydrogenase 4	238	1	RIIAIDINGEKFPKAKALGATDCLNPRELDK	x
1509	cluster 4	Q9QY30	Abcb11	Bile salt export pump	446	1	SRPEVKILNNLSMVIKPGETTAFVGSSGAGK	x
1510	cluster 4	Q9JJL3	Slco1b2	Solute carrier organic anion transporter family member 1B2	653	1	ALIYVMKRKMKRNDNKILENGRKFTDEGNPE	x
1511	cluster 4	Q9JJL3	Slco1b2	Solute carrier organic anion transporter family member 1B2	9	1	_______MDQTQHPSKAAQPLRSEKTRHCDG	x
1512	cluster 4	Q9JIZ0	Cml1	Probable N-acetyltransferase CML1	155	1	FRLSVSSQHRGQGIAKALTRTVLQFARDQSY	x
1513	cluster 4	Q9JIL4	Pdzk1	Na(+)/H(+) exchange regulatory cofactor NHE-RF3	94	1	GNSVTLLVLDGDSYEKAVKNQVDLKELDQSQ	x
1514	cluster 4	Q9JIL4	Pdzk1	Na(+)/H(+) exchange regulatory cofactor NHE-RF3	235	1	HSEQKTQFKRETASLKLLPHQPRVVVIKKGS	x
1515	cluster 4	Q9JI78	Ngly1	Peptide-N(4)-(N-acetyl-beta-glucosaminyl)asparagine amidase	201	1	VLQEKALTCIPVSELKRKAQEKLFRARKLDK	x
1516	cluster 4	Q9ET01	Pygl	Glycogen phosphorylase, liver form	10	1	______MAKPLTDQEKRRQISIRGIVGVENV
1517	cluster 4	Q9D9R0	Rnf125	E3 ubiquitin-protein ligase RNF125	92	1	RAYLPSEGVPATDIAKRMKSEYQNCAECGTL	x
1518	cluster 4	Q9D6Y9	Gbe1	1,4-alpha-glucan-branching enzyme	578	1	ARRQFNLTDDDLLRYKFLNNFDRDMNRLEER	x		x
1519	cluster 4	Q9CX56	Psmd8	26S proteasome non-ATPase regulatory subunit 8	141	1	LLELNFLPTTGTKLTKQQLILARDILEIGAQ	x
1520	cluster 4	Q99PE8	Abcg5	ATP-binding cassette sub-family G member 5	350	1	IYHKILENIERARYLKTLPTVPFKTKDPPGM	x
1521	cluster 4	Q99J08	Sec14l2	SEC14-like protein 2	275	1	YGGDIPKQYYVRDQVKQQYEHTVQVSRGSSH	x
1522	cluster 4	Q924Y0	Bbox1	Gamma-butyrobetaine dioxygenase	324	1	PFYAALKEFVDLMNSKEYKYTFKMNPGDVIT	x		x
1523	cluster 4	Q922Y1	Ubxn1	UBX domain-containing protein 1	105	1	ERQEQTKRMLELVAQKQREREEREEREALER	x
1524	cluster 4	Q922D8	Mthfd1	C-1-tetrahydrofolate synthase, cytoplasmic	854	1	IELLPEAQNKAEIYTKQGFGNLPICMAKTHL	x
1525	cluster 4	Q920L1	Fads1	Fatty acid desaturase 1	107	1	LIGELAPEQPSFEPTKNKALTDEFRELRATV	x
1526	cluster 4	Q91ZP6	Ndfip2	NEDD4 family-interacting protein 2	168	1	SVATSLPTYDEAEKAKAAALAAAAADAPQRN	x
1527	cluster 4	Q91Y97	Aldob	Fructose-bisphosphate aldolase B	322	1	QASALAAWGGKAANKKATQEAFMKRAMANCQ	x
1528	cluster 4	Q91XD4	Ftcd	Formimidoyltransferase-cyclodeaminase	513	1	VLINLKDMTDDVFKEKTHHRISSLLQEAKTQ	x
1529	cluster 4	Q91X77	Cyp2c50	Cytochrome P450 2C50	375	1	DLVPNSLPHEVTCDIKFRNYFIPKGTNVITS	x
1530	cluster 4	Q91X77	Cyp2c50	Cytochrome P450 2C50	121	1	ATNGMGIIFSKGNVWKNTRRFSLTTLRNLGM	x
1531	cluster 4	Q91X77	Cyp2c50	Cytochrome P450 2C50	116	1	PVFDKATNGMGIIFSKGNVWKNTRRFSLTTL	x
1532	cluster 4	Q91X43	Sh3d19	SH3 domain-containing protein 19	177	1	KLVSAPPRLSVASQAKAFRSLGEGLPSNPPV	x
1533	cluster 4	Q91WT9	Cbs	Cystathionine beta-synthase	69	1	GRAMADSPHYHTVLTKSPKILPDILRKIGNT	x
1534	cluster 4	Q91WG8	Gne	Bifunctional UDP-N-acetylglucosamine 2-epimerase/N-acetylmannosamine kinase	195	1	LAGCPSYDKLLSAKNKDYMSIIRMWLGDDVK	x
1535	cluster 4	Q8VI47	Abcc2	Canalicular multispecific organic anion transporter 1	511	1	RLKIMNEILSGIKILKYFAWEPSFKEQVNSI
1536	cluster 4	Q8VI47	Abcc2	Canalicular multispecific organic anion transporter 1	508	1	KDKRLKIMNEILSGIKILKYFAWEPSFKEQV	x
1537	cluster 4	Q8VCN5	Cth	Cystathionine gamma-lyase	140	1	SEFGLKISFVDCSKTKLLEAAITPQTKLVWI	x		x
1538	cluster 4	Q8VCN5	Cth	Cystathionine gamma-lyase	259	1	AVPSPFDCYLCCRGLKTLQVRMEKHFKNGMA	x
1539	cluster 4	Q8VC30	Dak	Bifunctional ATP-dependent dihydroxyacetone kinase/FAD-AMP lyase (cyclizing)	46	1	LQGHRVALRSDLDTLKGRVALLSGGGSGHEP	x		x
1540	cluster 4	Q8VC30	Dak	Bifunctional ATP-dependent dihydroxyacetone kinase/FAD-AMP lyase (cyclizing)	525	1	KSPGASLLPVLTKAVKSAEAAAEATKNMEAG	x		x
1541	cluster 4	Q8R420	Abca3	ATP-binding cassette sub-family A member 3	1670	1	CDLSWAKVFGILEKAKEKYGVDDYSVSQISL
1542	cluster 4	Q8R2Y0	Abhd6	Monoacylglycerol lipase ABHD6	276	1	ENMDKIKVPTQIIWGKQDQVLDVSGADILAK	x
1543	cluster 4	Q8R183	Timd2	T-cell immunoglobulin and mucin domain-containing protein 2	261	1	LLSTMVITRYVVMKRKSESLSFVAFPISKIG	x
1544	cluster 4	Q8R0Y6	Aldh1l1	Cytosolic 10-formyltetrahydrofolate dehydrogenase	767	1	EAHLRKLVEYCQRGVKEGATLVCGGNQVPRP	x		x
1545	cluster 4	Q8K441	Abca6	ATP-binding cassette sub-family A member 6	658	1	VGLDPFSRQRIWGFLKERRADHVILFSTQFM	x
1546	cluster 4	Q8K440	Abca8b	ATP-binding cassette sub-family A member 8-B	1348	1	MISGDTKVTAGQVLLKGSREGDTPGFLGYCP	x
1547	cluster 4	Q8K3K8	Optn	Optineurin	451	1	AEQALASKQLQMDEMKQTLAKQEEDLETMAV	x
1548	cluster 4	Q8K0C4	Cyp51a1	Lanosterol 14-alpha demethylase	266	1	RRRDRAHREIKNIFYKAIQKRRLSKEPAEDI	x
1549	cluster 4	Q8CDN6	Txnl1	Thioredoxin-like protein 1	104	1	DQYQGADAVGLEEKIKQHLENDPGSNEDADI	x
1550	cluster 4	Q8BVW3	Trim14	Tripartite motif-containing protein 14	99	1	HADNIAHLEDAGERLKVYADSSKAWLTQKFT
1551	cluster 4	Q8BVW3	Trim14	Tripartite motif-containing protein 14	151	1	QLTLQVYREQAETCGKQIEVMDDFSTRVWGI	x
1552	cluster 4	Q8BFW7	Lpp	Lipoma-preferred partner homolog	463	1	CDVKLRGQPFYAVEKKAYCEPCYINTLEQCS
1553	cluster 4	Q810U5	Ccdc50	Coiled-coil domain-containing protein 50	108	1	EKLTIEAERRRIQEKKDEDIARLLQEKELQE
1554	cluster 4	Q810B6	Ankfy1	Rabankyrin-5	636	1	DGQTLLHMAIQRQDSKSALFLLEHQADINVR	x
1555	cluster 4	Q810B6	Ankfy1	Rabankyrin-5	931	1	AGSEIIVRNLLLAGAKVNELTKHRQTALHLA	x
1556	cluster 4	Q78PY7	Snd1	Staphylococcal nuclease domain-containing protein 1	641	1	ALSKVHFTAERSAYYKPLLSAEEAAKQRKEK	x
1557	cluster 4	Q6P6M7	Sepsecs	O-phosphoseryl-tRNA(Sec) selenium transferase	203	1	VIENVLEGDELRTDLKAVEAKIQELGPEHIL	x
1558	cluster 4	Q6P1B1	Xpnpep1	Xaa-Pro aminopeptidase 1	548	1	GIRIENVVLVVPAKTKYNFNNRGSLTFEPLT
1559	cluster 4	Q64505	Cyp7a1	Cholesterol 7-alpha-monooxygenase	243	1	FKTAHKARERLAESLKHKNLYMRDQVSELIR
1560	cluster 4	Q64459	Cyp3a11	Cytochrome P450 3A11	425	1	PEPEEFQPERFSKENKGSIDPYVYLPFGNGP	x
1561	cluster 4	Q64459	Cyp3a11	Cytochrome P450 3A11	127	1	GIMSKAISISKDDEWKRYRALLSPTFTSGKL	x		x
1562	cluster 4	Q64459	Cyp3a11	Cytochrome P450 3A11	122	1	DFGPVGIMSKAISISKDDEWKRYRALLSPTF	x		x
1563	cluster 4	Q64458	Cyp2c29	Cytochrome P450 2C29	247	1	KIVKNFNYLKSYLLEKIKEHKESLDVTNPRD	x
1564	cluster 4	Q91X77	Cyp2c50	Cytochrome P450 2C50	421	1	KFDPGHFLDENGKFKKSDYFMPFSTGKRICA	x
1565	cluster 4	Q64442	Sord	Sorbitol dehydrogenase	6	1	__________MAAPAKGENLSLVVHGPGDIR	x		x
1566	cluster 4	Q64374	Rgn	Regucalcin	5	1	___________MSSIKVECVLRENYRCGESP
1567	cluster 4	Q63886	Ugt1a1	UDP-glucuronosyltransferase 1-1	355	1	TGTRPSNLAKNTILVKWLPQNDLLGHPKTRA	x		x
1568	cluster 4	Q62264	Thrsp	Thyroid hormone-inducible hepatic protein	6	1	__________MQVLTKRYPKNCLLTVMDRYS
1569	cluster 4	Q61598	Gdi2	Rab GDP dissociation inhibitor beta	435	1	IYKRMTGSEFDFEEMKRKKNDIYGED_____	x		x
1570	cluster 4	Q61301	Ctnna2	Catenin alpha-2	15	1	_MTSATSPIILKWDPKSLEIRTLTVERLLEP	x
1571	cluster 4	Q60902	Eps15l1	Epidermal growth factor receptor substrate 15-like 1	532	1	IQAGRAQLETILRSLKCTQDDINQARSKLSQ	x
1572	cluster 4	Q5SWU9	Acaca	Acetyl-CoA carboxylase 1	1758	1	PYKGYKYLYLTPQDYKRVSALNSVHCEHVED	x		x
1573	cluster 4	Q4LDG0	Slc27a5	Bile acyl-CoA synthetase	599	1	VPVPGCEGKVGMAAVKLAPGKTFDGQKLYQH	x
1574	cluster 4	Q4LDG0	Slc27a5	Bile acyl-CoA synthetase	610	1	MAAVKLAPGKTFDGQKLYQHVRSWLPAYATP	x
1575	cluster 4	Q4LDG0	Slc27a5	Bile acyl-CoA synthetase	641	1	HFIRIQDSLEITNTYKLVKSRLVREGFDVGI	x
1576	cluster 4	Q3U7R1	Esyt1	Extended synaptotagmin-1	339	1	HLLAARGLSSKDKYVKGLIEGKSDPYALVRV	x
1577	cluster 4	Q05421	Cyp2e1	Cytochrome P450 2E1	112	1	FSGRGDIPVFQEYKNKGIIFNNGPTWKDVRR	x
1578	cluster 4	Q03265	Atp5a1	ATP synthase subunit alpha, mitochondrial	427	1	LSVSRVGSAAQTRAMKQVAGTMKLELAQYRE	x		x
1579	cluster 4	P97872	Fmo5	Dimethylaniline monooxygenase [N-oxide-forming] 5	497	1	AGARKTILTTEDRVRKPLMTRVVERDSSGGS	x
1580	cluster 4	P97501	Fmo3	Dimethylaniline monooxygenase [N-oxide-forming] 3	96	1	FMHHSKLQEYITSFAKEKNLLKYIQFETPVT
1581	cluster 4	P70697	Urod	Uroporphyrinogen decarboxylase	359	1	DMDPERVGAFVDAVHKHSRLLRQN_______	x
1582	cluster 4	P70694	Akr1c6	Estradiol 17 beta-dehydrogenase 5	301	1	FQLTSEDMKVLDDLNKNIRYISGSSFKDHPD	x		x
1583	cluster 4	P70694	Akr1c6	Estradiol 17 beta-dehydrogenase 5	247	1	SPVLLDNPVLGSMAKKYNRTPALIALRYQLQ
1584	cluster 4	P70694	Akr1c6	Estradiol 17 beta-dehydrogenase 5	270	1	IALRYQLQRGVVVLAKSFSEKRIKENMQVFE	x		x
1585	cluster 4	P70170	Abcc9	ATP-binding cassette sub-family C member 9	630	1	DSWRAGEGTLPFESCKKHTGVQSKPINRKQP
1586	cluster 4	P63017	Hspa8	Heat shock cognate 71 kDa protein	524	1	RLSKEDIERMVQEAEKYKAEDEKQRDKVSSK	x		x
1587	cluster 4	P60762	Morf4l1	Mortality factor 4-like protein 1	143	1	MRGAAPGKKTSGLQQKNVEVKTKKNKQKTPG	x
1588	cluster 4	P59242	Cgn	Cingulin	630	1	VEELKKELRRTQGELKELQAEQQNQEVTGRH	x
1589	cluster 4	P56657	Cyp2c40	Cytochrome P450 2C40	154	1	RTIENKVQEEAQWLMKELKKTNGSPCDPQFI	x		x
1590	cluster 4	P56657	Cyp2c40	Cytochrome P450 2C40	235	1	PILIDYCPGSHNKLFKNHTWIKSYLLGKIKE	x
1591	cluster 4	P56657	Cyp2c40	Cytochrome P450 2C40	105	1	HGEEFSGRGRIPVFDKVSTGKGIGFSHGNVW	x
1592	cluster 4	P56657	Cyp2c40	Cytochrome P450 2C40	472	1	KLKPLVDPKDIDMTPKHSGFSKIPPNFQMCF	x
1593	cluster 4	Q91X77	Cyp2c50	Cytochrome P450 2C50	333	1	HVTAKVQEEIEHVIGKHRRPCMQDRSHMPYT	x
1594	cluster 4	Q91X77	Cyp2c50	Cytochrome P450 2C50	84	1	LGRKPTVVLHGYEAVKEALVDHGEEFAGRGR	x
1595	cluster 4	P56654	Cyp2c37	Cytochrome P450 2C37	121	1	ATNGMGLAFSKGNVWKNTRRFSLMTLRNLGM	x
1596	cluster 4	P55264	Adk	Adenosine kinase	357	1	AASVIIRRTGCTFPEKPDFH___________	x
1597	cluster 4	P55096	Abcd3	ATP-binding cassette sub-family D member 3	416	1	LNHGRYERTMVSQQEKGIEGAQASPLVPGAG	x
1598	cluster 4	P52792	Gck	Glucokinase	172	1	EDIDKGILLNWTKGFKASGAEGNNIVGLLRD	x
1599	cluster 4	P52792	Gck	Glucokinase	459	1	GSGRGAALVSAVACKKACMLGQ_________
1600	cluster 4	P50431	Shmt1	Serine hydroxymethyltransferase, cytosolic	451	1	KATLKEFKEKLAGDEKIQSAVATLREEVENF	x		x
1601	cluster 4	P50172	Hsd11b1	Corticosteroid 11-beta-dehydrogenase isozyme 1	73	1	GAHVVLTARSEEGLQKVVSRCLELGAASAHY	x
1602	cluster 4	P49429	Hpd	4-hydroxyphenylpyruvate dioxygenase	10	1	______MTTYNNKGPKPERGRFLHFHSVTFW	x
1603	cluster 4	P49429	Hpd	4-hydroxyphenylpyruvate dioxygenase	7	1	_________MTTYNNKGPKPERGRFLHFHSV	x
1604	cluster 4	P49429	Hpd	4-hydroxyphenylpyruvate dioxygenase	116	1	EDCDHIVQKARERGAKIVREPWVEQDKFGKV	x
1605	cluster 4	P49429	Hpd	4-hydroxyphenylpyruvate dioxygenase	297	1	RERGTEFLAAPSSYYKLLRENLKSAKIQVKE	x		x
1606	cluster 4	P49429	Hpd	4-hydroxyphenylpyruvate dioxygenase	127	1	ERGAKIVREPWVEQDKFGKVKFAVLQTYGDT	x		x
1607	cluster 4	P48678	Lmna	Prelamin-A/C	270	1	QVEQYKKELEKTYSAKLDNARQSAERNSNLV	x		x
1608	cluster 4	P41216	Acsl1	Long-chain-fatty-acid--CoA ligase 1	262	1	ISLKALEDLGRVNRVKPKPPEPEDLAIICFT
1609	cluster 4	P41216	Acsl1	Long-chain-fatty-acid--CoA ligase 1	644	1	KDINKAILDDLLKLGKEAGLKPFEQVKGIAV	x
1610	cluster 4	P35700	Prdx1	Peroxiredoxin-1	93	1	VDSHFCHLAWINTPKKQGGLGPMNIPLISDP	x
1611	cluster 4	P33267	Cyp2f2	Cytochrome P450 2F2	57	1	NLLQLRSQDLLTSLTKLSKEYGSVFTVYLGS	x
1612	cluster 4	P33267	Cyp2f2	Cytochrome P450 2F2	422	1	EFNPEHFLDDNHSFKKSPAFMPFSAGRRLCL	x
1613	cluster 4	P30999	Ctnnd1	Catenin delta-1	355	1	AQHERGSLASLDSLRKGMPPPSNWRQPELPE	x
1614	cluster 4	P30999	Ctnnd1	Catenin delta-1	25	1	ASILASVKEQEAQFEKLTRALEEERRHVSAQ	x
1615	cluster 4	P30115	Gsta3	Glutathione S-transferase A3	141	1	EQTRNRYFPAFEKVLKSHGQDYLVGNRLSRA	x		x
1616	cluster 4	P28666	Mug2	Murinoglobulin-2	365	1	RHGIPFFVKVRLVDIKGDPIPNERVFIKAQV	x
1617	cluster 4	P28271	Aco1	Cytoplasmic aconitate hydratase	639	1	NALAAPSEKLYAWNPKSTYIKSPPFFESLTL	x		x
1618	cluster 4	P19096	Fasn	Fatty acid synthase	1071	1	IYIDPATHRQKVYRLKEDTQVADVTTSRCLG	x		x
1619	cluster 4	P17717	Ugt2b17	UDP-glucuronosyltransferase 2B17	183	1	PFLYSIRFSPGYQIEKSSGRFLLPPSYVPVI	x		x
1620	cluster 4	P16460	Ass1	Argininosuccinate synthase	260	1	TTSLELFMYLNEVAGKHGVGRIDIVENRFIG	x		x
1621	cluster 4	P16460	Ass1	Argininosuccinate synthase	165	1	FYNRFKGRNDLMEYAKQHGIPIPVTPKSPWS	x		x
1622	cluster 4	P16331	Pah	Phenylalanine-4-hydroxylase	50	1	VSLIFSLKEEVGALAKVLRLFEENEINLTHI	x
1623	cluster 4	P20852	Cyp2a5	Cytochrome P450 2A5	348	1	RVIGRNRQPKYEDRMKMPYTEAVIHEIQRFA	x
1624	cluster 4	P20852	Cyp2a5	Cytochrome P450 2A5	162	1	ERIQEEAGFLIDSFRKTNGAFIDPTFYLSRT	x
1625	cluster 4	P15392	Cyp2a4	Cytochrome P450 2A4	436	1	GQFKKSDAFVPFSIGKRYCFGEGLARMELFL
1626	cluster 4	P20852	Cyp2a5	Cytochrome P450 2A5	280	1	RDFIDSFLIRMLEEKKNPNTEFYMKNLVLTT	x
1627	cluster 4	P20852	Cyp2a5	Cytochrome P450 2A5	409	1	MLGSVLKDPKFFSNPKDFNPKHFLDDKGQFK	x
1628	cluster 4	P20852	Cyp2a5	Cytochrome P450 2A5	379	1	DMIPMGLARRVTKDTKFRDFLLPKGTEVFPM	x
1629	cluster 4	P15392	Cyp2a4	Cytochrome P450 2A4	425	1	DFNPKHFLDDKGQFKKSDAFVPFSIGKRYCF	x
1630	cluster 4	P20852	Cyp2a5	Cytochrome P450 2A5	403	1	GTEVFPMLGSVLKDPKFFSNPKDFNPKHFLD	x
1631	cluster 4	P20852	Cyp2a5	Cytochrome P450 2A5	400	1	LPKGTEVFPMLGSVLKDPKFFSNPKDFNPKH	x
1632	cluster 4	P20852	Cyp2a5	Cytochrome P450 2A5	142	1	LRRFSIATLRDFGVGKRGIEERIQEEAGFLI	x
1633	cluster 4	P30115	Gsta3	Glutathione S-transferase A4	196	1	LKALRSRVSNLPTVKKFLQPGSQRKPFDDAK	x		x
1634	cluster 4	P13516	Scd1	Acyl-CoA desaturase 1	337	1	CMAALGLAYDRKKVSKATVLARIKRTGDGSH	x
1635	cluster 4	P12790	Cyp2b9	Cytochrome P450 2B9	253	1	QQELLDYIAHSVEKHKATLDPSAPRDYIDTY
1636	cluster 4	P12710	Fabp1	Fatty acid-binding protein, liver	80	1	LGEECELETMTGEKVKAVVKLEGDNKMVTTF	x
1637	cluster 4	P12710	Fabp1	Fatty acid-binding protein, liver	31	1	EPFMKAIGLPEDLIQKGKDIKGVSEIVHEGK	x		x
1638	cluster 4	P10922	H1f0	Histone H1.0	40	1	HPKYSDMIVAAIQAEKNRAGSSRQSIQKYIK	x
1639	cluster 4	P10649	Gstm1	Glutathione S-transferase Mu 1	129	1	LCYNPDFEKQKPEFLKTIPEKMKLYSEFLGK	x		x
1640	cluster 4	P10648	Gsta2	Glutathione S-transferase A2	141	1	DRTKNRYLPAFEKVLKSHGQDYLVGNRLTRV			x
1641	cluster 4	P08226	Apoe	Apolipoprotein E	252	1	DRLEEVREHMEEVRSKMEEQTQQIRLQAEIF	x
1642	cluster 4	P04184	Tk1	Thymidine kinase, cytosolic	16	1	MSYINLPTVLPSSPSKTRGQIQVILGPMFSG	x
1643	cluster 4	P00186	Cyp1a2	Cytochrome P450 1A2	250	1	VDFFPVLRYLPNPALKRFKTFNDNFVLFLQK	x
1644	cluster 4	P00186	Cyp1a2	Cytochrome P450 1A2	401	1	HSTTRDTSLNGFHIPKERCIYINQWQVNHDE	x
1645	cluster 4	O88962	Cyp8b1	7-alpha-hydroxycholest-4-en-3-one 12-alpha-hydroxylase	366	1	ATPTLLRVVQEDYVLKMASGQEYQIRRGDKV	x
1646	cluster 4	O88962	Cyp8b1	7-alpha-hydroxycholest-4-en-3-one 12-alpha-hydroxylase	420	1	DRFLNPDGTRKVDFYKSGKKIHHYSMPWGSG	x
1647	cluster 4	O70161	Pip5k1c	Phosphatidylinositol 4-phosphate 5-kinase type-1 gamma	97	1	AIQLGIGYTVGNLSSKPERDVLMQDFYVVES	x
1648	cluster 4	P12790	Gsta2	Glutathione S-transferase A2	345	1	DRTKNRYLPAFEKVLKSHGQDYLVGNRLTRV	x
1649	cluster 4	O55022	Pgrmc1	Membrane-associated progesterone receptor component 1	105	1	LMAINGKVFDVTKGRKFYGPEGPYGVFAGRD	x
1650	cluster 4	O54946	Dnajb6	DnaJ homolog subfamily B member 6	61	1	FKQVAEAYEVLSDAKKRDIYDKYGKEGLNGG	x
1651	cluster 4	O54749	Cyp2j5	Cytochrome P450 2J5	123	1	FVNRFMTPVRERITGKNGLVVSNGQTWKEQR	x
1652	cluster 4	O35490	Bhmt	Betaine--homocysteine S-methyltransferase 1	93	1	ASEDKLENRGNYVAEKISGQKVNEAACDIAR	x		x
1653	cluster 4	O35445	Rnf5	E3 ubiquitin-protein ligase RNF5	75	1	DRQECPVCKAGISREKVVPLYGRGSQKPQDP	x
1654	cluster 4	O09158	Cyp3a25	Cytochrome P450 3A25	143	1	RLRTLLSPTFTSGKLKEMFPIMRQYGDILVR	x
1655	cluster 4	O09012	Pex5	Peroxisomal targeting signal 1 receptor	401	1	QELLAISALRRCLELKPDNRTALMALAVSFT
1656	cluster 4	E9Q557	Dsp	Desmoplakin	166	1	QKRLLQLQEQMRALYKAISVPRVRRASSKGA	x
1657	cluster 4	O08966	Slc22a1	Solute carrier family 22 member 1	319	1	EQIAQKNRKVPPADLKMMCLEEDASERRSPS	x
1658	cluster 4	Q9QXE7	Tbl1x	F-box-like/WD repeat-containing protein TBL1X	290	1	LGQHKGPIFALKWNKKGNYILSAGVDKTTII	x
1659	cluster 4	Q9JLV5	Cul3	Cullin-3	292	1	VEMENSGLVHMLKNGKTEDLACMYKLFSRVP	x
1660	cluster 4	Q9JIL4	Pdzk1	Na(+)/H(+) exchange regulatory cofactor NHE-RF3	214	1	KVTKSGSRIMFLLVDKETARCHSEQKTQFKR	x
1661	cluster 4	Q9DBF1	Aldh7a1	Alpha-aminoadipic semialdehyde dehydrogenase	86	1	PANNEPIARVRQASLKDYEETIGKAKKAWNI	x		x
1662	cluster 4	Q921F4	Hnrnpll	Heterogeneous nuclear ribonucleoprotein L-like	553	1	DAKASAKTLSGLLEWKCKTDAVEALTALNHY	x
1663	cluster 4	Q8VDJ3	Hdlbp	Vigilin	1039	1	AANLDRAKAGLLDRVKELQAEQEDRALRSFK	x
1664	cluster 4	Q8VC12	Uroc1	Urocanate hydratase	536	1	AIAVAINQAIASGKIKAPVVLSRDHHDVSGT	x
1665	cluster 4	Q8JZS0	Lin7a	Protein lin-7 homolog A	91	1	ITVNGCPEFRARATAKATVAAFAASEGHSHP	x
1666	cluster 4	Q8CGA3	Slc43a2	Large neutral amino acids transporter small subunit 4	557	1	ERQLQQKREDSKLFLKINGSSNREAFV____	x
1667	cluster 4	Q80VP1	Epn1	Epsin-1	117	1	AVQTLKDFQYVDRDGKDQGVNVREKAKQLVA	x
1668	cluster 4	Q64459	Cyp3a11	Cytochrome P450 3A11	422	1	QHWPEPEEFQPERFSKENKGSIDPYVYLPFG	x
1669	cluster 4	Q5NCC9	Trim58	E3 ubiquitin-protein ligase TRIM58	166	1	KEMEEALTQEANVGKKTIIWKEKVEMQRQRF
1670	cluster 4	P97501	Fmo3	Dimethylaniline monooxygenase [N-oxide-forming] 3	280	1	KHENYGLVPLNRTLRKEPVFNDELPARILCG
1671	cluster 4	P97501	Fmo3	Dimethylaniline monooxygenase [N-oxide-forming] 3	478	1	FGPCSPYQFRLVGPGKWSGARNAILTQWDRS
1672	cluster 4	P97328	Khk	Ketohexokinase	148	1	FKWIHIEGRNASEQVKMLQRIEEHNAKQPLP	x		x
1673	cluster 4	P62908	Rps3	40S ribosomal protein S3	75	1	GEKGRRIRELTAVVQKRFGFPEGSVELYAEK	x
1674	cluster 4	P56657	Cyp2c40	Cytochrome P450 2C40	144	1	NTLRNLGMGKRTIENKVQEEAQWLMKELKKT	x
1675	cluster 4	P56657	Cyp2c40	Cytochrome P450 2C40	249	1	FKNHTWIKSYLLGKIKEHEESLDVTNPRDFI	x
1676	cluster 4	P56654	Cyp2c37	Cytochrome P450 2C37	418	1	NPEKFDPGHFLDENGKFKKSDYFIPFSTGKR	x		x
1677	cluster 4	P56399	Usp5	Ubiquitin carboxyl-terminal hydrolase 5	353	1	NSVVQVLFSIPDFQRKYVDKLEKIFQNAPTD	x
1678	cluster 4	P52843	Sult2a1	Bile salt sulfotransferase 1	235	1	FQAMKENNMSNFSLIKEDQVTNGLKLMRKGT
1679	cluster 4	P52843	Sult2a1	Bile salt sulfotransferase 1	115	1	LPIHLFSKSFFSSKAKAIYLVRNPRDILVSG
1680	cluster 4	P48678	Lmna	Prelamin-A/C	78	1	ITESEEVVSREVSGIKAAYEAELGDARKTLD	x
1681	cluster 4	P35492	Hal	Histidine ammonia-lyase	182	1	TTGFGKFARTVIPANKLQELQVNLVRSHSSG	x		x
1682	cluster 4	P30416	Fkbp4	Peptidyl-prolyl cis-trans isomerase FKBP4	354	1	IESCNKALELDSNNEKGLFRRGEAHLAVNDF	x
1683	cluster 4	P26231	Ctnna1	Catenin alpha-1	681	1	GQSARAIMAQLPQEQKAKIAEQVASFQEEKS	x
1684	cluster 4	P24456	Cyp2d10	Cytochrome P450 2D10	158	1	RNFGLGKKSLEDWVTKEARHLCDAFTAQAGQ	x		x
1685	cluster 4	P17717	Ugt2b17	UDP-glucuronosyltransferase 2B17	370	1	YKWLPQNDLLGHPKTKAFVTHGGANGVYEAI
1686	cluster 4	Q62261	Sptbn1	Spectrin beta chain, non-erythrocytic 1	124	1	RIHCLENVDKALQFLKEQRVHLENMGSHDIV	x
1687	cluster 4	P12790	Cyp2b9	Cytochrome P450 2B9	370	1	EIQRFSDLVPIGLPHKVIKDTLFRGYLLPKN
1688	cluster 4	P12790	Cyp2b9	Cytochrome P450 2B9	473	1	SVASHVAPKDIDLTPKESGIGKIPPTYQICF
1689	cluster 4	P60843	Eif4a1	Eukaryotic initiation factor 4A-II, N-terminally processed	54	1	LSESLLRGIYAYGFEKPSAIQQRAILPCIKG	x		x
1690	cluster 4	P00186	Cyp1a2	Cytochrome P450 1A2	440	1	FRPERFLTNNNSAIDKTQSEKVMLFGLGKRR	x		x
1691	cluster 4	O55111	Dsg2	Desmoglein-2	1012	1	PNGGIPKPLEVTQHLKDAQYVMVRERESILA
1692	cluster 4	A2AN08	Ubr4	E3 ubiquitin-protein ligase UBR4	1149	1	LDEHFSKMAAETDPHKSSEITKNLLPATLQL	x
1693	cluster 4	G3X982	Aox3	Aldehyde oxidase 3	1111	1	QNACQILMKRLEPIIKQNPSGTWEEWVKEAF	x
1694	cluster 4	Q05421	Cyp2e1	Cytochrome P450 2E1	234	2	NYFSDYLQYLPGSHRKVMKNVSEIRQYTLGK	x
1695	cluster 4	Q9QZQ8	H2afy	Core histone macro-H2A.1	167	1	KKGARKSKKKQGEVSKAASADSTTEGTPTDG	x
1696	cluster 4	Q9QXM0	Abhd2	Abhydrolase domain-containing protein 2	282	1	IILSHRQALFGDHVKKPQSLEDTDLSRLYTA	x
1697	cluster 4	Q9DAR7	Dcps	m7GpppX diphosphatase	253	1	PLLRNILREGQEAILKRYQVTGDRLRVYLHY
1698	cluster 4	Q9D665	Sdr42e1	Short-chain dehydrogenase/reductase family 42E member 1	173	1	SIAEKKVLEANGLAFKQGDGILRTCAIRPAG	x
1699	cluster 4	Q9D5T0	Atad1	ATPase family AAA domain-containing protein 1	263	1	MRRMPTRFHINQPALKQREAILKLILKNENV	x
1700	cluster 4	Q99JN2	Klhl22	Kelch-like protein 22	260	1	RFPLMEAEVLQRLHDKLGPSPLRDTVASALM	x
1701	cluster 4	Q8VI47	Abcc2	Canalicular multispecific organic anion transporter 1	940	1	LKSSLKIKSVNALNKKEEVVKGQKLIKKEFV
1702	cluster 4	Q8VCH6	Dhcr24	Delta(24)-sterol reductase	367	1	RYLFGWMVPPKISLLKLTQGETLRKLYEQHH	x
1703	cluster 4	Q8CHR6	Dpyd	Dihydropyrimidine dehydrogenase [NADP(+)]	107	1	PTSLDIKSFITSIANKNYYGAAKLIFSDNPL	x
1704	cluster 4	Q80UP5	Ankrd13a	Ankyrin repeat domain-containing protein 13A	217	1	FDLSQEMERLTLDLMKPKSREVERRLTSPVI	x
1705	cluster 4	Q4LDG0	Slc27a5	Bile acyl-CoA synthetase	604	1	CEGKVGMAAVKLAPGKTFDGQKLYQHVRSWL	x
1706	cluster 4	Q3UZZ6	Sult1d1	Sulfotransferase 1 family member D1	4	1	____________MDNKLDVFRRELVDVEGIP	x
1707	cluster 4	Q05421	Cyp2e1	Cytochrome P450 2E1	428	1	HFLNENGKFKYSDYFKAFSAGKRVCVGEGLA	x		x
1708	cluster 4	P62821	Rab1A	Ras-related protein Rab-1A	119	1	QWLQEIDRYASENVNKLLVGNKCDLTTKKVV	x
1709	cluster 4	P56657	Cyp2c40	Cytochrome P450 2C40	375	1	DLGPNGVVHEVTCDTKFRNYFIPKGTQVMTS	x
1710	cluster 4	P56395	Cyb5a	Cytochrome b5	39	1	KSTWVILHHKVYDLTKFLEEHPGGEEVLREQ	x		x
1711	cluster 4	P26043	Rdx	Radixin	35	1	IQPNTTGKQLFDQVVKTVGLREVWFFGLQYV	x
1712	cluster 4	P17182	Eno1	Alpha-enolase	89	1	APALVSKKVNVVEQEKIDKLMIEMDGTENKS	x		x
1713	cluster 4	P09055	Itgb1	Integrin beta-1	784	1	EKMNAKWDTGENPIYKSAVTTVVNPKYEGK_	x
1714	cluster 4	O88587	Comt	Catechol O-methyltransferase	264	1	GLEKAVYQGPGSSPVKS______________
1715	cluster 4	P00186	Cyp1a2	Cytochrome P450 1A2	174	1	YLEEHVSKEANHLVSKLQKAMAEVGHFEPVS	x		x
1716	cluster 4	Q05421	Cyp2e1	Cytochrome P450 2E1	123	2	EYKNKGIIFNNGPTWKDVRRFSLSILRDWGM	x		x
1717	cluster 4	Q05421	Cyp2e1	Cytochrome P450 2E1	112	2	FSGRGDIPVFQEYKNKGIIFNNGPTWKDVRR	x
1718	cluster 4	Q9QYG0	Ndrg2	Protein NDRG2	25	1	TEEKPLLPGQTPETAKEAELAARILLDQGQT	x		x
1719	cluster 4	Q9D787	Ppil2	Peptidyl-prolyl cis-trans isomerase-like 2	139	1	NVYTYEAVEQLNIKAKNLRDLLTDEPFSRQD
1720	cluster 4	Q8BJ71	Nup93	Nuclear pore complex protein Nup93	59	1	RSRTLTRTSQETADVKASVLLGSRGLDISHI	x
1721	cluster 4	Q64481	Cyp3a16	Cytochrome P450 3A16	96	1	LFVITDPETIKNVLVKECFSVFTNRQDFFPV	x
1722	cluster 4	Q5XJY5	Arcn1	Coatomer subunit delta	448	1	SRRNTLEWCLPVIDAKNKSGSLEFSIPGQPN	x
1723	cluster 4	P52843	Sult2a1	Bile salt sulfotransferase 1	244	1	SNFSLIKEDQVTNGLKLMRKGTIGDWKNHFT
1724	cluster 4	P24457	Cyp2d11	Cytochrome P450 2D11	286	1	PRNLTDAFLAEIEKAKGNPESSFNDENLRMV	x
1725	cluster 4	Q62261	Sptbn1	Spectrin beta chain, non-erythrocytic 1	62	1	ALADEREAVQKKTFTKWVNSHLARVSCRITD	x
1726	cluster 4	P14246	Slc2a2	Solute carrier family 2, facilitated glucose transporter member 2	276	1	RLRGTEDVTKDINEMKKEKEEASTEQKVSVI	x
1727	cluster 4	O35215	Ddt	D-dopachrome decarboxylase	83	1	VGTAEQNRTHSASFFKFLTEELSLDQDRIVI			x
1728	cluster 4	O88685	Psmc3	26S protease regulatory subunit 6A	400	1	EELARCTDDFNGAQCKAVCVEAGMIALRRGA
1729	cluster 4	P20852	Cyp2a5	Cytochrome P450 2A5	239	2	SSVMKHLPGPQQQAFKELQGLEDFITKKVEH	x
1730	cluster 4	Q9Z2X1	Hnrnpf	Heterogeneous nuclear ribonucleoprotein F	87	1	KKDRESMGHRYIEVFKSHRTEMDWVLKHSGP	x		x
1731	cluster 4	Q9JIM1	Slc29a1	Equilibrative nucleoside transporter 1	255	1	LAGPAEQETKLDLISKGEEPKGRREESGVPG	x
1732	cluster 4	Q9ET01	Pygl	Glycogen phosphorylase, liver form	557	1	NKLKFSQFLEKEYKVKINPSSMFDVHVKRIH	x
1733	cluster 4	Q9EQ06	Hsd17b11	Estradiol 17-beta-dehydrogenase 11	70	1	EFAKLNTKLVLWDINKNGIEETAAKCRKLGA	x		x
1734	cluster 4	Q9DCP2	Slc38a3	Sodium-coupled neutral amino acid transporter 3	17	1	EIPRQTEMVELVPNGKHLEGLLPVGVPTTDT	x
1735	cluster 4	Q9DBA8	Amdhd1	Probable imidazolonepropionase	61	1	TDGLIKAVGPAAVIQKQFSGETFEERIDCSG	x		x
1736	cluster 4	Q9D832	Dnajb4	DnaJ homolog subfamily B member 4	73	1	PKKREIYDQFGEEGLKGGAGGTDGQGGTFRY	x
1737	cluster 4	Q9CWK8	Snx2	Sorting nexin-2	346	1	VCHRKELSANTAAFAKSAAMLGNSEDHTALS	x
1738	cluster 4	Q9CQV8	Ywhab	14-3-3 protein beta/alpha	70	1	GARRSSWRVISSIEQKTERNEKKQQMGKEYR	x
1739	cluster 4	Q9CQC9	Sar1b	GTP-binding protein SAR1b	166	1	FGLYGQTTGKGSVSLKELNARPLEVFMCSVL	x
1740	cluster 4	Q91X44	Gckr	Glucokinase regulatory protein	165	1	ERTEDSALHGIEELKKVAAGKKRVVVIGISV
1741	cluster 4	Q8C7G5	Apoa5	Apolipoprotein A-V	50	1	KGVMGQPQKLAQENLKGSFEQDLYNMNNYLE
1742	cluster 4	Q7TMK9	Syncrip	Heterogeneous nuclear ribonucleoprotein Q	363	1	TVTEEILEKSFSQFGKLERVKKLKDYAFIHF	x
1743	cluster 4	Q91X77	Cyp2c50	Cytochrome P450 2C50	418	1	NPEKFDPGHFLDENGKFKKSDYFMPFSTGKR	x		x
1744	cluster 4	Q6P8X1	Snx6	Sorting nexin-6	265	1	SSLYALGTQDSTDICKFFLKVSELFDKTRKI
1745	cluster 4	Q6AW69	Cgnl1	Cingulin-like protein 1	119	1	LPENPYLQTSPLRGQKQFSLHEGRNGVLERK	x
1746	cluster 4	Q69ZR2	Hectd1	E3 ubiquitin-protein ligase HECTD1	255	1	MAAAGGTVSGPSSACKPGRSTTGAPSAAADS	x
1747	cluster 4	Q61545	Ewsr1	RNA-binding protein EWS	423	1	PKGDATVSYEDPPTAKAAVEWFDGKDFQGSK	x
1748	cluster 4	Q61510	Trim25	E3 ubiquitin/ISG15 ligase TRIM25	200	1	CSPTTLSQASADLEYKLRNKLTIMHSHINGA	x
1749	cluster 4	P63017	Hspa8	Heat shock cognate 71 kDa protein	88	1	LIGRRFDDAVVQSDMKHWPFMVVNDAGRPKV	x		x
1750	cluster 4	P63017	Hspa8	Heat shock cognate 71 kDa protein	246	1	EDFDNRMVNHFIAEFKRKHKKDISENKRAVR	x		x
1751	cluster 4	P61979	Hnrnpk	Heterogeneous nuclear ribonucleoprotein K	219	1	ECIKIILDLISESPIKGRAQPYDPNFYDETY	x		x
1752	cluster 4	P56593	Cyp2a12	Cytochrome P450 2A12	250	1	QIIKDSHKLEDFMIQKVKQNQSTLDPNSPRD	x
1753	cluster 4	P52840	Sult1a1	Sulfotransferase 1A1	227	1	PEETVDLIVHHTSFKKMKENPMANYTTIPTE
1754	cluster 4	P49429	Hpd	4-hydroxyphenylpyruvate dioxygenase	130	1	AKIVREPWVEQDKFGKVKFAVLQTYGDTTHT	x
1755	cluster 4	P48776	Tdo2	Tryptophan 2,3-dioxygenase	225	1	ERTPGLEPNGFNFWGKFEKNILKGLEEEFLR	x
1756	cluster 4	P48776	Tdo2	Tryptophan 2,3-dioxygenase	339	1	WRYNHVCMVHRMLGTKAGTGGSSGYHYLRST	x
1757	cluster 4	P48776	Tdo2	Tryptophan 2,3-dioxygenase	164	1	PASGFQSLQFRLLENKIGVLQSLRVPYNRKH	x
1758	cluster 4	P35505	Fah	Fumarylacetoacetase	144	1	SSRQHATNVGIMFRGKENALLPNWLHLPVGY	x
1759	cluster 4	P28230	Gjb1	Gap junction beta-1 protein	260	1	QNEINKLLSEQDGSLKDILRRSPGTGAGLAE	x
1760	cluster 4	P12710	Fabp1	Fatty acid-binding protein, liver	99	1	KLEGDNKMVTTFKGIKSVTELNGDTITNTMT	x		x
1761	cluster 4	P09055	Itgb1	Integrin beta-1	774	1	DRREFAKFEKEKMNAKWDTGENPIYKSAVTT	x
1762	cluster 4	O09173	Hgd	Homogentisate 1,2-dioxygenase	425	1	KWGLKTCSCLDENYYKCWEPLRSHFTPNSRS	x
1763	cluster 4	B1AY13	Usp24	Ubiquitin carboxyl-terminal hydrolase 24	645	1	VPALRQLHEITRSFIKQTYQKQDKSIIQDLK	x
1764	cluster 4	O09012	Pex5	Peroxisomal targeting signal 1 receptor	456	1	LVAPGEEGATGAGPSKRILGSLLSDSLFLEV	x
1765	cluster 4	Q60864	Stip1	Stress-induced-phosphoprotein 1	123	2	LKEGLQNMEARLAERKFMNPFNLPNLYQKLE	x
1766	cluster 4	Q60864	Stip1	Stress-induced-phosphoprotein 1	136	2	ERKFMNPFNLPNLYQKLENDPRTRSLLSDPT	x
1767	cluster 4	Q9QY30	Abcb11	Bile salt export pump	1043	1	ATAVGRTFSYTPSYAKAKISAARFFQLLDRK	x
1768	cluster 4	Q9QXF8	Gnmt	Glycine N-methyltransferase	191	1	RNYDYILSTGCAPPGKNIYYKSDLTKDITTS	x		x
1769	cluster 4	Q9QXF8	Gnmt	Glycine N-methyltransferase	159	1	LPDCKGDQSEHRLALKNIASMVRPGGLLVID	x		x
1770	cluster 4	Q99L47	St13	Hsc70-interacting protein	362	1	MSKYQSNPKVMNLISKLSAKFGGQS______	x
1771	cluster 4	Q99J08	Sec14l2	SEC14-like protein 2	230	1	RKIMVLGANWKEVLLKHISPDQLPVEYGGTM	x		x
1772	cluster 4	Q93092	Taldo1	Transaldolase	277	1	ELLKDNSKLAPALSVKAAQTSDSEKIHLDEK	x
1773	cluster 4	Q91WS4	Bhmt2	S-methylmethionine--homocysteine S-methyltransferase BHMT2	40	1	GDSGFLFTLEKRGFVKAGLWTPEAVVEHPSA
1774	cluster 4	Q8VEK3	Hnrnpu	Heterogeneous nuclear ribonucleoprotein U	181	1	QQPSQQRGAGKEAAGKSSGPTSLFAVTVAPP	x
1775	cluster 4	Q8VCX1	Akr1d1	3-oxo-5-beta-steroid 4-dehydrogenase	249	1	SPPLLNDELLTSLGKKYNKTQAQIVLRFNIQ
1776	cluster 4	Q8R5K2	Usp33	Ubiquitin carboxyl-terminal hydrolase 33	34	1	KEDLIQKSLGACQDCKVRGPNLWACLENRCS	x
1777	cluster 4	Q8QZR5	Gpt	Alanine aminotransferase 1	373	1	MGMVVSPPTPSEPSFKQFQAERQEVLAELAA	x
1778	cluster 4	Q8C196	Cps1	Carbamoyl-phosphate synthase [ammonia], mitochondrial	44	1	WDFSRPGIRLLSVKAKTAHIVLEDGTKMKGY	x		x
1779	cluster 4	Q8C0C0	Zhx2	Zinc fingers and homeoboxes protein 2	664	1	RTQWPTPQEYDQLAAKTGLVRTEIVRWFKEN	x
1780	cluster 4	Q8BXB6	Slco2b1	Solute carrier organic anion transporter family member 2B1	316	1	HFRRKVLASAASTASKGEDLSSQHEPLKKQA	x
1781	cluster 4	Q8BIQ5	Cstf2	Cleavage stimulation factor subunit 2	189	1	QAQVVMRIVDPEIALKILHRQTNIPTLISGN	x
1782	cluster 4	Q68FD5	Cltc	Clathrin heavy chain 1	96	1	ALKAGKTLQIFNIEMKSKMKAHTMTDDVTFW	x
1783	cluster 4	Q61176	Arg1	Arginase-1	89	1	GKANEELAGVVAEVQKNGRVSVVLGGDHSLA	x		x
1784	cluster 4	Q60902	Eps15l1	Epidermal growth factor receptor substrate 15-like 1	490	1	ISSLKTQIQSQESDLKSQEDDLNRAKSELNR	x
1785	cluster 4	Q02248	Ctnnb1	Catenin beta-1	233	1	LHNLSHHREGLLAIFKSGGIPALVKMLGSPV	x
1786	cluster 4	P70694	Akr1c6	Estradiol 17 beta-dehydrogenase 5	312	1	DDLNKNIRYISGSSFKDHPDFPFWDEY____	x		x
1787	cluster 4	P52760	Hrsp12	Ribonuclease UK114	67	1	VEEAKQALKNLGEILKAAGCDFNNVVKTTVL	x		x
1788	cluster 4	P49429	Hpd	4-hydroxyphenylpyruvate dioxygenase	80	1	GKIVFVLCSALNPWNKEMGDHLVKHGDGVKD	x
1789	cluster 4	P48776	Tdo2	Tryptophan 2,3-dioxygenase	16	1	MSGCPFAGNSVGYTLKNVSMEDNEEDRAQTG	x
1790	cluster 4	P35700	Prdx1	Peroxiredoxin-1	68	1	PTEIIAFSDRADEFKKLNCQVIGASVDSHFC
1791	cluster 4	P34914	Ephx2	Bifunctional epoxide hydrolase 2	176	1	PEPQIYNFLLDTLKAKPNEVVFLDDFGSNLK	x
1792	cluster 4	P26231	Ctnna1	Catenin alpha-1	45	1	EPLVTQVTTLVNTNSKGPSNKKRGRSKKAHV	x
1793	cluster 4	P26231	Ctnna1	Catenin alpha-1	683	1	SARAIMAQLPQEQKAKIAEQVASFQEEKSKL	x
1794	cluster 4	P26043	Rdx	Radixin	525	1	SEEERVTETQKNERVKKQLQALSSELAQARD
1795	cluster 4	P17225	Ptbp1	Polypyrimidine tract-binding protein 1	13	1	___MDGIVPDIAVGTKRGSDELFSTCVSNGP
1796	cluster 4	P16331	Pah	Phenylalanine-4-hydroxylase	85	1	SRLNKDEYEFFTYLDKRSKPVLGSIIKSLRN	x
1797	cluster 4	P16331	Pah	Phenylalanine-4-hydroxylase	150	1	ILSYGAELDADHPGFKDPVYRARRKQFADIA	x		x
1798	cluster 4	P15105	Glul	Glutamine synthetase	372	1	RTCLLNETGDEPFQYKN______________	x		x
1799	cluster 4	P14869	Rplp0	60S acidic ribosomal protein P0	38	1	DYPKCFIVGADNVGSKQMQQIRMSLRGKAVV	x
1800	cluster 4	P10649	Gstm1	Glutathione S-transferase Mu 1	144	1	EQLPGMMRLYSEFLGKRPWFAGDKITFVDFI	x		x
1801	cluster 4	O88587	Comt	Catechol O-methyltransferase	252	1	YSSYLEYMKVVDGLEKAVYQGPGSSPVKS__	x		x
1802	cluster 4	O70589	Cask	Peripheral plasma membrane protein CASK	665	1	SKDDHNWWQGKLENSKNGTAGLIPSPELQEW	x
1803	cluster 4	O35490	Bhmt	Betaine--homocysteine S-methyltransferase 1	241	1	QTVKLMKEGLEAARLKAYLMSQPLAYHTPDC	x		x
1804	cluster 4	B2RU80	Ptprb	Receptor-type tyrosine-protein phosphatase beta	1695	1	TSCPIKINQFEGHFMKLQADSNYLLSKEYED	x
1805	cluster 4	O35488	Slc27a2	Very long-chain acyl-CoA synthetase	442	1	CKITQLTPFIGYAGGKTQTEKKKLRDVFKKG	x
1806	cluster 4	Q9QYJ3	Dnajb1	DnaJ homolog subfamily B member 1	195	1	TKKMKISHKRLNPDGKSIRNEDKILTIEVKR	x
1807	cluster 4	Q9JLB9	Pvrl3	Nectin-3	515	1	NLTRFERPMDYYEDLKMGMKFVSDERYNESE	x
1808	cluster 4	Q9JKF6	Pvrl1	Nectin-1	463	1	ERKVGGPHPKYDEDAKRPYFTVDEAEARQDG	x
1809	cluster 4	Q9DCP2	Slc38a3	Sodium-coupled neutral amino acid transporter 3	45	1	TDTQRTEDTQHCGEGKGFLQKSPSKEPHFTD	x
1810	cluster 4	Q8K0C4	Cyp51a1	Lanosterol 14-alpha demethylase	157	1	GVAYDVPNAIFLEQKKIIKSGLNIAHFKQYV	x
1811	cluster 4	Q8BXB6	Slco2b1	Solute carrier organic anion transporter family member 2B1	19	1	RSTKTTMGTEDMHERKVSVEPQDSHQDAQPR	x
1812	cluster 4	Q8BG05	Hnrnpa3	Heterogeneous nuclear ribonucleoprotein A3	73	1	WGTLTDCVVMRDPQTKRSRGFGFVTYSCVEE
1813	cluster 4	Q64458	Cyp2c29	Cytochrome P450 2C29	241	1	CPGSHHKIVKNFNYLKSYLLEKIKEHKESLD	x		x
1814	cluster 4	P60762	Morf4l1	Mortality factor 4-like protein 1	117	1	LKYVDTNLQKQRELQKANQEQYAEGKMRGAA	x
1815	cluster 4	P16546	Sptan1	Spectrin alpha chain, non-erythrocytic 1	2052	1	TALKDQLLAAKHIQSKAIEARHASLMKRWTQ	x		x
1816	cluster 4	P14824	Anxa6	Annexin A6	478	1	ATRTNAEIRAINEAYKEDYHKSLEDALSSDT	x
1817	cluster 4	P12710	Fabp1	Fatty acid-binding protein, liver	96	1	AVVKLEGDNKMVTTFKGIKSVTELNGDTITN	x		x
1818	cluster 4	P05201	Got1	Aspartate aminotransferase, cytoplasmic	318	1	GARIVAATLSDPELFKEWKGNVKTMADRILT	x		x
1819	cluster 4	O88569	Hnrnpa2b1	Heterogeneous nuclear ribonucleoproteins A2/B1	59	1	WGKLTDCVVMRDPASKRSRGFGFVTFSSMAE	x		x
1820	cluster 4	O08808	Diaph1	Protein diaphanous homolog 1	494	1	LDSELTARHELQVEMKKMENDFEQKLQDLQG	x
1821	cluster 4	O35945	Aldh1a7	Aldehyde dehydrogenase, cytosolic 1	363	1	KEQHNKILGLIESGKKEGAKLECGGGRWGNK
1822	cluster 4	Q9JMA7	Cyp3a41a	Cytochrome P450 3A41	422	2	QHWPEPEEFQPERFSKENKGSIDPYLYMPFG	x
1823	cluster 4	P20852	Cyp2a5	Cytochrome P450 2A5	250	2	QQAFKELQGLEDFITKKVEHNQRTLDPNSPR	x
1824	cluster 4	WP_014600685.1	/	hypothetical protein [Listeria monocytogenes]	196	1	LAGKTKVHMASTEVAKIAREANVKSLLLSHL
1825	cluster 4	Q9Z2V4	Pck1	Phosphoenolpyruvate carboxykinase, cytosolic [GTP]	203	1	EFIKCLHSVGCPLPLKKPLVNNWACNPELTL	x
1826	cluster 4	Q9QZ73	Dcun1d1	DCN1-like protein 1	24	1	KDKVRQFMIFTQSSEKTAVSCLSQNDWKLDV			x
1827	cluster 4	Q9QXM0	Abhd2	Abhydrolase domain-containing protein 2	281	1	KIILSHRQALFGDHVKKPQSLEDTDLSRLYT
1828	cluster 4	Q9JMA7	Cyp3a41a	Cytochrome P450 3A41	379	1	TLRLYPIGNRLERFCKKDVELNGVYIPKGST
1829	cluster 4	Q9JMA7	Cyp3a41a	Cytochrome P450 3A41	425	1	PEPEEFQPERFSKENKGSIDPYLYMPFGIGP	x
1830	cluster 4	Q9JMA7	Cyp3a41a	Cytochrome P450 3A41	116	1	VFTNRREFGPVGIMSKAISISKDEEWKRYRA	x
1831	cluster 4	Q9JMA7	Cyp3a41a	Cytochrome P450 3A41	127	1	GIMSKAISISKDEEWKRYRALLSPTFTSGKL
1832	cluster 4	Q9JJL3	Slco1b2	Solute carrier organic anion transporter family member 1B2	311	1	TDEDKNPVTNPTTQEKQAPANLTGFLWSLRS	x
1833	cluster 4	Q99J21	Mcoln1	Mucolipin-1	552	1	LQAYIEQCQDSPTSGKFRRGSGSACSLFCCC	x
1834	cluster 4	Q920L1	Fads1	Fatty acid desaturase 1	81	1	AGQDATDPFVAFHINKGLVRKYMNSLLIGEL	x
1835	cluster 4	Q91X77	Cyp2c50	Cytochrome P450 2C50	383	1	HEVTCDIKFRNYFIPKGTNVITSLSSVLRDS	x
1836	cluster 4	Q91X77	Cyp2c50	Cytochrome P450 2C50	241	1	CPGSHNKVFKNYACIKNFLLEKIKEHEESLD	x
1837	cluster 4	Q91X77	Cyp2c50	Cytochrome P450 2C50	105	1	HGEEFAGRGRLPVFDKATNGMGIIFSKGNVW	x
1838	cluster 4	Q91V12	Acot7	Cytosolic acyl coenzyme A thioester hydrolase	173	1	KATLWYVPLSLKNVDKVLEVPPIVYLRQEQE	x
1839	cluster 4	Q8VCC1	Hpgd	15-hydroxyprostaglandin dehydrogenase [NAD(+)]	264	1	KGIHFQDYDISPLLVKAPLTS__________	x
1840	cluster 4	Q8R2Y0	Abhd6	Monoacylglycerol lipase ABHD6	267	1	NEKSRYSLHENMDKIKVPTQIIWGKQDQVLD	x
1841	cluster 4	Q8R2Y0	Abhd6	Monoacylglycerol lipase ABHD6	223	1	EEMSEMLQLCSYVRFKVPQQILQGLVDVRIP	x
1842	cluster 4	Q8CHR6	Dpyd	Dihydropyrimidine dehydrogenase [NADP(+)]	861	1	LADWDGQSPPIISHQKGKPVPRVAELMGQKL
1843	cluster 4	Q8C767	Ppp1r3b	Protein phosphatase 1 regulatory subunit 3B	242	1	KNYRITRAELRSSPGKIEPYNGPDFGISFDQ	x
1844	cluster 4	Q8BVI4	Qdpr	Dihydropteridine reductase	233	1	RPNSGSLIQVVTTDGKTELTPAYF_______	x		x
1845	cluster 4	Q6XVG2	Cyp2c54	Cytochrome P450 2C54	375	1	DLVPNNLPHEVTCDIKFRNYFIPKGTTVITS	x
1846	cluster 4	Q6XVG2	Cyp2c54	Cytochrome P450 2C54	121	1	ATNGMGIGFSNGSVWKNTRHFSLMTLRNLGM	x
1847	cluster 4	Q6PFD9	Nup98	Nuclear pore complex protein Nup98-Nup96	639	1	PSEYPENGERFSFLSKPVDENNQQDGEDDSL	x
1848	cluster 4	Q64505	Cyp7a1	Cholesterol 7-alpha-monooxygenase	367	1	EALRLSSASLNIRTAKEDFTLHLEDGSYNIR	x
1849	cluster 4	Q9JMA7	Cyp3a41a	Cytochrome P450 3A41	59	1	LPFLGTVLNYYKGLWKFDMECYEKYGKTWGL	x
1850	cluster 4	Q9JMA7	Cyp3a41a	Cytochrome P450 3A41	67	1	NYYKGLWKFDMECYEKYGKTWGLFDGQMPLF
1851	cluster 4	Q64481	Cyp3a16	Cytochrome P450 3A16	477	1	QNFSFQPCKETQIPLKLSRELLLQPVKPIVL
1852	cluster 4	Q64459	Cyp3a11	Cytochrome P450 3A11	380	1	LRLYPIANRLERVCKKDVELNGVYIPKGSTV	x		x
1853	cluster 4	Q64459	Cyp3a11	Cytochrome P450 3A11	454	1	GPRNCLGMRFALMNMKLALTKIMQNFSFQPC	x
1854	cluster 4	Q64442	Sord	Sorbitol dehydrogenase	226	1	TKAKEVGADFTIQVGKETPQEIASKVESLLG	x
1855	cluster 4	Q62348	Tsn	Translin	56	1	LLQGVHQGTGFQDIPKRCLKAREHFSTVKTH	x
1856	cluster 4	Q3U2P1	Sec24a	Protein transport protein Sec24A	647	1	SVFQTQLPTLGVGALKPREEPNQRSSAKEIH	x
1857	cluster 4	Q3TXS7	Psmd1	26S proteasome non-ATPase regulatory subunit 1	890	1	FQLLDNPARVMPAQLKVLSMTETCRYQPFKP	x
1858	cluster 4	Q05421	Cyp2e1	Cytochrome P450 2E1	255	1	SEIRQYTLGKAKEHLKSLDINCPRDVTDCLL	x
1859	cluster 4	Q02357	Ank1	Ankyrin-1	951	1	PRTCAAPTRITCRLVKPQKLNTPPPLAEEEG
1860	cluster 4	Q02013	Aqp1	Aquaporin-1	267	1	EYDLDADDINSRVEMKPK_____________	x
1861	cluster 4	Q01853	Vcp	Transitional endoplasmic reticulum ATPase	336	1	ERRIVSQLLTLMDGLKQRAHVIVMAATNRPN	x
1862	cluster 4	P70694	Akr1c6	Estradiol 17 beta-dehydrogenase 5	225	1	DIVLVAYSALGSHREKQWVDQSSPVLLDNPV	x
1863	cluster 4	P63017	Hspa8	Heat shock cognate 71 kDa protein	583	1	QKILDKCNEIISWLDKNQTAEKEEFEHQQKE	x	x
1864	cluster 4	P62983	Rps27a	Ubiquitin-40S ribosomal protein S27a	152	1	DRHYCGKCCLTYCFNKPEDK___________	x		x
1865	cluster 4	P62305	Snrpe	Small nuclear ribonucleoprotein E	12	1	____MAYRGQGQKVQKVMVQPINLIFRYLQN	x
1866	cluster 4	P58771	Tpm1	Tropomyosin alpha-1 chain	233	1	EDKYEEEIKVLSDKLKEAETRAEFAERSVTK	x		x
1867	cluster 4	P58735	Slc26a1	Sulfate anion transporter 1	556	1	EVRVFRFTGPLYYANKDFFLRSLYRLTGLDA	x
1868	cluster 4	P56657	Cyp2c40	Cytochrome P450 2C40	432	1	GNFKKSDYFVPFSAGKRICVGESLARMELFL	x		x
1869	cluster 4	P56654	Cyp2c37	Cytochrome P450 2C37	105	1	HGEEFAGRGRFPVFDKATNGMGLAFSKGNVW	x
1870	cluster 4	P56654	Cyp2c37	Cytochrome P450 2C37	432	1	GKFKKSDYFIPFSTGKRICAGEGLARMELFL	x		x
1871	cluster 4	P56654	Cyp2c37	Cytochrome P450 2C37	375	1	DLIPNSLPHEVTSDIKFRNYFIPKGTTVITS	x
1872	cluster 4	P52843	Sult2a1	Bile salt sulfotransferase 1	29	1	PAISYQREILEDIRNKFVVKEEDLLILTYPK
1873	cluster 4	P52843	Sult2a1	Bile salt sulfotransferase 1	268	1	DWKNHFTVAQAEAFDKVFQEKMAGFPPGIFP
1874	cluster 4	P49429	Hpd	4-hydroxyphenylpyruvate dioxygenase	369	1	HNHQGFGAGNFNSLFKAFEEEQALRGNLTDL	x
1875	cluster 4	P48776	Tdo2	Tryptophan 2,3-dioxygenase	244	1	NILKGLEEEFLRIQAKTDSEEKEEQMAEFRK	x
1876	cluster 4	P40142	Tkt	Transketolase	499	1	NEDFQVGQAKVVLKSKDDQVTVIGAGVTLHE	x		x
1877	cluster 4	P35492	Hal	Histidine ammonia-lyase	172	1	IKERTVVYGITTGFGKFARTVIPANKLQELQ	x		x
1878	cluster 4	P30999	Ctnnd1	Catenin delta-1	17	1	DDSEVESTASILASVKEQEAQFEKLTRALEE
1879	cluster 4	P26043	Rdx	Radixin	263	1	ISFNDKKFVIKPIDKKAPDFVFYAPRLRINK	x
1880	cluster 4	P21440	Abcb4	Multidrug resistance protein 3	617	1	DGVIVEQGSHSELMKKEGIYFRLVNMQTAGS
1881	cluster 4	P20852	Cyp2a5	Cytochrome P450 2A5	436	1	GQFKKNDAFVPFSIGKRYCFGEGLARMELFL	x
1882	cluster 4	P17918	Pcna	Proliferating cell nuclear antigen	164	1	RDLSHIGDAVVISCAKNGVKFSASGELGNGN	x
1883	cluster 4	P20852	Cyp2a5	Cytochrome P450 2A5	279	1	PRDFIDSFLIRMLEEKKNPNTEFYMKNLVLT
1884	cluster 4	P20852	Cyp2a5	Cytochrome P450 2A5	420	1	FSNPKDFNPKHFLDDKGQFKKNDAFVPFSIG	x
1885	cluster 4	P20852	Cyp2a5	Cytochrome P450 2A5	414	1	LKDPKFFSNPKDFNPKHFLDDKGQFKKNDAF	x
1886	cluster 4	P12790	Cyp2b9	Cytochrome P450 2B9	422	1	KFNPEHFLDANGALKKCEAFLPFSTGKRICL
1887	cluster 4	P00186	Cyp1a2	Cytochrome P450 1A2	498	1	PGVKVDLTPNYGLTMKPGTCEHVQAWPRFSK	x
1888	cluster 4	P00186	Cyp1a2	Cytochrome P450 1A2	166	1	DPTSASSCYLEEHVSKEANHLVSKLQKAMAE	x
1889	cluster 4	P00186	Cyp1a2	Cytochrome P450 1A2	294	1	IQDITSALFKHSENYKDNGGLIPEEKIVNIV	x
1890	cluster 4	P00186	Cyp1a2	Cytochrome P450 1A2	253	1	FPVLRYLPNPALKRFKTFNDNFVLFLQKTVQ	x
1891	cluster 4	O88844	Idh1	Isocitrate dehydrogenase [NADP] cytoplasmic	243	1	QEIYDKKYKSQFEAQKICYEHRLIDDMVAQA	x
1892	cluster 4	O88833	Cyp4a10	Cytochrome P450 4A10	270	1	CQLAHDHTDGVIKLRKDQLQDEGELEKIKKK	x
1893	cluster 4	O88833	Cyp4a10	Cytochrome P450 4A10	252	1	QNDTIYKLSSNGRLAKQACQLAHDHTDGVIK	x
1894	cluster 4	O88451	Rdh7	Retinol dehydrogenase 7	224	1	RTNVSNYERLSHSIEKLWDQTSSEVKEVYDK	x		x
1895	cluster 4	O55111	Dsg2	Desmoglein-2	987	1	APTSTLVDQHYANEEKVLVTERVIQPNGGIP	x
1896	cluster 4	O54965	Rnf13	E3 ubiquitin-protein ligase RNF13	232	1	RLRKDQLKKLPVHKFKKGDEYDVCAICLEEY
1897	cluster 4	O54749	Cyp2j5	Cytochrome P450 2J5	73	1	QIDTKQTHLVLQQFVKKYGNVFSLELGQSPV	x
1898	cluster 4	O09158	Cyp3a25	Cytochrome P450 3A25	282	1	NRVDFLQLMMNTQNSKGQESQKALSDLEMAA	x
1899	cluster 4	O09012	Pex5	Peroxisomal targeting signal 1 receptor	19	1	RELVEGECGGANPLMKLATHFTQDKALRQEG
1900	cluster 4	A4Q9F4	Ttll11	Tubulin polyglutamylase TTLL11	595	1	MANLFIRFLGIKGTMKLGPTGFRTFIRNCKL
1901	cluster 4	B5TVM2	Ildr2	Immunoglobulin-like domain-containing receptor 2	409	1	GGNSGTNRGPALEYNKEDRESFRHSQQRSKS	x		x
1902	cluster 4	Q9JMA7	Cyp3a41a	Cytochrome P450 3A41	425	2	PEPEEFQPERFSKENKGSIDPYLYMPFGIGP	x
1903	cluster 4	Q9DCP2	Slc38a3	Sodium-coupled neutral amino acid transporter 3	54	2	QHCGEGKGFLQKSPSKEPHFTDFEGKTSFGM	x
1904	cluster 4	Q9DCP2	Slc38a3	Sodium-coupled neutral amino acid transporter 3	50	2	TEDTQHCGEGKGFLQKSPSKEPHFTDFEGKT	x
1905	cluster 4	Q99KG5	Lsr	Lipolysis-stimulated lipoprotein receptor	538	2	SRDPQYDGRLLEEALKKKGAGERRRVYREEE	x
1906	cluster 4	P20852	Cyp2a5	Cytochrome P450 2A5	251	2	QAFKELQGLEDFITKKVEHNQRTLDPNSPRD	x
1907	cluster 4	Q9Z2S7	Tsc22d3	TSC22 domain family protein 3	108	1	ENTLLKTLASPEQLEKFQSRLSPEEPAPEAP	x
1908	cluster 4	Q9Z0U1	Tjp2	Tight junction protein ZO-2	440	1	TSGRLSRMGATPTPFKSTGDITAAGVTEASR	x
1909	cluster 4	Q9WVJ2	Psmd13	26S proteasome non-ATPase regulatory subunit 13	99	1	VRQMTDPNVALTFLEKTREKVKSSDEAVILC	x		x
1910	cluster 4	Q9R062	Gyg1	Glycogenin-1	325	1	QGQADYMGADSFDNIKRKLDTYLQ_______	x
1911	cluster 4	Q9QY73	Tmem59	Transmembrane protein 59	287	1	EKLSIYGDLEFMNEQKLSRYPAPSLVIVRSQ	x
1912	cluster 4	Q9QY30	Abcb11	Bile salt export pump	1312	1	KGTHKKLMDQKGAYYKLVITGAPIS______
1913	cluster 4	Q9JM63	Kcnj10	ATP-sensitive inward rectifier potassium channel 10	6	1	__________MTSVAKVYYSQTTQTESRPLV	x
1914	cluster 4	Q9JLV1	Bag3	BAG family molecular chaperone regulator 3	455	1	LEQAVDSFEGKKTDKKYLMIEEYLTKELLAL	x
1915	cluster 4	Q9EP75	Cyp4f14	Leukotriene-B4 omega-hydroxylase 3	258	1	MDLLYNLTPDGMRFRKACNVVHEFTDAVIRE	x
1916	cluster 4	Q9DD20	Mettl7b	Methyltransferase-like protein 7B	196	1	GSRAFLWQRVLEPTWKHIGDGCHLTRETWKD	x
1917	cluster 4	Q9DD20	Mettl7b	Methyltransferase-like protein 7B	66	1	MESKKRELFSQIKDLKGTSGNVALLELGCGT	x
1918	cluster 4	Q9D8T4	Tvp23b	Golgi apparatus membrane protein TVP23 homolog B	192	1	GSKKNLTSMATSYLGKQFLRQNTGDGQTS__	x
1919	cluster 4	Q9D0J8	Ptms	Parathymosin	18	1	EKSVEAAAELSAKDLKEKKDKVEEKAGRKER
1920	cluster 4	Q9CZX8	Rps19	40S ribosomal protein S19	111	1	SKSVARRVLQALEGLKMVEKDQDGGRKLTPQ	x		x
1921	cluster 4	Q9CSH3	Dis3	Exosome complex exonuclease RRP44	236	1	IESGKIIFSEHLPLSKLQQGIKSGSYLQGTF	x
1922	cluster 4	Q99PL5	Rrbp1	Ribosome-binding protein 1	1374	1	VGAAEEELHKSRVTVKHLEDIVEKLKGELES	x		x
1923	cluster 4	Q99LD8	Ddah2	N(G),N(G)-dimethylarginine dimethylaminohydrolase 2	105	1	RPWSPARRPEVDGVRKALQDLGLRIVEMGDE	x
1924	cluster 4	Q99K48	Nono	Non-POU domain-containing octamer-binding protein	338	1	EELRRMEELHNQEVQKRKQLELRQEEERRRR
1925	cluster 4	Q924Y0	Bbox1	Gamma-butyrobetaine dioxygenase	327	1	AALKEFVDLMNSKEYKYTFKMNPGDVITFDN
1926	cluster 4	Q921F2	Tardbp	TAR DNA-binding protein 43	102	1	ETDASSAVKVKRAVQKTSDLIVLGLPWKTTE	x
1927	cluster 4	Q91WT9	Cbs	Cystathionine beta-synthase	401	1	KWMLQKGFMKEELSVKRPWWWRLRVQELSLS	x
1928	cluster 4	Q91VM5	Rbmxl1	RNA binding motif protein, X-linked-like-1	22	1	PGKLFIGGLNTETNEKALEAVFGKYGRIVEI	x
1929	cluster 4	Q8VCI5	Pex19	Peroxisomal biogenesis factor 19	130	1	VGSDASSQQEFTSCLKETLSGLAKNATELQN	x
1930	cluster 4	Q8QZR5	Gpt	Alanine aminotransferase 1	342	1	VEVVNMDAEVQKQMAKLMSVRLCPPVPGQAL	x
1931	cluster 4	Q8K201	Kct2	Keratinocyte-associated transmembrane protein 2	233	1	FLLVQSRKWRDGLCSKTVEYHRLDQNVNEAM	x
1932	cluster 4	Q8CHT0	Aldh4a1	Delta-1-pyrroline-5-carboxylate dehydrogenase, mitochondrial	508	1	TRMLRNAAGNFYINDKSTGSVVGQQPFGGAR	x		x
1933	cluster 4	Q8C561	Lmbrd2	LMBR1 domain-containing protein 2	282	1	CVDTILKKCPTDYQEKMGRNMDDYEDFDEKR	x
1934	cluster 4	Q8C196	Cps1	Carbamoyl-phosphate synthase [ammonia], mitochondrial	57	1	KAKTAHIVLEDGTKMKGYSFGHPSSVAGEVV	x		x
1935	cluster 4	Q8BXB6	Slco2b1	Solute carrier organic anion transporter family member 2B1	329	1	ASKGEDLSSQHEPLKKQAGLAQIAPDLTLVQ	x
1936	cluster 4	Q8BWP5	Ttpa	Alpha-tocopherol transfer protein	97	1	ELSADLRPRSILGLLKAGYHGVLRSRDSTGS
1937	cluster 4	Q8BVW3	Trim14	Tripartite motif-containing protein 14	68	1	GHPVGLAEEEAVRVQKLIQDCLECLATKKRQ	x
1938	cluster 4	Q810U5	Ccdc50	Coiled-coil domain-containing protein 50	119	1	IQEKKDEDIARLLQEKELQEEKRRKKHTPEF	x
1939	cluster 4	Q810U5	Ccdc50	Coiled-coil domain-containing protein 50	215	1	AQDEEIARLLMAEEKKAYKKAKEREKSSLDK
1940	cluster 4	Q810U5	Ccdc50	Coiled-coil domain-containing protein 50	214	1	VAQDEEIARLLMAEEKKAYKKAKEREKSSLD	x
1941	cluster 4	Q810U5	Ccdc50	Coiled-coil domain-containing protein 50	152	1	GSVFGDNYYHEDGGMKPRGIKEAVSTPARAS	x
1942	cluster 4	Q810B6	Ankfy1	Rabankyrin-5	851	1	QGLTPFACAMTYKNNKAAEAILKRESGAAEQ	x		x
1943	cluster 4	Q78PY7	Snd1	Staphylococcal nuclease domain-containing protein 1	515	1	PIHRVADISGDTQKAKQFLPFLQRAGRSEAV	x
1944	cluster 4	Q78JW9	Ubfd1	Ubiquitin domain-containing protein UBFD1	208	1	PEDKTLREIKVTSGAKIMVVGSTINDVLAVN	x
1945	cluster 4	Q78JT3	Haao	3-hydroxyanthranilate 3,4-dioxygenase	166	1	SEQYRTGKPNPDQLLKELPFPLNTRSIMKPM	x
1946	cluster 4	Q68FD5	Cltc	Clathrin heavy chain 1	507	1	FAETGQVQKIVLYAKKVGYTPDWIFLLRNVM	x
1947	cluster 4	Q64505	Cyp7a1	Cholesterol 7-alpha-monooxygenase	498	1	RAGLGILPPLNDIEFKYKLKH__________	x
1948	cluster 4	Q9JMA7	Cyp3a41a	Cytochrome P450 3A41	35	1	VLLYRYGTRTHGLFKKQGIPGPKPLPFLGTV	x
1949	cluster 4	Q60864	Stip1	Stress-induced-phosphoprotein 1	162	1	LSDPTYRELIEQLQNKPSDLGTKLQDPRVMT	x
1950	cluster 4	Q5YD48	A1cf	APOBEC1 complementation factor	457	1	QGIKLAPQILEEICQKNNWGQPVYQLHSAIG
1951	cluster 4	Q5SW19	Cluh	Clustered mitochondria protein homolog	1197	1	LGEDHEKTKESSEYLKCLTQQAVALQRTMNE	x
1952	cluster 4	P97501	Fmo3	Dimethylaniline monooxygenase [N-oxide-forming] 3	115	1	LLKYIQFETPVTSINKCPNFSTTGKWEVTTE
1953	cluster 4	P97501	Fmo3	Dimethylaniline monooxygenase [N-oxide-forming] 3	98	1	HHSKLQEYITSFAKEKNLLKYIQFETPVTSI
1954	cluster 4	P97384	Anxa11	Annexin A11	212	1	GFDPLRDAEVLRKAMKGFGTDEQAIIDCLGS	x
1955	cluster 4	P84089	Erh	Enhancer of rudimentary homolog	12	1	____MSHTILLVQPTKRPEGRTYADYESVNE	x
1956	cluster 4	P80316	Cct5	T-complex protein 1 subunit epsilon	20	1	GTLAFDEYGRPFLIIKDQDRKSRLMGLEALK	x
1957	cluster 4	P70697	Urod	Uroporphyrinogen decarboxylase	297	1	LDWTVAPKKARERVGKAVTLQGNLDPCALYA	x
1958	cluster 4	P70295	Aup1	Ancient ubiquitous protein 1	264	1	AKELGQIGTRLTPADKAEHMKRQRHPRLRPQ	x
1959	cluster 4	P63017	Hspa8	Heat shock cognate 71 kDa protein	497	1	ANGILNVSAVDKSTGKENKITITNDKGRLSK
1960	cluster 4	P56657	Cyp2c40	Cytochrome P450 2C40	110	1	SGRGRIPVFDKVSTGKGIGFSHGNVWKATRV	x
1961	cluster 4	P56654	Cyp2c37	Cytochrome P450 2C37	241	1	CPGSHKQFFKNYASIKNFLLEKIKEHEESLD	x
1962	cluster 4	P56404	Aqp8	Aquaporin-8	19	1	EQTPMCSMDLPEVKVKTSMAGRCRVFWYEQY
1963	cluster 4	P55096	Abcd3	ATP-binding cassette sub-family D member 3	615	1	AVSVDVEDYIYSHCRKVGITLFTVSHRKSLW	x
1964	cluster 4	P46737	Brcc3	Lys-63-specific deubiquitinase BRCC36	180	1	TGRVLYTCFQSIQAQKSSEYERIEIPIHIVP	x
1965	cluster 4	P35492	Hal	Histidine ammonia-lyase	622	1	LLDQKVWEVAAPYIEKYRMEHIPESRPLSPT	x		x
1966	cluster 4	P31786	Dbi	Acyl-CoA-binding protein	72	1	DSWNKLKGTSKESAMKTYVEKVDELKKKYGI	x
1967	cluster 4	P19096	Fasn	Fatty acid synthase	1159	1	GLARALQTKATQQGLKAAMLGQEDPPQHGLP	x
1968	cluster 4	P19096	Fasn	Fatty acid synthase	2442	1	KPKAKYHGNVTLLRAKTGGTYGEDLGADYNL	x
1969	cluster 4	P16858	Gapdh	Glyceraldehyde-3-phosphate dehydrogenase	249	1	PTPNVSVVDLTCRLEKPAKYDDIKKVVKQAS	x
1970	cluster 4	P16331	Pah	Phenylalanine-4-hydroxylase	115	1	NDIGATVHELSRDKEKNTVPWFPRTIQELDR	x
1971	cluster 4	P16015	Ca3	Carbonic anhydrase 3	39	1	KGDNQSPIELHTKDIKHDPSLQPWSASYDPG	x		x
1972	cluster 4	P20852	Cyp2a5	Cytochrome P450 2A5	239	1	SSVMKHLPGPQQQAFKELQGLEDFITKKVEH	x
1973	cluster 4	P14246	Slc2a2	Solute carrier family 2, facilitated glucose transporter member 2	277	1	LRGTEDVTKDINEMKKEKEEASTEQKVSVIQ
1974	cluster 4	P13516	Scd1	Acyl-CoA desaturase 1	32	1	TTITAPPSGNEREKVKTVPLHLEEDIRPEMK	x
1975	cluster 4	P12790	Cyp2b9	Cytochrome P450 2B9	251	1	KKQQELLDYIAHSVEKHKATLDPSAPRDYID
1976	cluster 4	P12790	Cyp2b9	Cytochrome P450 2B9	373	1	RFSDLVPIGLPHKVIKDTLFRGYLLPKNTEV
1977	cluster 4	P10518	Alad	Delta-aminolevulinic acid dehydratase	159	1	EESRQRLAEVALAYAKAGCQVVAPSDMMDGR
1978	cluster 4	P07724	Alb	Serum albumin	236	1	RMKCSSMQKFGERAFKAWAVARLSQTFPNAD	x		x
1979	cluster 4	P00493	Hprt1	Hypoxanthine-guanine phosphoribosyltransferase	151	1	IIDTGKTMQTLLSLVKQYSPKMVKVASLLVK	x
1980	cluster 4	P00329	Adh1	Alcohol dehydrogenase 1	85	1	GAGIVESVGEGVTCVKPGDKVIPLFSPQCGE	x
1981	cluster 4	P00186	Cyp1a2	Cytochrome P450 1A2	276	1	LFLQKTVQEHYQDFNKNSIQDITSALFKHSE	x
1982	cluster 4	P00186	Cyp1a2	Cytochrome P450 1A2	144	1	GPVWAARRRLAQDALKSFSIASDPTSASSCY	x
1983	cluster 4	P00186	Cyp1a2	Cytochrome P450 1A2	453	1	IDKTQSEKVMLFGLGKRRCIGEIPAKWEVFL	x		x
1984	cluster 4	O88962	Cyp8b1	7-alpha-hydroxycholest-4-en-3-one 12-alpha-hydroxylase	94	1	VMDPLSFGPIIKNTEKALDFQSYAKELVLKV	x		x
1985	cluster 4	O88792	F11r	Junctional adhesion molecule A	278	1	RGYFERTKKGTAPGKKVIYSQPSTRSEGEFK	x
1986	cluster 4	O54754	Aox1	Aldehyde oxidase 1	1316	1	LTPEKIRMACEDKFTKMIPRDEPGSYVPCNI	x
1987	cluster 4	O35488	Slc27a2	Very long-chain acyl-CoA synthetase	572	1	RFLRIQDTIEITGTFKHRKVTLMEEGFNPTV	x
1988	cluster 4	O35226	Psmd4	26S proteasome non-ATPase regulatory subunit 4	364	1	AAIRSVMGALASQATKDGKNDKKEEEKK___	x
1989	cluster 4	A2A6A1	Gpatch8	G patch domain-containing protein 8	1341	1	LQQAAQQHIQQQLLAKQVKAFPASTALAPAT	x
1990	cluster 4	O08966	Slc22a1	Solute carrier family 22 member 1	552	1	SKAKENTIYLQVQTGKSPHT___________	x
1991	cluster 4	Q9WUP7	Uchl5	Ubiquitin carboxyl-terminal hydrolase isozyme L5	234	1	NLMAIVSDRKMIYEQKIAELQRQLAEEEPMD	x
1992	cluster 4	Q9R0M4	Podxl	Podocalyxin	471	1	PTLEVMETPSEMQEKKVVNLNGELGDSWIVP	x
1993	cluster 4	Q9JMA7	Cyp3a41a	Cytochrome P450 3A41	477	1	QNFSFQPCQETQIPLKLSRQGLLQPEKPIVL	x
1994	cluster 4	Q9ERV1	Mkrn2	Probable E3 ubiquitin-protein ligase makorin-2	286	1	IRQWRCAKQFENPIIKSCPECRVISEFVIPS
1995	cluster 4	Q9DD20	Mettl7b	Methyltransferase-like protein 7B	105	1	QGCKVTCVDPNPNFEKFLTKSMAENRHLQYE	x
1996	cluster 4	Q9D665	Sdr42e1	Short-chain dehydrogenase/reductase family 42E member 1	93	1	FHVASYGMSGREQLNKTQIEEVNVGGTENIL	x
1997	cluster 4	Q9CZ44	Nsfl1c	NSFL1 cofactor p47	188	1	RRHSGQDVHVVLKLWKTGFSLDNGDLRSYQD	x
1998	cluster 4	Q9CW42	"Marc1"	Mitochondrial amidoxime-reducing component 1	291	1	CLLTTVDPDTGISDRKEPLETLKSYRLCDPS	x
[truncated: 168 more rows]
