# Supplementary material for: The in vivo ISGylome links ISG15 to metabolic pathways and autophagy upon Listeria monocytogenes infection
Source: Nat Commun. 2019 Nov 26;10:5383. doi: 10.1038/s41467-019-13393-x (PMC6879477; doi:10.1038/s41467-019-13393-x)
Supplement: Supplementary file 4 — Supplementary Data 2 [file 41467_2019_13393_MOESM4_ESM.xlsx]

## Sheet: S1 table
Supplementary Table 2. List of ISG15 protein substrates (cluster 1 and 2 proteins) in comparison with other studies. Proteins are ordered alphabetically by gene name. Columns from left to right contain the UniProt accession number, the protein name, the gene name and an indication whether the protein was previously reported as an ISG15 protein substrate. The columns L to S list all gene names rep…
Uniprot ID	Protein name	Gene name	Previously reported	Reported in Zaho et al., 2005	Reported in GiannaKopoulos et al., 2005	Reported in Takeuchi et al., 2006	Reported in Wong et al., 2006	Reported in Durfee et al., 2010	Reported in Perng et al., 2016	Reported in Perng & Lenshow Rev. 2018	Zaho et al., 2005	GiannaKopoulos et al., 2005	Takeuchi et al., 2006	Wong et al., 2006	Durfee et al., 2010	Radoshevich et al., 2015	Perng et al., 2016	Perng & Lenshow Rev. 2018
Q8BGQ7	Alanine--tRNA ligase, cytoplasmic	Aars	x		x						Aaas	Aldh18a1	Ercc2	Ywhab	Uba1	SEC61A1	Anxa1	Stat1
P61222	ATP-binding cassette sub-family E member 1	Abce1									Abcf2	Me1	Stk38	Ywhae	Iqgap1	ISG15	Aldoa	Ddx58
Q8VCR7	Alpha/beta hydrolase domain-containing protein 14B	Abhd14b									Acly	Stat1	Rgs3	Ywhag	Mx1	SLC1A5	Ccnt1	Tsg101
Q8CBW3	Abl interactor 1	Abi1									Acta1	Serpinb2	Tuba1a	sfn	Ddx58	OSTC	Atp5l	Eif2ak (Pkr)
Q921H8	3-ketoacyl-CoA thiolase A, peroxisomal	Acaa1a									Actn1	Nomo1	Ppm1b	Ywhaq	Ifit1	REEP5	Tcp1	Chmp5
Q5SWU9	Acetyl-CoA carboxylase 1	Acaca									Actn4	Ldha	Fut4	Ywhaz	Msn	BCAP31	Actb	Irf3
Q80XL6	Acyl-CoA dehydrogenase family member 11	Acad11									Aldo4	Pkm	Uba7	Pfkfb3	Txnrd1	SLC4A7	Prdx1	Uba52
Q8CAY6	Acetyl-CoA acetyltransferase, cytosolic	Acat2									Ahnak	Eno1	Hspa8	Actb	Ran	ARL6IP5	Lmnb1	Becn1
Q91V92	ATP-citrate synthase	Acly	x	x	x		x				Anxa2	Gpi	Pkm	Acta1	Cfl1	ATL3	Cald1	Jak1
A2AKK5	Acyl-coenzyme A amino acid N-acyltransferase 1	Acnat1									Anxa3	Pgk1	Eno1	Acta2	Hspa8	EBP	Tuba4a	Plcg1
Q8BGG9	Acyl-coenzyme A amino acid N-acyltransferase 2	Acnat2									Anxa5	Gapdh		Actg1	Tp53	STT3B	Eno1	Erk1
P28271	Cytoplasmic aconitate hydratase	Aco1									Arid5b	Aldoa		Actn1	Ube3a	CLPTM1L	Isg15	Ifit1
Q9R0H0	Peroxisomal acyl-coenzyme A oxidase 1	Acox1									Snrnp200	Tpi1		Actn4	Herc6	FSTL4	Hspa8	Mx1
Q9QXD1	Peroxisomal acyl-coenzyme A oxidase 2	Acox2									Atic	Acly		Aprt	Herc4	DHCR7	Sf3a1	Tp53
Q9EPL9	Peroxisomal acyl-coenzyme A oxidase 3	Acox3									ATP5a1	Taldo1		Aldh1	Dlg1	TMEM43	Hspb1	Flna
P41216	Long-chain-fatty-acid--CoA ligase 1	Acsl1									ATP5f1b	Sord		Akr1c21		KCNN4	Samhd1	Pcna
Q8JZR0	Long-chain-fatty-acid--CoA ligase 5	Acsl5									Atxn2	Ugp2		Aldoa		ERGIC3	Psma3	Ctnb1
P68134	Actin, alpha skeletal muscle	Acta1	x	x			x				Atxn2l	Actb		Naca		MAGT1	Eif2b4	Hif1a
P60710	Actin, cytoplasmic 1	Actb	x		x		x		x		Cald1	Myh9		Srp14		SACM1L	Aldh18a1	Prkn
P57780	Alpha-actinin-4	Actn4	x	x	x		x				Cbx4	Tubb5		Anxa1		DHCR24	Ddx39b	Iqgap1
P61161	Actin-related protein 2	Actr2									CCnl1	Psmd2		Anxa2		SURF4	Stat1	Ube2e1
Q99JY9	Actin-related protein 3	Actr3									Cct2	Anxa2		Anxa5		RTN4	Sf3b1	Ppm1b
Q99MU3	Double-stranded RNA-specific adenosine deaminase	Adar									Cct3	Anxa1		Anxa6		DAD1		Trim25
P28474	Alcohol dehydrogenase class-3	Adh5									Cct4	Msn		Acly		TECR		Eif4e2
P55264	Adenosine kinase	Adk									Cfl1	Gsn		Atp5f1a		ERGIC1		Ccnd1
Q8CJG0	Protein argonaute-2	Ago2									Chd1	Actn4		Atp5f1b		NARS2		Pml
P50247	Adenosylhomocysteinase	Ahcy	x				x				TAF2	Actn1		Xrcc5		SMPD4		Tp63 (ΔN)
Q8R010	Aminoacyl tRNA synthase complex-interacting multifunctional protein 2	Aimp2									Utp4	Lcp1		basp1		RPN2
Q9JII6	Alcohol dehydrogenase [NADP(+)]	Akr1a1									Clic1	Flna		Calm2		QSOX2
P24549	Retinal dehydrogenase 1	Aldh1a1									Clk1	Kif5b		Ctsd		PRKDC
O35945	Aldehyde dehydrogenase, cytosolic 1	Aldh1a7									Cltc	Mov10		Herc5		SEC22B
Q8R0Y6	Cytosolic 10-formyltetrahydrofolate dehydrogenase	Aldh1l1									Csnk2a1	Tpm3		Clic1		UBALD1
Q8K009	Mitochondrial 10-formyltetrahydrofolate dehydrogenase	Aldh1l2									Fam120c	Hsp90aa1		Cltc		IFIT5
P47738	Aldehyde dehydrogenase, mitochondrial	Aldh2									Ddb2	Hsp90ab1		Cfl1		HLA-C
Q80VQ0	Aldehyde dehydrogenase family 3 member B1	Aldh3b1									Ddx42	Hspa8		C1qbp		TAPBP
Q9DBF1	Alpha-aminoadipic semialdehyde dehydrogenase	Aldh7a1									Ddx58	Hspd1		Ppia		FADS2
Q8BH00	Aldehyde dehydrogenase family 8 member A1	Aldh8a1									Ddx17	Prdx1		Krt18		STAT1
Q9JLJ2	4-trimethylaminobutyraldehyde dehydrogenase	Aldh9a1									Cpsf7	Samhd1		Krt8		PARP12
P05064	Fructose-bisphosphate aldolase A	Aldoa	x		x		x		x		Prrc2c	Serpinh1		Dstn		UBA7
Q91Y97	Fructose-bisphosphate aldolase B	Aldob									Ythd3	Vcp		Snd1		PXDN
O09174	Alpha-methylacyl-CoA racemase	Amacr									Rbm15b	Ipo5		Eef1g		HLA-B
A2AH22	Activating molecule in BECN1-regulated autophagy protein 1	Ambra1									Dnajb1	Cltc		Eef1a1		HLA-A
Q9WVM3	Anaphase-promoting complex subunit 7	Anapc7									Dnajb4	Kpnb1		Eef2		HLA-A
P10107	Annexin A1	Anxa1	x		x		x		x		Dyrk1a	Anxa6		Eif4a1
P07356	Annexin A2	Anxa2	x	x	x		x				Eef1a2	Hdlbp		Eno1
P48036	Annexin A5	Anxa5	x	x			x				Eef1g	Eef2		Fasn
P14824	Annexin A6	Anxa6	x		x		x				Eef2	Cand2		Flna
Q07076	Annexin A7	Anxa7									Eif4g1	Aimp1		Gdi2
O54754	Aldehyde oxidase 1	Aox1									Elavl1	Eif4a1		Gsn
G3X982	Aldehyde oxidase 3	Aox3									Eno1	PAICS		Gpi
P17427	AP-2 complex subunit alpha-2	Ap2a2									Eppk1	Rnhi		G6pdx
O54774	AP-3 complex subunit delta-1	Ap3d1									Fars2	Xpot		Qpct
Q61176	Arginase-1	Arg1									Fasn	Xpo5		Gsr
Q9CPW4	Actin-related protein 2/3 complex subunit 5	Arpc5									Ppp1r10	Rasa1		Gapdhs
Q5U464	Arf-GAP with SH3 domain, ANK repeat and PH domain-containing protein 3	Asap3									Myof	Tars		Hspa5
Q91YI0	Argininosuccinate lyase	Asl									Pbxip1	Eprs		H2afj
Q9DCQ2	Putative L-aspartate dehydrogenase	Aspdh									Mepce	Aars		Hist1h2ab
A0JNU3	60 kDa lysophospholipase	Aspg									Flna	Wars		H2afx
P16460	Argininosuccinate synthase	Ass1									Flnb	Iars		Hmgb1
Q9CWJ9	Bifunctional purine biosynthesis protein PURH	Atic	x	x			x				Fubp3	Lars		Hist1h2ad
Q6PA06	Atlastin-2	Atl2									G3bp1	Vars2		Hnrnpab
Q91YH5	Atlastin-3	Atl3									Xrcc6	Gars		Hnrnpa1
O08997	Copper transport protein ATOX1	Atox1									Ganab	Rars		Hnrnpa2b1
P62814	V-type proton ATPase subunit B, brain isoform	Atp6v1b2									Gbp1	Eef1a1		Hnrnpf
Q7TQH0	Ataxin-2-like protein	Atxn2l	x	x							Gdi2	Eif2s1		Hnrnph1
Q91X34	Bile acid-CoA:amino acid N-acyltransferase	Baat									Rack1	Eif3a		Hnrnpk
Q3UI43	BRISC and BRCA1-A complex member 1	Babam1									Gpi	Eif3b		Hnrnpl
Q924Y0	Gamma-butyrobetaine dioxygenase	Bbox1									Gsr	Naca		hnrnpu
Q9JJS6	Beta,beta-carotene 15,15'-monooxygenase	Bco1									Gstp1	Cct2		Hspb1
O35490	Betaine--homocysteine S-methyltransferase 1	Bhmt									Herc6	Cct8		Hspd1
P15327	Bisphosphoglycerate mutase	Bpgm									Hnrnpa2b1	Uba1		Hspa8
Q9CQH7	Transcription factor BTF3 homolog 4	Btf3l4									Hnrnpk	Uba7		Hspa1a
Q91V76	Ester hydrolase C11orf54 homolog	C11orf54									Hnrnpl	Nedd4		no ortholog
Q9CXW3	Calcyclin-binding protein	Cacybp									Hnrnpu	Ubc		Hsp90ab1
Q6ZQ38	Cullin-associated NEDD8-dissociated protein 1	Cand1									Hspa1a	Grn		Hsp90aa1
P40124	Adenylyl cyclase-associated protein 1	Cap1									Hspa8	Kcnab2		Myl6
O35350	Calpain-1 catalytic subunit	Capn1									Hsp90aa1			Ifit1
P24270	Catalase	Cat									Hsp90ab1			Atic
P48758	Carbonyl reductase [NADPH] 1	Cbr1									Hspd1			Impdh2
Q91WT9	Cystathionine beta-synthase	Cbs									Ifit1			Isg15
Q8VDP4	Cell cycle and apoptosis regulator protein 2	Ccar2									Ifit2			Kpnb1
Q71RI9	Kynurenine--oxoglutarate transaminase 3	Ccbl2									Ifit3			Krt14
P80314	T-complex protein 1 subunit beta	Cct2	x	x	x		x				Ifit5			Ldha
P80316	T-complex protein 1 subunit epsilon	Cct5	x				x				Iqgap1			Ldhb
P80317	T-complex protein 1 subunit zeta	Cct6a	x				x				Lap3			Rpsa
P80313	T-complex protein 1 subunit eta	Cct7	x				x				Ldha			Mif
P45591	Cofilin-2	Cfl2									ZC3H15			Mdh1
A2AGT5	Cytoskeleton-associated protein 5	Ckap5									Lgmn			Mdh2
Q9Z1Q5	Chloride intracellular channel protein 1	Clic1	x	x			x				Lman2			Map1b
O08585	Clathrin light chain A	Clta									Lmna			Paics
Q5SW19	Clustered mitochondria protein homolog	Cluh									Depdc7			MxA
P02463	Collagen alpha-1(IV) chain	Col4a1									Map4			MxB
Q8CIE6	Coatomer subunit alpha	Copa									Msn			Myh9
Q9JIF7	Coatomer subunit beta	Copb1									Mx1			Myl12a
Q9QZE5	Coatomer subunit gamma-1	Copg1									Myh9			Nme1
Q61147	Ceruloplasmin	Cp									Max			Nme2
Q8C196	Carbamoyl-phosphate synthase [ammonia], mitochondrial	Cps1									Naca			Rps5
P97742	Carnitine O-palmitoyltransferase 1, liver isoform	Cpt1a									Nfix			Nqo1
P47934	Carnitine O-acetyltransferase	Crat									Nup43			Ncl
Q9DC50	Peroxisomal carnitine O-octanoyltransferase	Crot									Ogdh			Npm1
Q921W4	Quinone oxidoreductase-like protein 1	Cryzl1									Pafah1b1			Prdx1
Q8VCN5	Cystathionine gamma-lyase	Cth									Serbp1			Prdx4
P30999	Catenin delta-1	Ctnnd1									Pfn1			Pfkl
P70698	CTP synthase 1	Ctps1									Pgd			Pgd
P70303	CTP synthase 2	Ctps2									Pgk1			Pgk1
Q3TCH7	Cullin-4A	Cul4a									Phgdh			Pgam1
P27786	Steroid 17-alpha-hydroxylase/17,20 lyase	Cyp17a1									Pkm			Gart
P24456	Cytochrome P450 2D10	Cyp2d10									Plec			Pls3
P11714	Cytochrome P450 2D9	Cyp2d9									Plod1			Pcna
Q05421	Cytochrome P450 2E1	Cyp2e1									Plod3			Psmd2
Q8VC30	Bifunctional ATP-dependent dihydroxyacetone kinase/FAD-AMP lyase (cyclizing)	Dak									Pls1			Psma7
Q922B2	Aspartate--tRNA ligase, cytoplasmic	Dars									Pls3			Psme2
Q62167	ATP-dependent RNA helicase DDX3X	Ddx3x									Prdx1			Psmb7
Q61656	Probable ATP-dependent RNA helicase DDX5	Ddx5									Helz2			Ppm1b
Q6Q899	Probable ATP-dependent RNA helicase DDX58	Ddx58	x	x				x		x	Eif2aK2			Ppm1a
O70133	ATP-dependent RNA helicase A	Dhx9									Psma7			Psma7
Q9QYJ0	DnaJ homolog subfamily A member 2	Dnaja2									Rabggtb			Pkm
P39054	Dynamin-2	Dnm2									Acot8			Ran
Q9Z2W0	Aspartyl aminopeptidase	Dnpep									Pym1			Rps15
Q99KK7	Dipeptidyl peptidase 3	Dpp3									Actr6			Rps5
Q8BVG4	Dipeptidyl peptidase 9	Dpp9									Qtrt2			Rps7
Q9EQF5	Dihydropyrimidinase	Dpys									Ran			Rpl12
O70348	Decapping and exoribonuclease protein	Dxo									Rbbp4			Mrpl12
Q9JHU4	Cytoplasmic dynein 1 heavy chain 1	Dync1h1									Rdh11			Rpl3
O35459	Delta(3,5)-Delta(2,4)-dienoyl-CoA isomerase, mitochondrial	Ech1									Rpl24			Rpl38
Q8BH95	Enoyl-CoA hydratase, mitochondrial	Echs1									Rpl27a			Rpl7
Q9WUR2	Enoyl-CoA delta isomerase 2, mitochondrial	Eci2									Rps27a			Rpl6
P10126	Elongation factor 1-alpha 1	Eef1a1	x		x		x				Senp1			Rpl14
Q9D1M4	Eukaryotic translation elongation factor 1 epsilon-1	Eef1e1									Serpinb5			Rpl22
Q9D8N0	Elongation factor 1-gamma	Eef1g	x	x			x				Sf3a2			Prpf4b
P58252	Elongation factor 2	Eef2	x	x	x		x				Sf3b4			S100a11
O08810	116 kDa U5 small nuclear ribonucleoprotein component	Eftud2									Sin3a			Ahcy
Q01279	Epidermal growth factor receptor	Egfr									Smad4			Prmt5
Q9WVK4	EH domain-containing protein 1	Ehd1									Chmp5			Slc25a5
Q9QXY6	EH domain-containing protein 3	Ehd3									Stat1			Slc25a6
Q9EQP2	EH domain-containing protein 4	Ehd4									Tagln			Stat1
Q9DBM2	Peroxisomal bifunctional enzyme	Ehhadh									Tars			Sod1
Q8BMJ3	Eukaryotic translation initiation factor 1A, X-chromosomal	Eif1ax									Tkt			Tcp1
P23116	Eukaryotic translation initiation factor 3 subunit A	Eif3a	x		x						Tmod3			Cct2
O70194	Eukaryotic translation initiation factor 3 subunit D	Eif3d									Top2A			Cct4
Q91WK2	Eukaryotic translation initiation factor 3 subunit H	Eif3h									Txnrd1			Cct5
Q8BYZ7	Engulfment and cell motility protein 3	Elmo3									Ubap2L			Cct7
P17182	Alpha-enolase	Eno1	x	x	x	x	x		x		Uba7			Cct3
P34914	Bifunctional epoxide hydrolase 2	Ephx2									Ube2L6			Cct8
Q8R0W0	Epiplakin	Eppk1	x	x							Ube2n			Cct6a
Q8CGC7	Bifunctional glutamate/proline--tRNA ligase	Eprs	x		x						Isg15			Txn
Q9R0P3	S-formylglutathione hydrolase	Esd									Vcp			Txnrd1
Q3U7R1	Extended synaptotagmin-1	Esyt1									Ezr			Tars
P35505	Fumarylacetoacetase	Fah									Vim			Tkt
Q6A0A9	Constitutive coactivator of PPAR-gamma-like protein 1	FAM120A									Wars			Trim21
Q8R1F1	Niban-like protein 1	Fam129b									Wdr1			Trim28
Q9WUA2	Phenylalanine--tRNA ligase beta subunit	Farsb									Wdr33			Tpi1
P19096	Fatty acid synthase	Fasn	x	x			x				Xrcc5			Tpm4
Q9QXD6	Fructose-1,6-bisphosphatase 1	Fbp1									Ythdc1			Tpm1
P20491	High affinity immunoglobulin epsilon receptor subunit gamma	Fcer1g									Zc3hav1			Tpm3
Q920E5	Farnesyl pyrophosphate synthase	Fdps									Znf281			Wars
A2AJL3	FGGY carbohydrate kinase domain-containing protein	Fggy												Tubb1
P97807	Fumarate hydratase, mitochondrial	Fh												Tuba4a
Q64378	Peptidyl-prolyl cis-trans isomerase FKBP5	Fkbp5												Tubb2a
O35450	FK506-binding protein-like	Fkbpl												Tuba1a
Q8BTM8	Filamin-A	Flna	x	x	x		x			x				Tuba4a
P50285	Dimethylaniline monooxygenase [N-oxide-forming] 1	Fmo1												Tubb4a
P97872	Dimethylaniline monooxygenase [N-oxide-forming] 5	Fmo5												Tubb5
Q8K274	Ketosamine-3-kinase	Fn3krp												Tuba1c
Q8BX90	Fibronectin type-III domain-containing protein 3A	Fndc3a												Tuba8
Q68FH4	N-acetylgalactosamine kinase	Galk2												Hsp90b1
P16858	Glyceraldehyde-3-phosphate dehydrogenase	Gapdh	x		x									Uba7
Q6PAR5	GTPase-activating protein and VPS9 domain-containing protein 1	Gapvd1												Uba1
Q9CZD3	Glycine--tRNA ligase	Gars	x		x									Ckmt1
Q64737	Trifunctional purine biosynthetic protein adenosine-3	Gart	x				x							Ugdh
Q9D6Y9	1,4-alpha-glucan-branching enzyme	Gbe1												Ugp2
Q9Z0E6	Interferon-induced guanylate-binding protein 2	Gbp2												Vcp
Q8CFB4	Guanylate-binding protein 5	Gbp5
Q9R111	Guanine deaminase	Gda
Q61598	Rab GDP dissociation inhibitor beta	Gdi2	x	x			x
Q64516	Glycerol kinase	Gk
Q9CYL5	Golgi-associated plant pathogenesis-related protein 1	Glipr2
Q571F8	Glutaminase liver isoform, mitochondrial	Gls2
P15105	Glutamine synthetase	Glul
Q922H4	Mannose-1-phosphate guanyltransferase alpha	Gmppa
Q3THK7	GMP synthase [glutamine-hydrolyzing]	Gmps
P63094	Guanine nucleotide-binding protein G(s) subunit alpha isoforms short	Gnas
P68040	Guanine nucleotide-binding protein subunit beta-2-like 1	Gnb2l1
Q91WG8	Bifunctional UDP-N-acetylglucosamine 2-epimerase/N-acetylmannosamine kinase	Gne
P05201	Aspartate aminotransferase, cytoplasmic	Got1
P06745	Glucose-6-phosphate isomerase	Gpi	x	x	x		x
Q91Z53	Glyoxylate reductase/hydroxypyruvate reductase	Grhpr
Q2NL51	Glycogen synthase kinase-3 alpha	Gsk3a
P51855	Glutathione synthetase	Gss
P30115	Glutathione S-transferase A3	Gsta3
Q9DCM2	Glutathione S-transferase kappa 1	Gstk1
P10649	Glutathione S-transferase Mu 1	Gstm1
P19157	Glutathione S-transferase P 1	Gstp1	x	x
Q80SU7	Interferon-induced very large GTPase 1	Gvin1
P27661	Histone H2AX	H2afx	x				x
P01901	H-2 class I histocompatibility antigen, K-B alpha chain	H2-K1
P84244	Histone H3.3	H3f3a
Q9QXE0	2-hydroxyacyl-CoA lyase 1	Hacl1
Q9WU19	Hydroxyacid oxidase 1	Hao1
Q61035	Histidine--tRNA ligase, cytoplasmic	Hars
P01942	Hemoglobin subunit alpha	Hba
Q8C547	HEAT repeat-containing protein 5B	Heatr5b
Q6PAV2	Probable E3 ubiquitin-protein ligase HERC4	Herc4	x					x
O09173	Homogentisate 1,2-dioxygenase	Hgd
Q99LI8	Hepatocyte growth factor-regulated tyrosine kinase substrate	Hgs
Q6ZWY9	Histone H2B type 1-C/E/G	Hist1h2bc
O70252	Heme oxygenase 2	Hmox2
Q8VDM6	Heterogeneous nuclear ribonucleoprotein U-like protein 1	Hnrnpul1
P49429	4-hydroxyphenylpyruvate dioxygenase	Hpd
P51658	Estradiol 17-beta-dehydrogenase 2	Hsd17b2
P51660	Peroxisomal multifunctional enzyme type 2	Hsd17b4
Q2TPA8	Hydroxysteroid dehydrogenase-like protein 2	Hsdl2
P07901	Heat shock protein HSP 90-alpha	Hsp90aa1	x		x		x
P11499	Heat shock protein HSP 90-beta	Hsp90ab1	x		x		x
Q61696	Heat shock 70 kDa protein 1A	Hspa1a	x				x
Q61316	Heat shock 70 kDa protein 4	Hspa4
P48722	Heat shock 70 kDa protein 4L	Hspa4l
P63017	Heat shock cognate 71 kDa protein	Hspa8	x	x	x	x	x	x	x
P38647	Stress-70 protein, mitochondrial	Hspa9
P63038	60 kDa heat shock protein, mitochondrial	Hspd1	x	x	x		x
Q61699	Heat shock protein 105 kDa	Hsph1
Q9DB29	Isoamyl acetate-hydrolyzing esterase 1 homolog	Iah1
Q8BU30	Isoleucine--tRNA ligase, cytoplasmic	Iars	x		x
Q9JHR7	Insulin-degrading enzyme	Ide
O88844	Isocitrate dehydrogenase [NADP] cytoplasmic	Idh1
Q9D6R2	Isocitrate dehydrogenase [NAD] subunit alpha, mitochondrial	Idh3a
Q8R5F7	Interferon-induced helicase C domain-containing protein 1	Ifih1
Q64282	Interferon-induced protein with tetratricopeptide repeats 1	Ifit1	x	x	x		x	x		x
Q64345	Interferon-induced protein with tetratricopeptide repeats 3	Ifit3	x	x	x
Q9QZ85	Interferon-inducible GTPase 1	Iigp1
Q9R0T8	Inhibitor of nuclear factor kappa-B kinase subunit epsilon	Ikbke
O88522	NF-kappa-B essential modulator	Ikbkg
O55222	Integrin-linked protein kinase	Ilk
Q6P549	Phosphatidylinositol 3,4,5-trisphosphate 5-phosphatase 2	Inppl1
Q9JKF1	Ras GTPase-activating-like protein IQGAP1	Iqgap1	x	x	x			x		x
Q3UQ44	Ras GTPase-activating-like protein IQGAP2	Iqgap2
Q60766	Immunity-related GTPase family M protein 1	Irgm1
Q64339	Ubiquitin-like protein ISG15	Isg15	x	x	x		x		x
Q9JHU9	Inositol-3-phosphate synthase 1	Isyna1
Q99MN1	Lysine--tRNA ligase	Kars
Q61768	Kinesin-1 heavy chain	Kif5b	x		x
P70168	Importin subunit beta-1	Kpnb1	x		x		x
P11679	Keratin, type II cytoskeletal 8	Krt8	x				x
Q9CXF0	Kynureninase	Kynu
Q9CPY7	Cytosol aminopeptidase	Lap3	x	x	x
Q8BMJ2	Leucine--tRNA ligase, cytoplasmic	Lars	x		x
P06151	L-lactate dehydrogenase A chain	Ldha	x		x		x
Q91ZX7	Prolow-density lipoprotein receptor-related protein 1	Lrp1
Q922Q8	Leucine-rich repeat-containing protein 59	Lrrc59
Q9CQ33	Leucine-zipper-like transcriptional regulator 1	Lztr1
Q8BW75	Amine oxidase [flavin-containing] B	Maob
Q63932	Dual specificity mitogen-activated protein kinase kinase 2	Map2k2
Q91X83	S-adenosylmethionine synthase isoform type-1	Mat1a
P14152	Malate dehydrogenase, cytoplasmic	Mdh1	x				x
P06801	NADP-dependent malic enzyme	Me1	x		x
O08663	Methionine aminopeptidase 2	Metap2
Q91VS7	Microsomal glutathione S-transferase 1	Mgst1
P26041	Moesin	Msn	x	x	x			x
Q922D8	C-1-tetrahydrofolate synthase, cytoplasmic	Mthfd1
Q9JLN9	Serine/threonine-protein kinase mTOR	Mtor
Q8VDD5	Myosin-9	Myh9	x	x	x		x
Q9JMH9	Unconventional myosin-XVIIIa	Myo18a
P46735	Unconventional myosin-Ib	Myo1b
Q9WTI7	Unconventional myosin-Ic	Myo1c
Q69ZN7	Myoferlin	Myof	x	x
Q8BWZ3	N-alpha-acetyltransferase 25, NatB auxiliary subunit	Naa25
Q60817	Nascent polypeptide-associated complex subunit alpha	Naca	x	x	x		x
Q9QUK4	Baculoviral IAP repeat-containing protein 1b	Naip2
Q99KQ4	Nicotinamide phosphoribosyltransferase	Nampt
Q8BP47	Asparagine--tRNA ligase, cytoplasmic	Nars
Q01768	Nucleoside diphosphate kinase B	Nme2	x				x
O70310	Glycylpeptide N-tetradecanoyltransferase 1	Nmt1
O55239	Nicotinamide N-methyltransferase	Nnmt
P46460	Vesicle-fusing ATPase	Nsf
Q9CQ48	NudC domain-containing protein 2	Nudcd2
P11928	2'-5'-oligoadenylate synthase 1A	Oas1a
Q8VI93	2'-5'-oligoadenylate synthase 3	Oas3
Q9Z2F2	2'-5'-oligoadenylate synthase-like protein 2	Oasl2
P29758	Ornithine aminotransferase, mitochondrial	Oat
Q99PG2	Opioid growth factor receptor	Ogfr
Q60590	Alpha-1-acid glycoprotein 1	Orm1
Q3B7Z2	Oxysterol-binding protein 1	Osbp
P29341	Polyadenylate-binding protein 1	Pabpc1
Q9WVE8	Protein kinase C and casein kinase substrate in neurons protein 2	Pacsin2
P63005	Platelet-activating factor acetylhydrolase IB subunit alpha	Pafah1b1	x	x	x
Q8CIN4	Serine/threonine-protein kinase PAK 2	Pak2
O88428	Bifunctional 3'-phosphoadenosine 5'-phosphosulfate synthase 2	Papss2
Q8CAS9	Poly [ADP-ribose] polymerase 9	Parp9
Q9CXN7	Phenazine biosynthesis-like domain-containing protein 2	Pbld2
Q05920	Pyruvate carboxylase, mitochondrial	Pc
Q9Z2V4	Phosphoenolpyruvate carboxykinase, cytosolic [GTP]	Pck1
Q922E4	Ethanolamine-phosphate cytidylyltransferase	Pcyt2
Q99MZ7	Peroxisomal trans-2-enoyl-CoA reductase	Pecr
Q5SUR0	Phosphoribosylformylglycinamidine synthase	Pfas
P12382	ATP-dependent 6-phosphofructokinase, liver type	Pfkl	x				x
Q9WUA3	ATP-dependent 6-phosphofructokinase, platelet type	Pfkp
Q9DBJ1	Phosphoglycerate mutase 1	Pgam1	x				x
Q9DCD0	6-phosphogluconate dehydrogenase, decarboxylating	Pgd	x	x	x		x
P09411	Phosphoglycerate kinase 1	Pgk1	x	x	x		x
Q9D0F9	Phosphoglucomutase-1	Pgm1
Q9CYR6	Phosphoacetylglucosamine mutase	Pgm3
O35386	Phytanoyl-CoA dioxygenase, peroxisomal	Phyh
Q7M6Y3	Phosphatidylinositol-binding clathrin assembly protein	Picalm
Q9D826	Peroxisomal sarcosine oxidase	Pipox
P53810	Phosphatidylinositol transfer protein alpha isoform	Pitpna
P53811	Phosphatidylinositol transfer protein beta isoform	Pitpnb
P52480	Pyruvate kinase PKM	Pkm	x	x	x	x	x
P47713	Cytosolic phospholipase A2	Pla2g4a
P23492	Purine nucleoside phosphorylase	Pnp
Q9D819	Inorganic pyrophosphatase	Ppa1
P63330	Serine/threonine-protein phosphatase 2A catalytic subunit alpha isoform	Ppp2ca
P48455	Serine/threonine-protein phosphatase 2B catalytic subunit gamma isoform	Ppp3cc
P35700	Peroxiredoxin-1	Prdx1	x	x	x		x		x
O08709	Peroxiredoxin-6	Prdx6
P05132	cAMP-dependent protein kinase catalytic subunit alpha	Prkaca
Q99KP6	Pre-mRNA-processing factor 19	Prpf19
O09061	Proteasome subunit beta type-1	Psmb1
P62192	26S protease regulatory subunit 4	Psmc1
O88685	26S protease regulatory subunit 6A	Psmc3
Q9D8W5	26S proteasome non-ATPase regulatory subunit 12	Psmd12
Q9WVJ2	26S proteasome non-ATPase regulatory subunit 13	Psmd13
P35831	Tyrosine-protein phosphatase non-receptor type 12	Ptpn12
P29351	Tyrosine-protein phosphatase non-receptor type 6	Ptpn6
P42669	Transcriptional activator protein Pur-alpha	Pura
Q8BX57	PX domain-containing protein kinase-like protein	Pxk
Q9DCC4	Pyrroline-5-carboxylate reductase 3	Pycrl
Q9ET01	Glycogen phosphorylase, liver form	Pygl
Q91X91	Nicotinate-nucleotide pyrophosphorylase [carboxylating]	Qprt
P51150	Ras-related protein Rab-7a	Rab7a
Q6NXW6	Cell cycle checkpoint protein RAD17	Rad17
P62827	GTP-binding nuclear protein Ran	Ran	x	x	x		x	x
Q9ERU9	E3 SUMO-protein ligase RanBP2	Ranbp2
P69566	Ran-binding protein 9	Ranbp9
Q9D0I9	Arginine--tRNA ligase, cytoplasmic	Rars	x		x
Q3U0S6	Ras-interacting protein 1	Rasip1
E9Q555	E3 ubiquitin-protein ligase RNF213	Rnf213
P35979	60S ribosomal protein L12	Rpl12	x				x
P84099	60S ribosomal protein L19	Rpl19
Q9D8E6	60S ribosomal protein L4	Rpl4
P12970	60S ribosomal protein L7a	Rpl7a
P14869	60S acidic ribosomal protein P0	Rplp0
P25444	40S ribosomal protein S2	Rps2
P60867	40S ribosomal protein S20	Rps20
P62983	Polyubiquitin-C	Rps27a	x	x	x
P97351	40S ribosomal protein S3a	Rps3a
P62754	40S ribosomal protein S6	Rps6
P62242	40S ribosomal protein S8	Rps8
Q6ZWN5	40S ribosomal protein S9	Rps9
P14206	40S ribosomal protein SA	Rpsa	x				x
Q9ES97	Reticulon-3	Rtn3
P14069	Protein S100-A6	S100a6
P04918	Serum amyloid A-3 protein	Saa3
Q9JLC8	Sacsin	Sacs
Q69Z37	Sterile alpha motif domain-containing protein 9-like	Samd9l
Q60710	Deoxynucleoside triphosphate triphosphohydrolase SAMHD1	Samhd1	x		x				x
Q8BRF7	Sec1 family domain-containing protein 1	Scfd1
P32020	Non-specific lipid-transfer protein	Scp2
Q8CFE4	SCY1-like protein 2	Scyl2
Q8VBT2	L-serine dehydratase/L-threonine deaminase	Sds
Q8R238	Serine dehydratase-like	Sdsl
Q99J08	SEC14-like protein 2	Sec14l2
Q8R0F9	SEC14-like protein 4	Sec14l4
Q3U2P1	Protein transport protein Sec24A	Sec24a
Q3UPL0	Protein transport protein Sec31A	Sec31a
P17563	Selenium-binding protein 1	Selenbp1
Q9D154	Leukocyte elastase inhibitor A	Serpinb1a
Q91WC0	Histone-lysine N-methyltransferase setd3	Setd3
Q99JR1	Sideroflexin-1	Sfxn1
Q9D5J6	Sedoheptulokinase	Shpk
P51881	ADP/ATP translocase 2	Slc25a5	x				x
P04919	Band 3 anion transport protein	Slc4a1
Q91VZ6	Stromal membrane-associated protein 1	Smap1
Q91ZW3	SWI/SNF-related matrix-associated actin-dependent regulator of chromatin subfamily A member 5	Smarca5
Q99JR8	SWI/SNF-related matrix-associated actin-dependent regulator of chromatin subfamily D member 2	Smarcd2
Q9CU62	Structural maintenance of chromosomes protein 1A	Smc1a
Q78PY7	Staphylococcal nuclease domain-containing protein 1	Snd1	x				x
Q6PE01	U5 small nuclear ribonucleoprotein 40 kDa protein	Snrnp40
Q99L88	Beta-1-syntrophin	Sntb1
Q6P8X1	Sorting nexin-6	Snx6
Q64442	Sorbitol dehydrogenase	Sord	x		x
Q5DU57	Spermatogenesis-associated protein 13	Spata13
Q64105	Sepiapterin reductase	Spr
P16546	Spectrin alpha chain, non-erythrocytic 1	Sptan1
Q9DBG7	Signal recognition particle receptor subunit alpha	Srpr
Q99L47	Hsc70-interacting protein	St13
P42225	Signal transducer and activator of transcription 1	Stat1	x	x	x		x		x	x
P42227	Signal transducer and activator of transcription 3	Stat3
Q9Z108	Double-stranded RNA-binding protein Staufen homolog 1	Stau1
Q60864	Stress-induced-phosphoprotein 1	Stip1
A2A9C3	Protein SZT2	Szt2
Q9WVA4	Transgelin-2	Tagln2
Q93092	Transaldolase	Taldo1	x		x
P21958	Antigen peptide transporter 1	Tap1
Q9D0R2	Threonine--tRNA ligase, cytoplasmic	Tars	x	x	x		x
Q8QZR1	Tyrosine aminotransferase	Tat
A3KGB4	TBC1 domain family member 8B	Tbc1d8b
P11983	T-complex protein 1 subunit alpha	Tcp1	x				x		x
P21981	Protein-glutamine gamma-glutamyltransferase 2	Tgm2
P40142	Transketolase	Tkt	x	x	x		x
Q8BM55	Transmembrane protein 214	Tmem214
Q60769	Tumor necrosis factor alpha-induced protein 3	Tnfaip3
Q04750	DNA topoisomerase 1	Top1
P17751	Triosephosphate isomerase	Tpi1	x		x		x
B2RXC1	Trafficking protein particle complex subunit 11	Trappc11
Q8BVW3	Tripartite motif-containing protein 14	Trim14
Q80VI1	E3 ubiquitin-protein ligase TRIM56	Trim56
Q9QZE7	Translin-associated protein X	Tsnax
Q8VE09	Tetratricopeptide repeat protein 39C	Ttc39c
Q02053	Ubiquitin-like modifier-activating enzyme 1	Uba1	x		x		x	x
Q9Z1F9	SUMO-activating enzyme subunit 2	Uba2
P0CG49	Polyubiquitin-B	Ubb
Q9QZU9	Ubiquitin/ISG15-conjugating enzyme E2 L6	Ube2l6	x	x	x
Q9ES00	Ubiquitin conjugation factor E4 B	Ube4b
Q6WKZ8	E3 ubiquitin-protein ligase UBR2	Ubr2
O70475	UDP-glucose 6-dehydrogenase	Ugdh	x				x
P25688	Uricase	Uox
Q8VC97	Beta-ureidopropionase	Upb1
Q3UJD6	Ubiquitin carboxyl-terminal hydrolase 19	Usp19
P56399	Ubiquitin carboxyl-terminal hydrolase 5	Usp5
Q9Z1Q9	Valine--tRNA ligase	Vars
P61759	Prefoldin subunit 3	Vbp1
Q60932	Voltage-dependent anion-selective channel protein 1	Vdac1
Q60931	Voltage-dependent anion-selective channel protein 3	Vdac3
Q8BX70	Vacuolar protein sorting-associated protein 13C	Vps13c
P32921	Tryptophan--tRNA ligase, cytoplasmic	Wars	x	x	x		x
O88342	WD repeat-containing protein 1	Wdr1	x	x	x
Q9ERF3	WD repeat-containing protein 61	Wdr61
Q80W47	WD repeat domain phosphoinositide-interacting protein 2	Wipi2
Q00519	Xanthine dehydrogenase/oxidase	Xdh
P97789	5'-3' exoribonuclease 1	Xrn1
Q91WQ3	Tyrosine--tRNA ligase, cytoplasmic	Yars
Q9QY24	Z-DNA-binding protein 1	Zbp1
Q5BLK4	Terminal uridylyltransferase 7	Zcchc6
Q8R151	NFX1-type zinc finger-containing protein 1	Znfx1

## Sheet: S2 gene list
Table Sx. List of ISG15 proteins substrates identified in other studies.
Zaho et al., 2005	GiannaKopoulos et al., 2005	Takeuchi et al., 2006	Wong et al., 2006	Durfee et al., 2010	Radoshevich et al., 2015	Perng et al., 2016	Perng & Lenshow Rev. 2018	Zhang et al., (this study)
Aaas	Aldh18a1	Ercc2	Ywhab	Uba1	SEC61A1	Anxa1	Stat1	Rtn3
Abcf2	Me1	Stk38	Ywhae	Iqgap1	ISG15	Aldoa	Ddx58	Pgd
Acly	Stat1	Rgs3	Ywhag	Mx1	SLC1A5	Ccnt1	Tsg101	Glipr2
Acta1	Serpinb2	Tuba1a	sfn	Ddx58	OSTC	Atp5l	Eif2ak (Pkr)	Taldo1
Actn1	Nomo1	Ppm1b	Ywhaq	Ifit1	REEP5	Tcp1	Chmp5	Lrp1
Actn4	Ldha	Fut4	Ywhaz	Msn	BCAP31	Actb	Irf3	Fn3krp
Aldo4	Pkm	Uba7	Pfkfb3	Txnrd1	SLC4A7	Prdx1	Uba52	Kif5b
Ahnak	Eno1	Hspa8	Actb	Ran	ARL6IP5	Lmnb1	Becn1	Cyp2e1
Anxa2	Gpi	Pkm	Acta1	Cfl1	ATL3	Cald1	Jak1	Rpl19
Anxa3	Pgk1	Eno1	Acta2	Hspa8	EBP	Tuba4a	Plcg1	H3f3a
Anxa5	Gapdh		Actg1	Tp53	STT3B	Eno1	Erk1	Hspa8
Arid5b	Aldoa		Actn1	Ube3a	CLPTM1L	Isg15	Ifit1	Rps20
Snrnp200	Tpi1		Actn4	Herc6	FSTL4	Hspa8	Mx1	Usp5
Atic	Acly		Aprt	Herc4	DHCR7	Sf3a1	Tp53	Anxa5
ATP5a1	Taldo1		Aldh1	Dlg1	TMEM43	Hspb1	Flna	H2afx
ATP5f1b	Sord		Akr1c21		KCNN4	Samhd1	Pcna	Gapdh
Atxn2	Ugp2		Aldoa		ERGIC3	Psma3	Ctnb1	Ass1
Atxn2l	Actb		Naca		MAGT1	Eif2b4	Hif1a	Hist1h2bc
Cald1	Myh9		Srp14		SACM1L	Aldh18a1	Prkn	Aldh1a1
Cbx4	Tubb5		Anxa1		DHCR24	Ddx39b	Iqgap1	Psmc3
CCnl1	Psmd2		Anxa2		SURF4	Stat1	Ube2e1	Abhd14b
Cct2	Anxa2		Anxa5		RTN4	Sf3b1	Ppm1b	Smarca5
Cct3	Anxa1		Anxa6		DAD1		Trim25	Gdi2
Cct4	Msn		Acly		TECR		Eif4e2	Pgk1
Cfl1	Gsn		Atp5f1a		ERGIC1		Ccnd1	Aco1
Chd1	Actn4		Atp5f1b		NARS2		Pml	Fbp1
TAF2	Actn1		Xrcc5		SMPD4		Tp63 (ΔN)	Tars
Utp4	Lcp1		basp1		RPN2			Fdps
Clic1	Flna		Calm2		QSOX2			Asl
Clk1	Kif5b		Ctsd		PRKDC			Dak
Cltc	Mov10		Herc5		SEC22B			Aldh1l1
Csnk2a1	Tpm3		Clic1		UBALD1			Stip1
Fam120c	Hsp90aa1		Cltc		IFIT5			Uba1
Ddb2	Hsp90ab1		Cfl1		HLA-C			Cfl2
Ddx42	Hspa8		C1qbp		TAPBP			Msn
Ddx58	Hspd1		Ppia		FADS2			Actn4
Ddx17	Prdx1		Krt18		STAT1			Got1
Cpsf7	Samhd1		Krt8		PARP12			Ube2l6
Prrc2c	Serpinh1		Dstn		UBA7			Btf3l4
Ythd3	Vcp		Snd1		PXDN			Atl3
Rbm15b	Ipo5		Eef1g		HLA-B			C11orf54
Dnajb1	Cltc		Eef1a1		HLA-A			Myh9
Dnajb4	Kpnb1		Eef2		HLA-A			Aldh1l2
Dyrk1a	Anxa6		Eif4a1					Eif1ax
Eef1a2	Hdlbp		Eno1					Rad17
Eef1g	Eef2		Fasn					Isg15
Eef2	Cand2		Flna					Kpnb1
Eif4g1	Aimp1		Gdi2					Hsd17b2
Elavl1	Eif4a1		Gsn					Dnm2
Eno1	PAICS		Gpi					Fah
Eppk1	Rnhi		G6pdx					Gsta3
Fars2	Xpot		Qpct					Mdh1
Fasn	Xpo5		Gsr					Gstm1
Ppp1r10	Rasa1		Gapdhs					Slc4a1
Myof	Tars		Hspa5					Fggy
Pbxip1	Eprs		H2afj					Eif3d
Mepce	Aars		Hist1h2ab					Scyl2
Flna	Wars		H2afx					Gvin1
Flnb	Iars		Hmgb1					Fcer1g
Fubp3	Lars		Hist1h2ad					Snd1
G3bp1	Vars2		Hnrnpab					Gbe1
Xrcc6	Gars		Hnrnpa1					Ttc39c
Ganab	Rars		Hnrnpa2b1					Scfd1
Gbp1	Eef1a1		Hnrnpf					Galk2
Gdi2	Eif2s1		Hnrnph1					Sec24a
Rack1	Eif3a		Hnrnpk					Egfr
Gpi	Eif3b		Hnrnpl					Tmem214
Gsr	Naca		hnrnpu					Samhd1
Gstp1	Cct2		Hspb1					Asap3
Herc6	Cct8		Hspd1					Rasip1
Hnrnpa2b1	Uba1		Hspa8					Gmps
Hnrnpk	Uba7		Hspa1a					Top1
Hnrnpl	Nedd4		no ortholog					Naca
Hnrnpu	Ubc		Hsp90ab1					Eno1
Hspa1a	Grn		Hsp90aa1					Hmox2
Hspa8	Kcnab2		Myl6					Uba2
Hsp90aa1			Ifit1					Ehd1
Hsp90ab1			Atic					Pacsin2
Hspd1			Impdh2					Dnaja2
Ifit1			Isg15					Ehd3
Ifit2			Kpnb1					Gars
Ifit3			Krt14					Pgm3
Ifit5			Ldha					Ogfr
Iqgap1			Ldhb					Adar
Lap3			Rpsa					Sntb1
Ldha			Mif					Dpp3
ZC3H15			Mdh1					Sfxn1
Lgmn			Mdh2					Pcyt2
Lman2			Map1b					Grhpr
Lmna			Paics					Qprt
Depdc7			MxA					Smap1
Map4			MxB					Ago2
Msn			Myh9					Acat2
Mx1			Myl12a					Naa25
Myh9			Nme1					Iars
Max			Nme2					Flna
Naca			Rps5					Aars
Nfix			Nqo1					Aldh3b1
Nup43			Ncl					Ddx5
Ogdh			Npm1					Iqgap2
Pafah1b1			Prdx1					Cpt1a
Serbp1			Prdx4					Prdx1
Pfn1			Pfkl					Wars
Pgd			Pgd					Pnp
Pgk1			Pgk1					Tcp1
Phgdh			Pgam1					Eef1a1
Pkm			Gart					Gpi
Plec			Pls3					Ap3d1
Plod1			Pcna					Ambra1
Plod3			Psmd2					Pura
Pls1			Psma7					Stau1
Pls3			Psme2					Esd
Prdx1			Psmb7					Sacs
Helz2			Ppm1b					Iqgap1
Eif2aK2			Ppm1a					Srpr
Psma7			Psma7					Ppa1
Rabggtb			Pkm					Pgm1
Acot8			Ran					Cacybp
Pym1			Rps15					Smc1a
Actr6			Rps5					Prpf19
Qtrt2			Rps7					Yars
Ran			Rpl12					Eif3h
Rbbp4			Mrpl12					Sec14l4
Rdh11			Rpl3					Copa
Rpl24			Rpl38					Snrnp40
Rpl27a			Rpl7					Inppl1
Rps27a			Rpl6					Gart
Senp1			Rpl14					Anxa7
Serpinb5			Rpl22					Fh
Sf3a2			Prpf4b					Ran
Sf3b4			S100a11					Actb
Sin3a			Ahcy					Nmt1
Smad4			Prmt5					Fkbpl
Chmp5			Slc25a5					Tbc1d8b
Stat1			Slc25a6					Eftud2
Tagln			Stat1					Cul4a
Tars			Sod1					Cct2
Tkt			Tcp1					Farsb
Tmod3			Cct2					Copg1
Top2A			Cct4					Iigp1
Txnrd1			Cct5					Pgam1
Ubap2L			Cct7					Spr
Uba7			Cct3					Irgm1
Ube2L6			Cct8					Fmo1
Ube2n			Cct6a					Cyp2d9
Isg15			Txn					Rps2
Vcp			Txnrd1					Acox1
Ezr			Tars					Isyna1
Vim			Tkt					Ranbp2
Wars			Trim21					Atic
Wdr1			Trim28					Nudcd2
Wdr33			Tpi1					Lztr1
Xrcc5			Tpm4					Nampt
Ythdc1			Tpm1					Gne
Zc3hav1			Tpm3					Oas3
Znf281			Wars					Eppk1
			Tubb1					Rps9
			Tuba4a					Atl2
			Tubb2a					Hars
			Tuba1a					Nme2
			Tuba4a					Xdh
			Tubb4a					Fmo5
			Tubb5					Gnas
			Tuba1c					Psmc1
			Tuba8					Abce1
			Hsp90b1					Eef2
			Uba7					Pla2g4a
			Uba1					Stat3
			Ckmt1					Hspa1a
			Ugdh					Hsp90ab1
			Ugp2					Dxo
			Vcp					Rnf213
								Nnmt
								Tsnax
								Myo18a
								Bco1
								Akr1a1
								Iah1
								Lrrc59
								Aldob
								Hnrnpul1
								Abi1
								Maob
								Herc4
								Fkbp5
								Hspa4
								Zcchc6
								Usp19
								Ahcy
								Ptpn12
								Pabpc1
								Anxa6
								Oas1a
								Krt8
								Tagln2
								Ehd4
								Rars
								Bbox1
								Mat1a
								Tat
								Parp9
								Trim14
								Nars
								Aldh8a1
								Cand1
								Ddx58
								Samd9l
								Ifit1
								Cp
								Gnb2l1
								Acta1
								Rab7a
								Stat1
								Rpsa
								Hsp90aa1
								Prkaca
								Col4a1
								Hgd
								Aspg
								Pygl
								Map2k2
								Rps27a
								Vars
								Eci2
								Kars
								Acly
								Cth
								Heatr5b
								Pxk
								Myof
								Gk
								Hsph1
								Ranbp9
								Ppp3cc
								Scp2
								Rpl7a
								Ubb
								Me1
								Hacl1
								Pipox
								Acsl5
								Cps1
								Arg1
								Papss2
								Fasn
								Cbs
								Aldoa
								Gbp2
								Hgs
								Gmppa
								Gls2
								Acsl1
								Selenbp1
								Myo1c
								Gda
								Crot
								Sec14l2
								Ephx2
								Uox
								Cat
								Bpgm
								Hba
								H2-K1
								Idh1
								Spata13
								Ehhadh
								Mthfd1
								Baat
								Upb1
								Eprs
								Vps13c
								Acad11
								Sord
								Tnfaip3
								Sec31a
								Rps3a
								Hsd17b4
								Tkt
								Cyp2d10
								Ech1
								Aox3
								Atox1
								Ide
								Shpk
								Sds
								Ifih1
								Ctps2
								Eif3a
								Bhmt
								Serpinb1a
								Actr3
								Gsk3a
								Pkm
								Myo1b
								Metap2
								Dpp9
								Pc
								Tap1
								Rplp0
								Aldh9a1
								Fndc3a
								FAM120A
								Cap1
								Amacr
								Eef1e1
								Vdac1
								Cluh
								Acox2
								Copb1
								Aspdh
								Setd3
								Atxn2l
								Ubr2
								Ddx3x
								Rpl12
								Crat
								Mtor
								Cct6a
								Echs1
								Gapvd1
								Cyp17a1
								Anapc7
								Wdr61
								Orm1
								Ppp2ca
								Pbld2
								Oasl2
								Ikbke
								Naip2
								Dync1h1
								Acox3
								Aldh7a1
								Eef1g
								St13
								Dars
								Acaa1a
								Aimp2
								Trim56
								Ccbl2
								Acaca
								Esyt1
								Gss
								Hspa4l
								Sptan1
								S100a6
								Anxa1
								Ikbkg
								Phyh
								Clta
								Szt2
								Acnat1
								Pck1
								Clic1
								Dpys
								Fam129b
								Gbp5
								Rps6
								Adk
								Nsf
								Adh5
								Psmb1
								Hao1
								Zbp1
								Gstk1
								Lap3
								Smarcd2
								Sdsl
								Elmo3
								Lars
								Wipi2
								Babam1
								Hsdl2
								Cct5
								Pafah1b1
								Slc25a5
								Oat
								Gstp1
								Tpi1
								Pfkl
								Ldha
								Ilk
								Ckap5
								Arpc5
								Cryzl1
								Snx6
								Osbp
								Xrn1
								Atp6v1b2
								Rps8
								Actr2
								Pitpna
								Cbr1
								Aldh2
								Ap2a2
								Glul
								Wdr1
								Ugdh
								Dhx9
								Aox1
								Idh3a
								Ccar2
								Acnat2
								Vdac3
								Pfas
								Hspd1
								Pitpnb
								Ctnnd1
								Ptpn6
								Tgm2
								Anxa2
								Capn1
								Prdx6
								Dnpep
								Pfkp
								Ube4b
								Kynu
								Pecr
								Znfx1
								Pak2
								Ifit3
								Cct7
								Vbp1
								Hpd
								Hspa9
								Saa3
								Trappc11
								Psmd13
								Pycrl
								Psmd12
								Rpl4
								Picalm
								Aldh1a7
								Mgst1
								Ctps1
