# Supplementary material for: The in vivo ISGylome links ISG15 to metabolic pathways and autophagy upon Listeria monocytogenes infection
Source: Nat Commun. 2019 Nov 26;10:5383. doi: 10.1038/s41467-019-13393-x (PMC6879477; doi:10.1038/s41467-019-13393-x)
Supplement: Supplementary file 5 — Supplementary Data 3 [file 41467_2019_13393_MOESM5_ESM.xlsx]

## Sheet: S3 ANOVA cluster analysis prote
Supplementary Table 3. List of proteins derived from the protein heatmap obtained after two-way ANOVA and hierarchical clustering. The proteins are ordered by ranking according to the heatmap shown in Figure 3B. Columns from left to right contain the rank number, an indication whether the protein is up or downregulated, the UniProt accession number, the protein name and the gene name.
#	Regulation	Uniprot ID	Protein name	Gene names
1	upregulated	Q9Z2Q5	39S ribosomal protein L40, mitochondrial	Mrpl40
2	upregulated	Q9D0B5	Thiosulfate sulfurtransferase/rhodanese-like domain-containing protein 3	Tstd3
3	upregulated	Q6ZWV7	60S ribosomal protein L35	Rpl35
4	upregulated	Q5XKN4	Protein jagunal homolog 1	Jagn1
5	upregulated	Q05816	Fatty acid-binding protein, epidermal	Fabp5
6	upregulated	P84228	Histone H3.2	Hist1h3b
7	upregulated	P59242	Cingulin	Cgn
8	upregulated	P56135	ATP synthase subunit f, mitochondrial	Atp5j2
9	upregulated	P43274	Histone H1.4	Hist1h1e
10	upregulated	P29595	NEDD8	Nedd8
11	upregulated	Q8CGP6	Histone H2A type 1-H	Hist1h2ah
12	upregulated	P18608	Non-histone chromosomal protein HMG-14	Hmgn1
13	upregulated	Q8CGP1	Histone H2B type 1-K	Hist1h2bk
14	upregulated	P10922	Histone H1.0	H1f0
15	upregulated	Q8VCI0	Phospholipase B-like 1	Plbd1
16	upregulated	Q80SW1	Putative adenosylhomocysteinase 2	Ahcyl1
17	upregulated	Q8R3C0	Mini-chromosome maintenance complex-binding protein	Mcmbp
18	upregulated	Q8R1S4	Metastasis suppressor protein 1	Mtss1
19	upregulated	Q791T5	Mitochondrial carrier homolog 1	Mtch1
20	upregulated	Q78JW9	Ubiquitin domain-containing protein UBFD1	Ubfd1
21	upregulated	Q3UHX2	28 kDa heat- and acid-stable phosphoprotein	Pdap1
22	upregulated	P97478	5-demethoxyubiquinone hydroxylase, mitochondrial	Coq7
23	upregulated	P11031	Activated RNA polymerase II transcriptional coactivator p15	Sub1
24	upregulated	P56379	6.8 kDa mitochondrial proteolipid	Mp68
25	upregulated	Q9QZ88	Vacuolar protein sorting-associated protein 29	Vps29
26	upregulated	Q9JKX3	Transferrin receptor protein 2	Tfr2
27	upregulated	Q9JJF9	Signal peptide peptidase-like 2A	Sppl2a
28	upregulated	Q9ER00	Syntaxin-12	Stx12
29	upregulated	Q9D110	5-formyltetrahydrofolate cyclo-ligase	Mthfs
30	upregulated	Q9D0J8	Parathymosin	Ptms
31	upregulated	Q9CSU0	Regulation of nuclear pre-mRNA domain-containing protein 1B	Rprd1b
32	upregulated	Q9CR41	Huntingtin-interacting protein K	Hypk
33	upregulated	Q9CQR2	40S ribosomal protein S21	Rps21
34	upregulated	Q9CQD1	Ras-related protein Rab-5A	Rab5a
35	upregulated	Q99020	Heterogeneous nuclear ribonucleoprotein A/B	Hnrnpab
36	upregulated	Q91XB7	Protein YIF1A	Yif1a
37	upregulated	Q8VEE0	Ribulose-phosphate 3-epimerase	Rpe
38	upregulated	Q8VE47	Ubiquitin-like modifier-activating enzyme 5	Uba5
39	upregulated	Q8K021	Secretory carrier-associated membrane protein 1	Scamp1
40	upregulated	Q8C166	Copine-1	Cpne1
41	upregulated	Q8BP92	Reticulocalbin-2	Rcn2
42	upregulated	Q8BH60	Golgi-associated PDZ and coiled-coil motif-containing protein	Gopc
43	upregulated	Q6ZWZ2	Ubiquitin-conjugating enzyme E2 R2	Ube2r2
44	upregulated	Q6ZQI3	Malectin	Mlec
45	upregulated	Q62159	Rho-related GTP-binding protein RhoC	Rhoc
46	upregulated	P84096	Rho-related GTP-binding protein RhoG	Rhog
47	upregulated	P62309	Small nuclear ribonucleoprotein G	Snrpg
48	upregulated	P55258	Ras-related protein Rab-8A	Rab8a
49	upregulated	P54227	Stathmin	Stmn1
50	upregulated	P53994	Ras-related protein Rab-2A	Rab2a
51	upregulated	P51910	Apolipoprotein D	Apod
52	upregulated	P40240	CD9 antigen	Cd9
53	upregulated	P27870	Proto-oncogene vav	Vav1
54	upregulated	P26350	Prothymosin alpha	Ptma
55	upregulated	O55023	Inositol monophosphatase 1	Impa1
56	upregulated	O08784	Treacle protein	Tcof1
57	upregulated	A3KGB4	TBC1 domain family member 8B	Tbc1d8b
58	upregulated	O08583	THO complex subunit 4	Alyref
59	upregulated	Q9WU28	Prefoldin subunit 5	Pfdn5
60	upregulated	Q9ESE1	Lipopolysaccharide-responsive and beige-like anchor protein	Lrba
61	upregulated	Q921M3	Splicing factor 3B subunit 3	Sf3b3
62	upregulated	Q8VEA4	Mitochondrial intermembrane space import and assembly protein 40	Chchd4
63	upregulated	Q8VE97	Serine/arginine-rich splicing factor 4	Srsf4
64	upregulated	Q8K3K8	Optineurin	Optn
65	upregulated	Q8C854	Myelin expression factor 2	Myef2
66	upregulated	Q8BK67	Protein RCC2	Rcc2
67	upregulated	Q5F2E7	Nuclear fragile X mental retardation-interacting protein 2	Nufip2
68	upregulated	Q8BFZ9	Erlin-2	Erlin2
69	upregulated	Q9R1T2	SUMO-activating enzyme subunit 1	Sae1
70	upregulated	Q9R1C7	Pre-mRNA-processing factor 40 homolog A	Prpf40a
71	upregulated	Q9QZQ1	Afadin	Mllt4
72	upregulated	Q9QWK4	CD5 antigen-like	Cd5l
73	upregulated	Q9JIF0	Protein arginine N-methyltransferase 1	Prmt1
74	upregulated	Q9EPB4	Apoptosis-associated speck-like protein containing a CARD	Pycard
75	upregulated	Q9CYN2	Signal peptidase complex subunit 2	Spcs2
76	upregulated	Q99K41	EMILIN-1	Emilin1
77	upregulated	Q91WJ8	Far upstream element-binding protein 1	Fubp1
78	upregulated	Q8CG14	Complement C1s-A subcomponent	C1sa
79	upregulated	Q8BLF1	Neutral cholesterol ester hydrolase 1	Nceh1
80	upregulated	Q80WW9	DDRGK domain-containing protein 1	Ddrgk1
81	upregulated	Q80WJ7	Protein LYRIC	Mtdh
82	upregulated	Q61191	Host cell factor 1	Hcfc1
83	upregulated	Q60855	Receptor-interacting serine/threonine-protein kinase 1	Ripk1
84	upregulated	P63094	Guanine nucleotide-binding protein G(s) subunit alpha isoforms short	Gnas
85	upregulated	P28660	Nck-associated protein 1	Nckap1
86	upregulated	P24452	Macrophage-capping protein	Capg
87	upregulated	O08547	Vesicle-trafficking protein SEC22b	Sec22b
88	upregulated	P18572	Basigin	Bsg
89	upregulated	Q9EP72	ER membrane protein complex subunit 7	Emc7
90	upregulated	Q9D7S9	Charged multivesicular body protein 5	Chmp5
91	upregulated	Q8VCS0	N-acetylmuramoyl-L-alanine amidase	Pglyrp2
92	upregulated	P62900	60S ribosomal protein L31	Rpl31
93	upregulated	Q8K3W0	BRCA1-A complex subunit BRE	Bre
94	upregulated	Q9CR86	Calcium-regulated heat stable protein 1	Carhsp1
95	upregulated	Q71KU9	Fibrinogen-like protein 1	Fgl1
96	upregulated	Q8R5J9	PRA1 family protein 3	Arl6ip5
97	upregulated	Q9JJN5	Carboxypeptidase N catalytic chain	Cpn1
98	upregulated	Q99M87	DnaJ homolog subfamily A member 3, mitochondrial	Dnaja3
99	upregulated	Q99L27	GMP reductase 2	Gmpr2
100	upregulated	P28661	Septin-4	2004-09-01
101	upregulated	P11881	Inositol 1,4,5-trisphosphate receptor type 1	Itpr1
102	upregulated	P17156	Heat shock-related 70 kDa protein 2	Hspa2
103	upregulated	Q99NB9	Splicing factor 3B subunit 1	Sf3b1
104	upregulated	Q91XV3	Brain acid soluble protein 1	Basp1
105	upregulated	Q6P069	Sorcin	Sri
106	upregulated	P48193	Protein 4.1	Epb41
107	upregulated	P14106	Complement C1q subcomponent subunit B	C1qb
108	upregulated	O54988	STE20-like serine/threonine-protein kinase	Slk
109	upregulated	P10711	Transcription elongation factor A protein 1	Tcea1
110	upregulated	Q8K124	Pleckstrin homology domain-containing family O member 2	Plekho2
111	upregulated	O35166	Golgi SNAP receptor complex member 2	Gosr2
112	upregulated	P63087	Serine/threonine-protein phosphatase PP1-gamma catalytic subunit	Ppp1cc
113	upregulated	Q91ZP3	Phosphatidate phosphatase LPIN1	Lpin1
114	upregulated	Q8CJG0	Protein argonaute-2	Ago2
115	upregulated	Q80T19	Hepcidin-2	Hamp2
116	upregulated	Q61703	Inter-alpha-trypsin inhibitor heavy chain H2	Itih2
117	upregulated	P56212	cAMP-regulated phosphoprotein 19	Arpp19
118	upregulated	P29699	Alpha-2-HS-glycoprotein	Ahsg
119	upregulated	P01845	Ig lambda-3 chain C region	Iglc3
120	upregulated	P21614	Vitamin D-binding protein	Gc
121	upregulated	P35821	Tyrosine-protein phosphatase non-receptor type 1	Ptpn1
122	upregulated	Q8VI94	2-5-oligoadenylate synthase-like protein 1	Oasl1
123	upregulated	Q9Z0R4	Intersectin-1	Itsn1
124	upregulated	Q9D1M7	Peptidyl-prolyl cis-trans isomerase FKBP11	Fkbp11
125	upregulated	Q8BVG4	Dipeptidyl peptidase 9	Dpp9
126	upregulated	P70372	ELAV-like protein 1	Elavl1
127	upregulated	O35345	Importin subunit alpha-7	Kpna6
128	upregulated	P06797	Cathepsin L1	Ctsl
129	upregulated	Q9D8V0	Minor histocompatibility antigen H13	Hm13
130	upregulated	Q99MR6	Serrate RNA effector molecule homolog	Srrt
131	upregulated	Q99L45	Eukaryotic translation initiation factor 2 subunit 2	Eif2s2
132	upregulated	Q00898	Alpha-1-antitrypsin 1-5	Serpina1e
133	upregulated	P63028	Translationally-controlled tumor protein	Tpt1
134	upregulated	P62852	40S ribosomal protein S25	Rps25
135	upregulated	P62821	Ras-related protein Rab-1A	Rab1A
136	upregulated	P61222	ATP-binding cassette sub-family E member 1	Abce1
137	upregulated	P35293	Ras-related protein Rab-18	Rab18
138	upregulated	P35278	Ras-related protein Rab-5C	Rab5c
139	upregulated	P28352	DNA-(apurinic or apyrimidinic site) lyase	Apex1
140	upregulated	P25911	Tyrosine-protein kinase Lyn	Lyn
141	upregulated	P19253	60S ribosomal protein L13a	Rpl13a
142	upregulated	P23249	Putative helicase MOV-10	Mov10
143	upregulated	Q9Z2G6	Protein sel-1 homolog 1	Sel1l
144	upregulated	Q9WVR4	Fragile X mental retardation syndrome-related protein 2	Fxr2
145	upregulated	Q9WTX6	Cullin-1	Cul1
146	upregulated	Q9QYI3	DnaJ homolog subfamily C member 7	Dnajc7
147	upregulated	Q9JHU9	Inositol-3-phosphate synthase 1	Isyna1
148	upregulated	Q9CXW4	60S ribosomal protein L11	Rpl11
149	upregulated	Q99LM2	CDK5 regulatory subunit-associated protein 3	Cdk5rap3
150	upregulated	Q920B9	FACT complex subunit SPT16	Supt16h
151	upregulated	Q91W50	Cold shock domain-containing protein E1	Csde1
152	upregulated	Q8K2C7	Protein OS-9	Os9
153	upregulated	Q8BXA1	Golgi integral membrane protein 4	Golim4
154	upregulated	Q8BMA6	Signal recognition particle subunit SRP68	Srp68
155	upregulated	Q8BHC4	Dephospho-CoA kinase domain-containing protein	Dcakd
156	upregulated	Q810A7	ATP-dependent RNA helicase DDX42	Ddx42
157	upregulated	Q6PDL0	Cytoplasmic dynein 1 light intermediate chain 2	Dync1li2
158	upregulated	Q64012	RNA-binding protein Raly	Raly
159	upregulated	Q61749	Translation initiation factor eIF-2B subunit delta	Eif2b4
160	upregulated	Q61655	ATP-dependent RNA helicase DDX19A	Ddx19a
161	upregulated	Q61112	45 kDa calcium-binding protein	Sdf4
162	upregulated	Q61029	Lamina-associated polypeptide 2, isoforms beta/delta/epsilon/gamma	Tmpo
163	upregulated	Q3TFQ1	SPRY domain-containing protein 7	Spryd7
164	upregulated	Q3TDQ1	Dolichyl-diphosphooligosaccharide--protein glycosyltransferase subunit STT3B	Stt3b
165	upregulated	Q3TCJ1	BRISC complex subunit Abro1	Fam175b
166	upregulated	Q03963	Interferon-induced, double-stranded RNA-activated protein kinase	Eif2ak2
167	upregulated	P63168	Dynein light chain 1, cytoplasmic	Dynll1
168	upregulated	P49962	Signal recognition particle 9 kDa protein	Srp9
169	upregulated	P46978	Dolichyl-diphosphooligosaccharide--protein glycosyltransferase subunit STT3A	Stt3a
170	upregulated	P15092	Interferon-activable protein 204	Ifi204
171	upregulated	O88783	Coagulation factor V	F5
172	upregulated	O54931	A-kinase anchor protein 2	Akap2
173	upregulated	D3YXK2	Scaffold attachment factor B1	Safb
174	upregulated	D3Z6Q9	Bridging integrator 2	Bin2
175	upregulated	Q9WUM3	Coronin-1B	Coro1b
176	upregulated	Q9JKX6	ADP-sugar pyrophosphatase	Nudt5
177	upregulated	Q9JIK5	Nucleolar RNA helicase 2	Ddx21
178	upregulated	Q9DCG2	CD302 antigen	Cd302
179	upregulated	Q9DAS9	Guanine nucleotide-binding protein G(I)/G(S)/G(O) subunit gamma-12	Gng12
180	upregulated	Q9D8U8	Sorting nexin-5	Snx5
181	upregulated	Q91XC8	Death-associated protein 1	Dap
182	upregulated	Q8BL97	Serine/arginine-rich splicing factor 7	Srsf7
183	upregulated	Q80VJ2	Steroid receptor RNA activator 1	Sra1
184	upregulated	Q80UM3	N-alpha-acetyltransferase 15, NatA auxiliary subunit	Naa15
185	upregulated	Q6Q899	Probable ATP-dependent RNA helicase DDX58	Ddx58
186	upregulated	Q64674	Spermidine synthase	Srm
187	upregulated	Q62433	Protein NDRG1	Ndrg1
188	upregulated	Q0GNC1	Inverted formin-2	Inf2
189	upregulated	P97792	Coxsackievirus and adenovirus receptor homolog	Cxadr
190	upregulated	P52019	Squalene monooxygenase	Sqle
191	upregulated	P49442	Inositol polyphosphate 1-phosphatase	Inpp1
192	upregulated	P11688	Integrin alpha-5	Itga5
193	upregulated	P02802	Metallothionein-1	Mt1
194	upregulated	O70492	Sorting nexin-3	Snx3
195	upregulated	O08810	116 kDa U5 small nuclear ribonucleoprotein component	Eftud2
196	upregulated	CON__P67983	Metallothionein-2	Mt2
197	upregulated	O08692	Neutrophilic granule protein	Ngp
198	upregulated	Q6PAM1	Alpha-taxilin	Txlna
199	upregulated	Q62393	Tumor protein D52	Tpd52
200	upregulated	O08585	Clathrin light chain A	Clta
201	upregulated	O35609	Secretory carrier-associated membrane protein 3	Scamp3
202	upregulated	Q9Z1T1	AP-3 complex subunit beta-1	Ap3b1
203	upregulated	Q9WVA4	Transgelin-2	Tagln2
204	upregulated	Q9R1Q6	Transmembrane protein 176B	Tmem176b
205	upregulated	Q9QZE5	Coatomer subunit gamma-1	Copg1
206	upregulated	Q9QX47	Protein SON	Son
207	upregulated	Q9EQU5	Protein SET	Set
208	upregulated	Q9EQ32	Phosphoinositide 3-kinase adapter protein 1	Pik3ap1
209	upregulated	Q99JZ7	ERBB receptor feedback inhibitor 1	Errfi1
210	upregulated	Q922Q8	Leucine-rich repeat-containing protein 59	Lrrc59
211	upregulated	Q921T2	Torsin-1A-interacting protein 1	Tor1aip1
212	upregulated	Q8VDL4	ADP-dependent glucokinase	Adpgk
213	upregulated	Q8R121	Protein Z-dependent protease inhibitor	Serpina10
214	upregulated	Q8QZR1	Tyrosine aminotransferase	Tat
215	upregulated	Q8BTM8	Filamin-A	Flna
216	upregulated	Q8BMK4	Cytoskeleton-associated protein 4	Ckap4
217	upregulated	Q8BH43	Wiskott-Aldrich syndrome protein family member 2	Wasf2
218	upregulated	Q8BGS2	BolA-like protein 2	Bola2
219	upregulated	Q64282	Interferon-induced protein with tetratricopeptide repeats 1	Ifit1
220	upregulated	Q61656	Probable ATP-dependent RNA helicase DDX5	Ddx5
221	upregulated	Q2EMV9	Poly [ADP-ribose] polymerase 14	Parp14
222	upregulated	P99024	Tubulin beta-5 chain	Tubb5
223	upregulated	P98086	Complement C1q subcomponent subunit A	C1qa
224	upregulated	P97449	Aminopeptidase N	Anpep
225	upregulated	P62996	Transformer-2 protein homolog beta	Tra2b
226	upregulated	P61924	Coatomer subunit zeta-1	Copz1
227	upregulated	P51863	V-type proton ATPase subunit d 1	Atp6v0d1
228	upregulated	P50518	V-type proton ATPase subunit E 1	Atp6v1e1
229	upregulated	P39061	Collagen alpha-1(XVIII) chain	Col18a1
230	upregulated	P11928	2-5-oligoadenylate synthase 1A	Oas1a
231	upregulated	P11835	Integrin beta-2	Itgb2
232	upregulated	P10107	Annexin A1	Anxa1
233	upregulated	P04117	Fatty acid-binding protein, adipocyte	Fabp4
234	upregulated	O88343	Electrogenic sodium bicarbonate cotransporter 1	Slc4a4
235	upregulated	O88342	WD repeat-containing protein 1	Wdr1
236	upregulated	O55143	Sarcoplasmic/endoplasmic reticulum calcium ATPase 2	Atp2a2
237	upregulated	O35744	Chitinase-like protein 3	Chil3
238	upregulated	O54774	AP-3 complex subunit delta-1	Ap3d1
239	upregulated	Q9Z0K8	Pantetheinase	Vnn1
240	upregulated	Q9JM99	Proteoglycan 4	Prg4
241	upregulated	Q91WP6	Serine protease inhibitor A3N	Serpina3n
242	upregulated	Q8VCM7	Fibrinogen gamma chain	Fgg
243	upregulated	Q8K0E8	Fibrinogen beta chain	Fgb
244	upregulated	Q8BJ71	Nuclear pore complex protein Nup93	Nup93
245	upregulated	Q8BHG1	Nardilysin	Nrd1
246	upregulated	Q64464	Cytochrome P450 3A13	Cyp3a13
247	upregulated	Q61838	Alpha-2-macroglobulin	A2m
248	upregulated	Q61646	Haptoglobin	Hp
249	upregulated	Q61147	Ceruloplasmin	Cp
250	upregulated	Q60590	Alpha-1-acid glycoprotein 1	Orm1
251	upregulated	Q3UJU9	Regulator of microtubule dynamics protein 3	Rmdn3
252	upregulated	Q05020	Apolipoprotein C-II	Apoc2
253	upregulated	Q03734	Serine protease inhibitor A3M	Serpina3m
254	upregulated	P47856	Glutamine--fructose-6-phosphate aminotransferase [isomerizing] 1	Gfpt1
255	upregulated	P46412	Glutathione peroxidase 3	Gpx3
256	upregulated	P25085	Interleukin-1 receptor antagonist protein	Il1rn
257	upregulated	P11276	Fibronectin	Fn1
258	upregulated	P07759	Serine protease inhibitor A3K	Serpina3k
259	upregulated	P06909	Complement factor H	Cfh
260	upregulated	O08677	Kininogen-1	Kng1
261	upregulated	A6X935	Inter alpha-trypsin inhibitor, heavy chain 4	Itih4
262	upregulated	E9PV24	Fibrinogen alpha chain	Fga
263	upregulated	Q9WTM5	RuvB-like 2	Ruvbl2
264	upregulated	Q9R111	Guanine deaminase	Gda
265	upregulated	Q9R099	Transducin beta-like protein 2	Tbl2
266	upregulated	Q9QYE6	Golgin subfamily A member 5	Golga5
267	upregulated	Q9QY24	Z-DNA-binding protein 1	Zbp1
268	upregulated	Q9JKF1	Ras GTPase-activating-like protein IQGAP1	Iqgap1
269	upregulated	Q9DCH4	Eukaryotic translation initiation factor 3 subunit F	Eif3f
270	upregulated	Q9DBR7	Protein phosphatase 1 regulatory subunit 12A	Ppp1r12a
271	upregulated	Q9DB34	Charged multivesicular body protein 2a	Chmp2a
272	upregulated	Q9D8B3	Charged multivesicular body protein 4b	Chmp4b
273	upregulated	Q9D554	Splicing factor 3A subunit 3	Sf3a3
274	upregulated	Q9CYR6	Phosphoacetylglucosamine mutase	Pgm3
275	upregulated	Q99PL5	Ribosome-binding protein 1	Rrbp1
276	upregulated	Q99LT0	Protein dpy-30 homolog	Dpy30
277	upregulated	Q99K01	Pyridoxal-dependent decarboxylase domain-containing protein 1	Pdxdc1
278	upregulated	Q99J87	Probable ATP-dependent RNA helicase DHX58	Dhx58
279	upregulated	Q8VHE0	Translocation protein SEC63 homolog	Sec63
280	upregulated	Q8K182	Complement component C8 alpha chain	C8a
281	upregulated	Q80SU7	Interferon-induced very large GTPase 1	Gvin1
282	upregulated	Q6ZWX6	Eukaryotic translation initiation factor 2 subunit 1	Eif2s1
283	upregulated	Q6PDM2	Serine/arginine-rich splicing factor 1	Srsf1
284	upregulated	Q64378	Peptidyl-prolyl cis-trans isomerase FKBP5	Fkbp5
285	upregulated	Q64345	Interferon-induced protein with tetratricopeptide repeats 3	Ifit3
286	upregulated	Q64112	Interferon-induced protein with tetratricopeptide repeats 2	Ifit2
287	upregulated	Q62426	Cystatin-B	Cstb
288	upregulated	Q61595	Kinectin	Ktn1
289	upregulated	Q3U5Q7	UMP-CMP kinase 2, mitochondrial	Cmpk2
290	upregulated	Q07797	Galectin-3-binding protein	Lgals3bp
291	upregulated	Q06890	Clusterin	Clu
292	upregulated	P61750	ADP-ribosylation factor 4	Arf4
293	upregulated	P56528	ADP-ribosyl cyclase/cyclic ADP-ribose hydrolase 1	Cd38
294	upregulated	P47758	Signal recognition particle receptor subunit beta	Srprb
295	upregulated	P36371	Antigen peptide transporter 2	Tap2
296	upregulated	P34022	Ran-specific GTPase-activating protein	Ranbp1
297	upregulated	P16110	Galectin-3	Lgals3
298	upregulated	P11672	Neutrophil gelatinase-associated lipocalin	Lcn2
299	upregulated	P06339	H-2 class I histocompatibility antigen, D-37 alpha chain	H2-T23
300	upregulated	P04186	Complement factor B	Cfb
301	upregulated	P01899	H-2 class I histocompatibility antigen, D-B alpha chain	H2-D1
302	upregulated	P01887	Beta-2-microglobulin	B2m
303	upregulated	O55029	Coatomer subunit beta	Copb2
304	upregulated	O35955	Proteasome subunit beta type-10	Psmb10
305	upregulated	O08715	A-kinase anchor protein 1, mitochondrial	Akap1
306	upregulated	O08917	Flotillin-1	Flot1
307	upregulated	Q9Z1Q5	Chloride intracellular channel protein 1	Clic1
308	upregulated	Q9JJ28	Protein flightless-1 homolog	Flii
309	upregulated	Q9JHH6	Carboxypeptidase B2	Cpb2
310	upregulated	Q9CQS8	Protein transport protein Sec61 subunit beta	Sec61b
311	upregulated	Q99PG2	Opioid growth factor receptor	Ogfr
312	upregulated	Q923B6	Metalloreductase STEAP4	Steap4
313	upregulated	Q91X72	Hemopexin	Hpx
314	upregulated	Q8R5F7	Interferon-induced helicase C domain-containing protein 1	Ifih1
315	upregulated	Q8R0W0	Epiplakin	Eppk1
316	upregulated	Q8CFB4	Guanylate-binding protein 5	Gbp5
317	upregulated	Q8BYU6	Torsin-1A-interacting protein 2	Tor1aip2
318	upregulated	Q8BM55	Transmembrane protein 214	Tmem214
319	upregulated	Q60953	Protein PML	Pml
320	upregulated	Q3THS6	S-adenosylmethionine synthase isoform type-2	Mat2a
321	upregulated	Q07456	Protein AMBP	Ambp
322	upregulated	P97290	Plasma protease C1 inhibitor	Serping1
323	upregulated	P61620	Protein transport protein Sec61 subunit alpha isoform 1	Sec61a1
324	upregulated	P53986	Monocarboxylate transporter 1	Slc16a1
325	upregulated	P50543	Protein S100-A11	S100a11
326	upregulated	P46935	E3 ubiquitin-protein ligase NEDD4	Nedd4
327	upregulated	P29788	Vitronectin	Vtn
328	upregulated	P29533	Vascular cell adhesion protein 1	Vcam1
329	upregulated	P27786	Steroid 17-alpha-hydroxylase/17,20 lyase	Cyp17a1
330	upregulated	P26040	Ezrin	Ezr
331	upregulated	P21958	Antigen peptide transporter 1	Tap1
332	upregulated	P12791	Cytochrome P450 2B10	Cyp2b10
333	upregulated	P10810	Monocyte differentiation antigen CD14	Cd14
334	upregulated	P08071	Lactotransferrin	Ltf
335	upregulated	P06684	Complement C5	C5
336	upregulated	P05367	Serum amyloid A-2 protein	Saa2
337	upregulated	P05366	Serum amyloid A-1 protein	Saa1
338	upregulated	P04918	Serum amyloid A-3 protein	Saa3
339	upregulated	P01029	Complement C4-B	C4b
340	upregulated	P01027	Complement C3	C3
341	upregulated	E9Q555	E3 ubiquitin-protein ligase RNF213	Rnf213
342	upregulated	O55239	Nicotinamide N-methyltransferase	Nnmt
343	upregulated	Q9Z1Z0	General vesicular transport factor p115	Uso1
344	upregulated	Q9Z1N5	Spliceosome RNA helicase Ddx39b	Ddx39b
345	upregulated	Q9R049	E3 ubiquitin-protein ligase AMFR	Amfr
346	upregulated	Q9JKY5	Huntingtin-interacting protein 1-related protein	Hip1r
347	upregulated	Q9JJU9	Beta-crystallin B3	Crybb3
348	upregulated	Q9JJH1	Ribonuclease 4	Rnase4
349	upregulated	Q9ESP1	Stromal cell-derived factor 2-like protein 1	Sdf2l1
350	upregulated	Q9DBZ5	Eukaryotic translation initiation factor 3 subunit K	Eif3k
351	upregulated	Q9DBG7	Signal recognition particle receptor subunit alpha	Srpr
352	upregulated	Q9DBG6	Dolichyl-diphosphooligosaccharide--protein glycosyltransferase subunit 2	Rpn2
353	upregulated	Q9D8T2	Gasdermin-D	Gsdmdc1
354	upregulated	Q9D8C4	Interferon-induced 35 kDa protein homolog	Ifi35
355	upregulated	Q9D1D4	Transmembrane emp24 domain-containing protein 10	Tmed10
356	upregulated	Q99MN1	Lysine--tRNA ligase	Kars
357	upregulated	Q99KF1	Transmembrane emp24 domain-containing protein 9	Tmed9
358	upregulated	Q99JY3	GTPase IMAP family member 4	Gimap4
359	upregulated	Q922H4	Mannose-1-phosphate guanyltransferase alpha	Gmppa
360	upregulated	Q8VDJ3	Vigilin	Hdlbp
361	upregulated	Q8CHQ9	Probable N-acetyltransferase CML2	Cml2
362	upregulated	Q8CFX1	GDH/6PGL endoplasmic bifunctional protein	H6pd
363	upregulated	Q8BTZ7	Mannose-1-phosphate guanyltransferase beta	Gmppb
364	upregulated	Q8BRF7	Sec1 family domain-containing protein 1	Scfd1
365	upregulated	Q8BM72	Heat shock 70 kDa protein 13	Hspa13
366	upregulated	Q8BJW6	Eukaryotic translation initiation factor 2A	Eif2a
367	upregulated	Q793I8	TRAF-interacting protein with FHA domain-containing protein A	Tifa
368	upregulated	Q75N73	Zinc transporter ZIP14	Slc39a14
369	upregulated	Q6GQT1	Alpha-2-macroglobulin-P	A2mp
370	upregulated	Q6DYE8	Ectonucleotide pyrophosphatase/phosphodiesterase family member 3	Enpp3
371	upregulated	Q62186	Translocon-associated protein subunit delta	Ssr4
372	upregulated	Q61035	Histidine--tRNA ligase, cytoplasmic	Hars
373	upregulated	Q01279	Epidermal growth factor receptor	Egfr
374	upregulated	Q00519	Xanthine dehydrogenase/oxidase	Xdh
375	upregulated	P97351	40S ribosomal protein S3a	Rps3a
376	upregulated	P81117	Nucleobindin-2	Nucb2
377	upregulated	P63005	Platelet-activating factor acetylhydrolase IB subunit alpha	Pafah1b1
378	upregulated	P62843	40S ribosomal protein S15	Rps15
379	upregulated	P62320	Small nuclear ribonucleoprotein Sm D3	Snrpd3
380	upregulated	P62301	40S ribosomal protein S13	Rps13
381	upregulated	P62270	40S ribosomal protein S18	Rps18
382	upregulated	P61161	Actin-related protein 2	Actr2
383	upregulated	P54728	UV excision repair protein RAD23 homolog B	Rad23b
384	upregulated	P53026	60S ribosomal protein L10a	Rpl10a
385	upregulated	P51150	Ras-related protein Rab-7a	Rab7a
386	upregulated	P47962	60S ribosomal protein L5	Rpl5
387	upregulated	P42227	Signal transducer and activator of transcription 3	Stat3
388	upregulated	P41233	ATP-binding cassette sub-family A member 1	Abca1
389	upregulated	P29341	Polyadenylate-binding protein 1	Pabpc1
390	upregulated	P28656	Nucleosome assembly protein 1-like 1	Nap1l1
391	upregulated	P27046	Alpha-mannosidase 2	Man2a1
392	upregulated	P23492	Purine nucleoside phosphorylase	Pnp
393	upregulated	P21570	Angiogenin	Ang
394	upregulated	P14602	Heat shock protein beta-1	Hspb1
395	upregulated	P10833	Ras-related protein R-Ras	Rras
396	upregulated	P10852	4F2 cell-surface antigen heavy chain	Slc3a2
397	upregulated	Q9Z0E6	Interferon-induced guanylate-binding protein 2	Gbp2
398	upregulated	Q9EQK5	Major vault protein	Mvp
399	upregulated	Q9EPL8	Importin-7	Ipo7
400	upregulated	Q9EP69	Phosphatidylinositide phosphatase SAC1	Sacm1l
401	upregulated	Q9DCR2	AP-3 complex subunit sigma-1	Ap3s1
402	upregulated	Q9D3A8	Carboxyl-terminal PDZ ligand of neuronal nitric oxide synthase protein	Nos1ap
403	upregulated	Q9D071	MMS19 nucleotide excision repair protein homolog	Mms19
404	upregulated	Q9CZX8	40S ribosomal protein S19	Rps19
405	upregulated	Q91XB0	Three-prime repair exonuclease 1	Trex1
406	upregulated	Q8C9E8	Protein FAM26F	Fam26f
407	upregulated	Q8BZ20	Poly [ADP-ribose] polymerase 12	Parp12
408	upregulated	Q8BND5	Sulfhydryl oxidase 1	Qsox1
409	upregulated	Q62093	Serine/arginine-rich splicing factor 2	Srsf2
410	upregulated	Q60715	Prolyl 4-hydroxylase subunit alpha-1	P4ha1
411	upregulated	P57759	Endoplasmic reticulum resident protein 29	Erp29
412	upregulated	P51125	Calpastatin	Cast
413	upregulated	P48722	Heat shock 70 kDa protein 4L	Hspa4l
414	upregulated	O55142	60S ribosomal protein L35a	Rpl35a
415	upregulated	P19324	Serpin H1	Serpinh1
416	upregulated	Q9JK48	Endophilin-B1	Sh3glb1
417	upregulated	Q9EQQ9	Protein O-GlcNAcase	Mgea5
418	upregulated	Q9EPE9	Manganese-transporting ATPase 13A1	Atp13a1
419	upregulated	Q9CXY6	Interleukin enhancer-binding factor 2	Ilf2
420	upregulated	Q922Q9	Chitinase domain-containing protein 1	Chid1
421	upregulated	Q921M4	Golgin subfamily A member 2	Golga2
422	upregulated	Q8C1E7	Transmembrane protein 120A	Tmem120a
423	upregulated	Q8BTJ4	Bis(5-adenosyl)-triphosphatase enpp4	Enpp4
424	upregulated	Q8BMP6	Golgi resident protein GCP60	Acbd3
425	upregulated	Q61704	Inter-alpha-trypsin inhibitor heavy chain H3	Itih3
426	upregulated	Q61107	Guanylate-binding protein 4	Gbp4
427	upregulated	Q3U7R1	Extended synaptotagmin-1	Esyt1
428	upregulated	Q09200	Beta-1,4 N-acetylgalactosaminyltransferase 1	B4galnt1
429	upregulated	P61255	60S ribosomal protein L26	Rpl26
430	upregulated	P39054	Dynamin-2	Dnm2
431	upregulated	P22366	Myeloid differentiation primary response protein MyD88	Myd88
432	upregulated	P15379	CD44 antigen	Cd44
433	upregulated	P14901	Heme oxygenase 1	Hmox1
434	upregulated	P12246	Serum amyloid P-component	Apcs
435	upregulated	P11714	Cytochrome P450 2D9	Cyp2d9
436	upregulated	P08607	C4b-binding protein	C4bpa
437	upregulated	P07361	Alpha-1-acid glycoprotein 2	Orm2
438	upregulated	P01901	H-2 class I histocompatibility antigen, K-B alpha chain	H2-K1
439	upregulated	B2RQC6	CAD protein	Cad
440	upregulated	O88630	Golgi SNAP receptor complex member 1	Gosr1
441	upregulated	Q9CRA5	Golgi phosphoprotein 3	Golph3
442	upregulated	Q9CQW9	Interferon-induced transmembrane protein 3	Ifitm3
443	upregulated	Q99PV0	Pre-mRNA-processing-splicing factor 8	Prpf8
444	upregulated	Q921I1	Serotransferrin	Tf
445	upregulated	Q91YX5	Acyl-CoA:lysophosphatidylglycerol acyltransferase 1	Lpgat1
446	upregulated	Q8CAS9	Poly [ADP-ribose] polymerase 9	Parp9
447	upregulated	Q8BFR4	N-acetylglucosamine-6-sulfatase	Gns
448	upregulated	Q61469	Lipid phosphate phosphohydrolase 1	Ppap2a
449	upregulated	Q3UDW8	Heparan-alpha-glucosaminide N-acetyltransferase	Hgsnat
450	upregulated	Q3TWW8	Serine/arginine-rich splicing factor 6	Srsf6
451	upregulated	Q3TRM8	Hexokinase-3	Hk3
452	upregulated	P97372	Proteasome activator complex subunit 2	Psme2
453	upregulated	P62242	40S ribosomal protein S8	Rps8
454	upregulated	P28076	Proteasome subunit beta type-9	Psmb9
455	upregulated	P17879	Heat shock 70 kDa protein 1B	Hspa1b
456	upregulated	P14429	H-2 class I histocompatibility antigen, Q7 alpha chain	H2-Q7
457	upregulated	O70251	Elongation factor 1-beta	Eef1b
458	upregulated	A6H5X4	PHD finger protein 11	Phf11
459	upregulated	D3YZP9	Coiled-coil domain-containing protein 6	Ccdc6
460	upregulated	Q9D2Y4	Mixed lineage kinase domain-like protein	Mlkl
461	upregulated	Q91Y47	Coagulation factor XI	F11
462	upregulated	Q8CCJ3	E3 UFM1-protein ligase 1	Ufl1
463	upregulated	Q8BVZ1	Perilipin-5	Plin5
464	upregulated	Q8BKC5	Importin-5	Ipo5
465	upregulated	Q64726	Zinc-alpha-2-glycoprotein	Azgp1
466	upregulated	Q61247	Alpha-2-antiplasmin	Serpinf2
467	upregulated	Q60854	Serpin B6	Serpinb6
468	upregulated	Q60770	Syntaxin-binding protein 3	Stxbp3
469	upregulated	P43883	Perilipin-2	Plin2
470	upregulated	P40336	Vacuolar protein sorting-associated protein 26A	Vps26a
471	upregulated	P09528	Ferritin heavy chain	Fth1
472	upregulated	P08030	Adenine phosphoribosyltransferase	Aprt
473	upregulated	P06728	Apolipoprotein A-IV	Apoa4
474	upregulated	E9Q414	Apolipoprotein B-100	Apob
475	upregulated	O35350	Calpain-1 catalytic subunit	Capn1
476	upregulated	Q9WUA3	ATP-dependent 6-phosphofructokinase, platelet type	Pfkp
477	upregulated	Q9DBG3	AP-2 complex subunit beta	Ap2b1
478	upregulated	Q9D517	1-acyl-sn-glycerol-3-phosphate acyltransferase gamma	Agpat3
479	upregulated	Q9D1J3	SAP domain-containing ribonucleoprotein	Sarnp
480	upregulated	Q9CX34	Suppressor of G2 allele of SKP1 homolog	Sugt1
481	upregulated	Q99KD5	Protein unc-45 homolog A	Unc45a
482	upregulated	Q8VDP4	Cell cycle and apoptosis regulator protein 2	Ccar2
483	upregulated	Q8VCI5	Peroxisomal biogenesis factor 19	Pex19
484	upregulated	Q8VC49	Interferon alpha-inducible protein 27-like protein 2B	Ifi27l2b
485	upregulated	Q7TSV4	Phosphoglucomutase-2	Pgm2
486	upregulated	Q501J6	Probable ATP-dependent RNA helicase DDX17	Ddx17
487	upregulated	Q3U0V1	Far upstream element-binding protein 2	Khsrp
488	upregulated	P63073	Eukaryotic translation initiation factor 4E	Eif4e
489	upregulated	O35343	Importin subunit alpha-3	Kpna4
490	upregulated	P24547	Inosine-5-monophosphate dehydrogenase 2	Impdh2
491	upregulated	Q9Z0U1	Tight junction protein ZO-2	Tjp2
492	upregulated	Q9CQC6	Basic leucine zipper and W2 domain-containing protein 1	Bzw1
493	upregulated	Q923G2	DNA-directed RNA polymerases I, II, and III subunit RPABC3	Polr2h
494	upregulated	Q91YD9	Neural Wiskott-Aldrich syndrome protein	Wasl
495	upregulated	Q91XD7	Cysteine-rich with EGF-like domain protein 1	Creld1
496	upregulated	Q8BH61	Coagulation factor XIII A chain	F13a1
497	upregulated	Q7TPV4	Myb-binding protein 1A	Mybbp1a
498	upregulated	Q6A0A9	Constitutive coactivator of PPAR-gamma-like protein 1	FAM120A
499	upregulated	Q61553	Fascin	Fscn1
500	upregulated	Q3U9G9	Lamin-B receptor	Lbr
501	upregulated	Q08879	Fibulin-1	Fbln1
502	upregulated	P35279	Ras-related protein Rab-6A	Rab6a
503	upregulated	P25446	Tumor necrosis factor receptor superfamily member 6	Fas
504	upregulated	O70503	Very-long-chain 3-oxoacyl-CoA reductase	Hsd17b12
505	upregulated	O88456	Calpain small subunit 1	Capns1
506	upregulated	Q9JLF6	Protein-glutamine gamma-glutamyltransferase K	Tgm1
507	upregulated	Q91WG8	Bifunctional UDP-N-acetylglucosamine 2-epimerase/N-acetylmannosamine kinase	Gne
508	upregulated	Q8R2E9	ERO1-like protein beta	Ero1lb
509	upregulated	P19221	Prothrombin	F2
510	upregulated	Q60634	Flotillin-2	Flot2
511	upregulated	Q9Z1D1	Eukaryotic translation initiation factor 3 subunit G	Eif3g
512	upregulated	Q9WUU7	Cathepsin Z	Ctsz
513	upregulated	Q9R1P4	Proteasome subunit alpha type-1	Psma1
514	upregulated	Q9QYI4	DnaJ homolog subfamily B member 12	Dnajb12
515	upregulated	Q9QYB1	Chloride intracellular channel protein 4	Clic4
516	upregulated	Q9D1A2	Cytosolic non-specific dipeptidase	Cndp2
517	upregulated	Q9CZH3	Proteasome assembly chaperone 3	Psmg3
518	upregulated	Q9CZ30	Obg-like ATPase 1	Ola1
519	upregulated	Q9CXE7	Transmembrane emp24 domain-containing protein 5	Tmed5
520	upregulated	Q9CR51	V-type proton ATPase subunit G 1	Atp6v1g1
521	upregulated	Q99KN9	Clathrin interactor 1	Clint1
522	upregulated	Q99KJ8	Dynactin subunit 2	Dctn2
523	upregulated	Q99JR5	Tubulointerstitial nephritis antigen-like	Tinagl1
524	upregulated	Q99JI4	26S proteasome non-ATPase regulatory subunit 6	Psmd6
525	upregulated	Q91VW3	SH3 domain-binding glutamic acid-rich-like protein 3	Sh3bgrl3
526	upregulated	Q8K1R3	Polyribonucleotide nucleotidyltransferase 1, mitochondrial	Pnpt1
527	upregulated	Q8JZQ9	Eukaryotic translation initiation factor 3 subunit B	Eif3b
528	upregulated	Q8CHG3	GRIP and coiled-coil domain-containing protein 2	Gcc2
529	upregulated	Q8CGY8	UDP-N-acetylglucosamine--peptide N-acetylglucosaminyltransferase 110 kDa subunit	Ogt
530	upregulated	Q8BWG8	Beta-arrestin-1	Arrb1
531	upregulated	Q7TNG8	Probable D-lactate dehydrogenase, mitochondrial	Ldhd
532	upregulated	Q7TNC4	Putative RNA-binding protein Luc7-like 2	Luc7l2
533	upregulated	Q7M6Y3	Phosphatidylinositol-binding clathrin assembly protein	Picalm
534	upregulated	Q61990	Poly(rC)-binding protein 2	Pcbp2
535	upregulated	Q61702	Inter-alpha-trypsin inhibitor heavy chain H1	Itih1
536	upregulated	Q61508	Extracellular matrix protein 1	Ecm1
537	upregulated	Q61207	Prosaposin	Psap
538	upregulated	Q61166	Microtubule-associated protein RP/EB family member 1	Mapre1
539	upregulated	Q61129	Complement factor I	Cfi
540	upregulated	Q60872	Eukaryotic translation initiation factor 1A	Eif1a
541	upregulated	Q60864	Stress-induced-phosphoprotein 1	Stip1
542	upregulated	Q60631	Growth factor receptor-bound protein 2	Grb2
543	upregulated	Q04750	DNA topoisomerase 1	Top1
544	upregulated	P70452	Syntaxin-4	Stx4
545	upregulated	P70288	Histone deacetylase 2	Hdac2
546	upregulated	P63017	Heat shock cognate 71 kDa protein	Hspa8
547	upregulated	P57780	Alpha-actinin-4	Actn4
548	upregulated	P48428	Tubulin-specific chaperone A	Tbca
549	upregulated	P30999	Catenin delta-1	Ctnnd1
550	upregulated	P30204	Macrophage scavenger receptor types I and II	Msr1
551	upregulated	P26039	Talin-1	Tln1
552	upregulated	P21107	Tropomyosin alpha-3 chain	Tpm3
553	upregulated	P18760	Cofilin-1	Cfl1
554	upregulated	P17047	Lysosome-associated membrane glycoprotein 2	Lamp2
555	upregulated	P16301	Phosphatidylcholine-sterol acyltransferase	Lcat
556	upregulated	P09055	Integrin beta-1	Itgb1
557	upregulated	P08905	Lysozyme C-2	Lyz2
558	upregulated	P03958	Adenosine deaminase	Ada
559	upregulated	P01878	Ig alpha chain C region	/
560	upregulated	P00493	Hypoxanthine-guanine phosphoribosyltransferase	Hprt1
561	upregulated	O89017	Legumain	Lgmn
562	upregulated	O35685	Nuclear migration protein nudC	Nudc
563	upregulated	O35639	Annexin A3	Anxa3
564	upregulated	O09061	Proteasome subunit beta type-1	Psmb1
565	upregulated	B2RY56	RNA-binding protein 25	Rbm25
566	upregulated	O09044	Synaptosomal-associated protein 23	Snap23
567	upregulated	Q9WVL2	Signal transducer and activator of transcription 2	Stat2
568	upregulated	Q9WV32	Actin-related protein 2/3 complex subunit 1B	Arpc1b
569	upregulated	Q9R233	Tapasin	Tapbp
570	upregulated	Q9R0Q3	Transmembrane emp24 domain-containing protein 2	Tmed2
571	upregulated	Q9R0P6	Signal peptidase complex catalytic subunit SEC11A	Sec11a
572	upregulated	Q9QZ85	Interferon-inducible GTPase 1	Iigp1
573	upregulated	Q9QXS1	Plectin	Plec
574	upregulated	Q9JMH9	Unconventional myosin-XVIIIa	Myo18a
575	upregulated	Q9JM76	Actin-related protein 2/3 complex subunit 3	Arpc3
576	upregulated	Q9JLV1	BAG family molecular chaperone regulator 3	Bag3
577	upregulated	Q9JKR6	Hypoxia up-regulated protein 1	Hyou1
578	upregulated	Q9JKC8	AP-3 complex subunit mu-1	Ap3m1
579	upregulated	Q9JK92	Heat shock protein beta-8	Hspb8
580	upregulated	Q9JJG0	Transforming acidic coiled-coil-containing protein 2	Tacc2
581	upregulated	Q9JIF7	Coatomer subunit beta	Copb1
582	upregulated	Q9JHU4	Cytoplasmic dynein 1 heavy chain 1	Dync1h1
583	upregulated	Q9ESB3	Histidine-rich glycoprotein	Hrg
584	upregulated	Q9EQP2	EH domain-containing protein 4	Ehd4
585	upregulated	Q9EQH2	Endoplasmic reticulum aminopeptidase 1	Erap1
586	upregulated	Q9DCP2	Sodium-coupled neutral amino acid transporter 3	Slc38a3
587	upregulated	Q9D1Q6	Endoplasmic reticulum resident protein 44	Erp44
588	upregulated	Q9D0I9	Arginine--tRNA ligase, cytoplasmic	Rars
589	upregulated	Q9D0E1	Heterogeneous nuclear ribonucleoprotein M	Hnrnpm
590	upregulated	Q9CYA0	Cysteine-rich with EGF-like domain protein 2	Creld2
591	upregulated	Q9CXW3	Calcyclin-binding protein	Cacybp
592	upregulated	Q9CXI5	Mesencephalic astrocyte-derived neurotrophic factor	Manf
593	upregulated	Q9CWK8	Sorting nexin-2	Snx2
594	upregulated	Q9CQU3	Protein RER1	Rer1
595	upregulated	Q9CQI6	Coactosin-like protein	Cotl1
596	upregulated	Q99PT1	Rho GDP-dissociation inhibitor 1	Arhgdia
597	upregulated	Q99KV1	DnaJ homolog subfamily B member 11	Dnajb11
598	upregulated	Q99KQ4	Nicotinamide phosphoribosyltransferase	Nampt
599	upregulated	Q99KC8	von Willebrand factor A domain-containing protein 5A	Vwa5a
600	upregulated	Q99JI6	Ras-related protein Rap-1b	Rap1b
601	upregulated	Q99JI1	Musculoskeletal embryonic nuclear protein 1	Mustn1
602	upregulated	Q922R8	Protein disulfide-isomerase A6	Pdia6
603	upregulated	Q91ZX7	Prolow-density lipoprotein receptor-related protein 1	Lrp1
604	upregulated	Q91ZW3	SWI/SNF-related matrix-associated actin-dependent regulator of chromatin subfamily A member 5	Smarca5
605	upregulated	Q91YW3	DnaJ homolog subfamily C member 3	Dnajc3
606	upregulated	Q91YQ5	Dolichyl-diphosphooligosaccharide--protein glycosyltransferase subunit 1	Rpn1
607	upregulated	Q91WU5	Arsenite methyltransferase	As3mt
608	upregulated	Q91WQ3	Tyrosine--tRNA ligase, cytoplasmic	Yars
609	upregulated	Q8VIJ6	Splicing factor, proline- and glutamine-rich	Sfpq
610	upregulated	Q8VDD5	Myosin-9	Myh9
611	upregulated	Q8VCH8	UBX domain-containing protein 4	Ubxn4
612	upregulated	Q8R1V4	Transmembrane emp24 domain-containing protein 4	Tmed4
613	upregulated	Q8R1B4	Eukaryotic translation initiation factor 3 subunit C	Eif3c
614	upregulated	Q8R180	ERO1-like protein alpha	Ero1l
615	upregulated	Q8CIE6	Coatomer subunit alpha	Copa
616	upregulated	Q8CIB5	Fermitin family homolog 2	Fermt2
617	upregulated	Q8CG16	Complement C1r-A subcomponent	C1ra
618	upregulated	Q8C1B7	Septin-11	2011-09-01
619	upregulated	Q8BK64	Activator of 90 kDa heat shock protein ATPase homolog 1	Ahsa1
620	upregulated	Q8BG07	Phospholipase D4	Pld4
621	upregulated	Q6PDG5	SWI/SNF complex subunit SMARCC2	Smarcc2
622	upregulated	Q6P5E4	UDP-glucose:glycoprotein glucosyltransferase 1	Uggt1
623	upregulated	Q6IRU5	Clathrin light chain B	Cltb
624	upregulated	Q6IRU2	Tropomyosin alpha-4 chain	Tpm4
625	upregulated	Q68FD5	Clathrin heavy chain 1	Cltc
626	upregulated	Q62261	Spectrin beta chain, non-erythrocytic 1	Sptbn1
627	upregulated	Q61768	Kinesin-1 heavy chain	Kif5b
628	upregulated	Q61699	Heat shock protein 105 kDa	Hsph1
629	upregulated	Q61233	Plastin-2	Lcp1
630	upregulated	Q60766	Immunity-related GTPase family M protein 1	Irgm1
631	upregulated	Q60710	Deoxynucleoside triphosphate triphosphohydrolase SAMHD1	Samhd1
632	upregulated	Q60605	Myosin light polypeptide 6	Myl6
633	upregulated	Q5XJY5	Coatomer subunit delta	Arcn1
634	upregulated	Q31125	Zinc transporter SLC39A7	Slc39a7
635	upregulated	Q08619	Interferon-activable protein 205-B	Ifi205b
636	upregulated	Q05D44	Eukaryotic translation initiation factor 5B	Eif5b
637	upregulated	Q05186	Reticulocalbin-1	Rcn1
638	upregulated	Q02819	Nucleobindin-1	Nucb1
639	upregulated	Q02105	Complement C1q subcomponent subunit C	C1qc
640	upregulated	Q02053	Ubiquitin-like modifier-activating enzyme 1	Uba1
641	upregulated	P97821	Dipeptidyl peptidase 1	Ctsc
642	upregulated	P97379	Ras GTPase-activating protein-binding protein 2	G3bp2
643	upregulated	P97371	Proteasome activator complex subunit 1	Psme1
644	upregulated	P70333	Heterogeneous nuclear ribonucleoprotein H2	Hnrnph2
645	upregulated	P68510	14-3-3 protein eta	Ywhah
646	upregulated	P62960	Nuclease-sensitive element-binding protein 1	Ybx1
647	upregulated	P62814	V-type proton ATPase subunit B, brain isoform	Atp6v1b2
648	upregulated	P62627	Dynein light chain roadblock-type 1	Dynlrb1
649	upregulated	P60229	Eukaryotic translation initiation factor 3 subunit E	Eif3e
650	upregulated	P58252	Elongation factor 2	Eef2
651	upregulated	P57776	Elongation factor 1-delta	Eef1d
652	upregulated	P52480	Pyruvate kinase PKM	Pkm
653	upregulated	P49710	Hematopoietic lineage cell-specific protein	Hcls1
654	upregulated	P49312	Heterogeneous nuclear ribonucleoprotein A1	Hnrnpa1
655	upregulated	P46638	Ras-related protein Rab-11B	Rab11b
656	upregulated	P42225	Signal transducer and activator of transcription 1	Stat1
657	upregulated	P40124	Adenylyl cyclase-associated protein 1	Cap1
658	upregulated	P39039	Mannose-binding protein A	Mbl1
659	upregulated	P35564	Calnexin	Canx
660	upregulated	P35282	Ras-related protein Rab-21	Rab21
661	upregulated	P32921	Tryptophan--tRNA ligase, cytoplasmic	Wars
662	upregulated	P29351	Tyrosine-protein phosphatase non-receptor type 6	Ptpn6
663	upregulated	P28063	Proteasome subunit beta type-8	Psmb8
664	upregulated	P27773	Protein disulfide-isomerase A3	Pdia3
665	upregulated	P26645	Myristoylated alanine-rich C-kinase substrate	Marcks
666	upregulated	P26231	Catenin alpha-1	Ctnna1
667	upregulated	P26041	Moesin	Msn
668	upregulated	P24369	Peptidyl-prolyl cis-trans isomerase B	Ppib
669	upregulated	P23116	Eukaryotic translation initiation factor 3 subunit A	Eif3a
670	upregulated	P21981	Protein-glutamine gamma-glutamyltransferase 2	Tgm2
671	upregulated	P20152	Vimentin	Vim
672	upregulated	P20065	Thymosin beta-4	Tmsb4x
673	upregulated	P20029	78 kDa glucose-regulated protein	Hspa5
674	upregulated	P19157	Glutathione S-transferase P 1	Gstp1
675	upregulated	P17918	Proliferating cell nuclear antigen	Pcna
676	upregulated	P14211	Calreticulin	Calr
677	upregulated	P09103	Protein disulfide-isomerase	P4hb
678	upregulated	P08752	Guanine nucleotide-binding protein G(i) subunit alpha-2	Gnai2
679	upregulated	P08113	Endoplasmin	Hsp90b1
680	upregulated	P08003	Protein disulfide-isomerase A4	Pdia4
681	upregulated	P07901	Heat shock protein HSP 90-alpha	Hsp90aa1
682	upregulated	P04441	H-2 class II histocompatibility antigen gamma chain	Cd74
683	upregulated	O89053	Coronin-1A	Coro1a
684	upregulated	O88531	Palmitoyl-protein thioesterase 1	Ppt1
685	upregulated	O88487	Cytoplasmic dynein 1 intermediate chain 2	Dync1i2
686	upregulated	O70310	Glycylpeptide N-tetradecanoyltransferase 1	Nmt1
687	upregulated	O35887	Calumenin	Calu
688	upregulated	O35737	Heterogeneous nuclear ribonucleoprotein H	Hnrnph1
689	upregulated	O35643	AP-1 complex subunit beta-1	Ap1b1
690	upregulated	O08788	Dynactin subunit 1	Dctn1
691	upregulated	O08795	Glucosidase 2 subunit beta	Prkcsh
692	upregulated	Q9WV80	Sorting nexin-1	Snx1
693	upregulated	Q9D662	Protein transport protein Sec23B	Sec23b
694	upregulated	Q921M7	Protein FAM49B	Fam49b
695	upregulated	Q6P9Q6	FK506-binding protein 15	Fkbp15
696	upregulated	Q69ZR2	E3 ubiquitin-protein ligase HECTD1	Hectd1
697	upregulated	Q3UIR3	E3 ubiquitin-protein ligase DTX3L	Dtx3l
698	upregulated	Q01514	Interferon-induced guanylate-binding protein 1	Gbp1
699	upregulated	P62317	Small nuclear ribonucleoprotein Sm D2	Snrpd2
700	upregulated	P62264	40S ribosomal protein S14	Rps14
701	upregulated	P31230	Aminoacyl tRNA synthase complex-interacting multifunctional protein 1	Aimp1
702	upregulated	P20918	Plasminogen	Plg
703	upregulated	O70252	Heme oxygenase 2	Hmox2
704	upregulated	A2A8Z1	Oxysterol-binding protein-related protein 9	Osbpl9
705	upregulated	E9PVA8	eIF-2-alpha kinase activator GCN1	Gcn1l1
706	upregulated	Q8BHD7	Polypyrimidine tract-binding protein 3	Ptbp3
707	upregulated	P63260	Actin, cytoplasmic 2	Actg1
708	upregulated	P45700	Mannosyl-oligosaccharide 1,2-alpha-mannosidase IA	Man1a1
709	upregulated	P07356	Annexin A2	Anxa2
710	upregulated	P26883	Peptidyl-prolyl cis-trans isomerase FKBP1A	Fkbp1a
711	upregulated	Q9Z204	Heterogeneous nuclear ribonucleoproteins C1/C2	Hnrnpc
712	upregulated	Q9Z1Q9	Valine--tRNA ligase	Vars
713	upregulated	Q9WVQ5	Methylthioribulose-1-phosphate dehydratase	Apip
714	upregulated	Q9WTK5	Nuclear factor NF-kappa-B p100 subunit	Nfkb2
715	upregulated	Q9QZD9	Eukaryotic translation initiation factor 3 subunit I	Eif3i
716	upregulated	Q9JLQ0	CD2-associated protein	Cd2ap
717	upregulated	Q9D8N0	Elongation factor 1-gamma	Eef1g
718	upregulated	Q9CU62	Structural maintenance of chromosomes protein 1A	Smc1a
719	upregulated	Q99M51	Cytoplasmic protein NCK1	Nck1
720	upregulated	Q99L47	Hsc70-interacting protein	St13
721	upregulated	Q99JX3	Golgi reassembly-stacking protein 2	Gorasp2
722	upregulated	Q8R2Q8	Bone marrow stromal antigen 2	Bst2
723	upregulated	Q8R050	Eukaryotic peptide chain release factor GTP-binding subunit ERF3A	Gspt1
724	upregulated	Q8CIN4	Serine/threonine-protein kinase PAK 2	Pak2
725	upregulated	Q8BMJ2	Leucine--tRNA ligase, cytoplasmic	Lars
726	upregulated	Q6ZWY8	Thymosin beta-10	Tmsb10
727	upregulated	Q6NZC7	SEC23-interacting protein	Sec23ip
728	upregulated	Q62422	Osteoclast-stimulating factor 1	Ostf1
729	upregulated	Q62418	Drebrin-like protein	Dbnl
730	upregulated	Q61599	Rho GDP-dissociation inhibitor 2	Arhgdib
731	upregulated	Q61187	Tumor susceptibility gene 101 protein	Tsg101
732	upregulated	Q3UZ39	Leucine-rich repeat flightless-interacting protein 1	Lrrfip1
733	upregulated	Q3UEB3	Poly(U)-binding-splicing factor PUF60	Puf60
734	upregulated	P70441	Na(+)/H(+) exchange regulatory cofactor NHE-RF1	Slc9a3r1
735	upregulated	P63323	40S ribosomal protein S12	Rps12
736	upregulated	P49891	Estrogen sulfotransferase, testis isoform	Sult1e1
737	upregulated	P47757	F-actin-capping protein subunit beta	Capzb
738	upregulated	P30681	High mobility group protein B2	Hmgb2
739	upregulated	P27005	Protein S100-A8	S100a8
740	upregulated	P19973	Lymphocyte-specific protein 1	Lsp1
741	upregulated	P13597	Intercellular adhesion molecule 1	Icam1
742	upregulated	P11247	Myeloperoxidase	Mpo
743	upregulated	P06683	Complement component C9	C9
744	upregulated	O89079	Coatomer subunit epsilon	Cope
745	upregulated	O35286	Pre-mRNA-splicing factor ATP-dependent RNA helicase DHX15	Dhx15
746	upregulated	O55135	Eukaryotic translation initiation factor 6	Eif6
747	upregulated	Q8BWW4	La-related protein 4	Larp4
748	upregulated	Q8BH24	Transmembrane 9 superfamily member 4	Tm9sf4
749	upregulated	Q8BGG9	Acyl-coenzyme A amino acid N-acyltransferase 2	Acnat2
750	upregulated	O35309	N-myc-interactor	Nmi
751	upregulated	Q64685	Beta-galactoside alpha-2,6-sialyltransferase 1	St6gal1
752	upregulated	Q9JJI8	60S ribosomal protein L38	Rpl38
753	upregulated	Q9DAW9	Calponin-3	Cnn3
754	upregulated	Q9CY58	Plasminogen activator inhibitor 1 RNA-binding protein	Serbp1
755	upregulated	Q9CR57	60S ribosomal protein L14	Rpl14
756	upregulated	Q8QZY1	Eukaryotic translation initiation factor 3 subunit L	Eif3l
757	upregulated	Q8CGC7	Bifunctional glutamate/proline--tRNA ligase	Eprs
758	upregulated	Q8BP47	Asparagine--tRNA ligase, cytoplasmic	Nars
759	upregulated	Q6NZJ6	Eukaryotic translation initiation factor 4 gamma 1	Eif4g1
760	upregulated	Q64339	Ubiquitin-like protein ISG15	Isg15
761	upregulated	Q3UPF5	Zinc finger CCCH-type antiviral protein 1	Zc3hav1
762	upregulated	Q02248	Catenin beta-1	Ctnnb1
763	upregulated	P99027	60S acidic ribosomal protein P2	Rplp2
764	upregulated	P70266	6-phosphofructo-2-kinase/fructose-2,6-bisphosphatase 1	Pfkfb1
765	upregulated	P62918	60S ribosomal protein L8	Rpl8
766	upregulated	P62855	40S ribosomal protein S26	Rps26
767	upregulated	P62754	40S ribosomal protein S6	Rps6
768	upregulated	P62751	60S ribosomal protein L23a	Rpl23a
769	upregulated	P62702	40S ribosomal protein S4, X isoform	Rps4x
770	upregulated	P61358	60S ribosomal protein L27	Rpl27
771	upregulated	P60867	40S ribosomal protein S20	Rps20
772	upregulated	P59999	Actin-related protein 2/3 complex subunit 4	Arpc4
773	upregulated	P47791	Glutathione reductase, mitochondrial	Gsr
774	upregulated	P14131	40S ribosomal protein S16	Rps16
775	upregulated	P12970	60S ribosomal protein L7a	Rpl7a
776	upregulated	O70194	Eukaryotic translation initiation factor 3 subunit D	Eif3d
777	upregulated	O70404	Vesicle-associated membrane protein 8	Vamp8
778	upregulated	Q9DBH5	Vesicular integral-membrane protein VIP36	Lman2
779	upregulated	Q9D0F3	Protein ERGIC-53	Lman1
780	upregulated	Q9D024	Coiled-coil domain-containing protein 47	Ccdc47
781	upregulated	Q6ZWN5	40S ribosomal protein S9	Rps9
782	upregulated	Q64213	Splicing factor 1	Sf1
783	upregulated	Q3U3R4	Lipase maturation factor 1	Lmf1
784	upregulated	P68433	Histone H3.1	Hist1h3a
785	upregulated	P63001	Ras-related C3 botulinum toxin substrate 1	Rac1
786	upregulated	P62315	Small nuclear ribonucleoprotein Sm D1	Snrpd1
787	upregulated	P61804	Dolichyl-diphosphooligosaccharide--protein glycosyltransferase subunit DAD1	Dad1
788	upregulated	P47915	60S ribosomal protein L29	Rpl29
789	upregulated	P35979	60S ribosomal protein L12	Rpl12
790	upregulated	O54734	Dolichyl-diphosphooligosaccharide--protein glycosyltransferase 48 kDa subunit	Ddost
791	upregulated	P02463	Collagen alpha-1(IV) chain	Col4a1
792	upregulated	Q62167	ATP-dependent RNA helicase DDX3X	Ddx3x
793	upregulated	Q61490	CD166 antigen	Alcam
794	upregulated	Q5SUF2	Luc7-like protein 3	Luc7l3
795	upregulated	P84091	AP-2 complex subunit mu	Ap2m1
796	upregulated	P83940	Transcription elongation factor B polypeptide 1	Tceb1
797	upregulated	P67984	60S ribosomal protein L22	Rpl22
798	upregulated	P62983	Ubiquitin-40S ribosomal protein S27a	Rps27a
799	upregulated	P62858	40S ribosomal protein S28	Rps28
800	upregulated	P62307	Small nuclear ribonucleoprotein F	Snrpf
801	upregulated	P14069	Protein S100-A6	S100a6
802	upregulated	P09405	Nucleolin	Ncl
803	upregulated	O89086	RNA-binding protein 3	Rbm3
804	upregulated	P84244	Histone H3.3	H3f3a
805	upregulated	Q9WUQ2	Prolactin regulatory element-binding protein	Preb
806	upregulated	Q9R0P5	Destrin	Dstn
807	upregulated	Q9QZU9	Ubiquitin/ISG15-conjugating enzyme E2 L6	Ube2l6
808	upregulated	Q9QZQ8	Core histone macro-H2A.1	H2afy
809	upregulated	Q9DBG5	Perilipin-3	Plin3
810	upregulated	Q9DB25	Dolichyl-phosphate beta-glucosyltransferase	Alg5
811	upregulated	Q9D020	Cytosolic 5-nucleotidase 3A	Nt5c3a
812	upregulated	Q8VH51	RNA-binding protein 39	Rbm39
813	upregulated	Q8BWY3	Eukaryotic peptide chain release factor subunit 1	Etf1
814	upregulated	Q8BIQ5	Cleavage stimulation factor subunit 2	Cstf2
815	upregulated	Q00612	Glucose-6-phosphate 1-dehydrogenase X	G6pdx
816	upregulated	P84099	60S ribosomal protein L19	Rpl19
817	upregulated	P62281	40S ribosomal protein S11	Rps11
818	upregulated	P47963	60S ribosomal protein L13	Rpl13
819	upregulated	P43276	Histone H1.5	Hist1h1b
820	upregulated	P15864	Histone H1.2	Hist1h1c
821	upregulated	A2AKK5	Acyl-coenzyme A amino acid N-acyltransferase 1	Acnat1
822	upregulated	P05555	Integrin alpha-M	Itgam
823	upregulated	Q8VCT3	Aminopeptidase B	Rnpep
824	upregulated	P61211	ADP-ribosylation factor-like protein 1	Arl1
825	upregulated	Q62376	U1 small nuclear ribonucleoprotein 70 kDa	Snrnp70
826	upregulated	Q9QXL2	Kinesin-like protein KIF21A	Kif21a
827	upregulated	Q9DBB5	Eukaryotic translation initiation factor 4E type 3	Eif4e3
828	upregulated	Q9CPT5	Nucleolar protein 16	Nop16
829	upregulated	Q91VR8	Protein BRICK1	Brk1
830	upregulated	Q3V3R4	Integrin alpha-1	Itga1
831	upregulated	Q01405	Protein transport protein Sec23A	Sec23a
832	upregulated	Q3UPH1	Protein PRRC1	Prrc1
833	upregulated	Q9JLB0	MAGUK p55 subfamily member 6	Mpp6
834	upregulated	Q9JHK4	Geranylgeranyl transferase type-2 subunit alpha	Rabggta
835	upregulated	Q8K4Z5	Splicing factor 3A subunit 1	Sf3a1
836	upregulated	Q8K010	5-oxoprolinase	Oplah
837	upregulated	P60843	Eukaryotic initiation factor 4A-I	Eif4a1
838	upregulated	P56959	RNA-binding protein FUS	Fus
839	upregulated	P32020	Non-specific lipid-transfer protein	Scp2
840	upregulated	O08997	Copper transport protein ATOX1	Atox1
841	upregulated	P16675	Lysosomal protective protein	Ctsa
842	downregulated	Q9D1G2	Phosphomevalonate kinase	Pmvk
843	downregulated	Q9CPR5	39S ribosomal protein L15, mitochondrial	Mrpl15
844	downregulated	Q80Y14	Glutaredoxin-related protein 5, mitochondrial	Glrx5
845	downregulated	Q80U63	Mitofusin-2	Mfn2
846	downregulated	Q63836	Selenium-binding protein 2	Selenbp2
847	downregulated	Q5SWU9	Acetyl-CoA carboxylase 1	Acaca
848	downregulated	E9Q4Z2	Acetyl-CoA carboxylase 2	Acacb
849	downregulated	P13516	Acyl-CoA desaturase 1	Scd1
850	downregulated	P97384	Annexin A11	Anxa11
851	downregulated	O09043	Napsin-A	Napsa
852	downregulated	P13439	Uridine 5-monophosphate synthase	Umps
853	downregulated	Q9WU84	Copper chaperone for superoxide dismutase	Ccs
854	downregulated	Q9D7J4	Cytochrome c oxidase protein 20 homolog	Cox20
855	downregulated	Q9JIM1	Equilibrative nucleoside transporter 1	Slc29a1
856	downregulated	Q9CPQ8	ATP synthase subunit g, mitochondrial	Atp5l
857	downregulated	Q9CRB9	MICOS complex subunit Mic19	Chchd3
858	downregulated	Q8CFK6	DENN domain-containing protein 1C	Dennd1c
859	downregulated	Q8CC88	von Willebrand factor A domain-containing protein 8	Vwa8
860	downregulated	Q5SGK3	Aldehyde oxidase 2	Aox2
861	downregulated	Q01853	Transitional endoplasmic reticulum ATPase	Vcp
862	downregulated	Q00724	Retinol-binding protein 4	Rbp4
863	downregulated	P70699	Lysosomal alpha-glucosidase	Gaa
864	downregulated	P56593	Cytochrome P450 2A12	Cyp2a12
865	downregulated	P56389	Cytidine deaminase	Cda
866	downregulated	P53808	Phosphatidylcholine transfer protein	Pctp
867	downregulated	P52843	Bile salt sulfotransferase 1	Sult2a1
868	downregulated	P47740	Fatty aldehyde dehydrogenase	Aldh3a2
869	downregulated	P21440	Multidrug resistance protein 3	Abcb4
870	downregulated	P07724	Serum albumin	Alb
871	downregulated	P01864	Ig gamma-2A chain C region secreted form	/
872	downregulated	O89020	Afamin	Afm
873	downregulated	O88962	7-alpha-hydroxycholest-4-en-3-one 12-alpha-hydroxylase	Cyp8b1
874	downregulated	O35678	Monoglyceride lipase	Mgll
875	downregulated	O55137	Acyl-coenzyme A thioesterase 1	Acot1
876	downregulated	Q9Z0R9	Fatty acid desaturase 2	Fads2
877	downregulated	Q9WV68	Peroxisomal 2,4-dienoyl-CoA reductase	Decr2
878	downregulated	Q9R0H0	Peroxisomal acyl-coenzyme A oxidase 1	Acox1
879	downregulated	Q9QYR7	Acyl-coenzyme A thioesterase 3	Acot3
880	downregulated	Q9JK42	[Pyruvate dehydrogenase (acetyl-transferring)] kinase isozyme 2, mitochondrial	Pdk2
881	downregulated	Q9JIZ0	Probable N-acetyltransferase CML1	Cml1
882	downregulated	Q9DCN1	Peroxisomal NADH pyrophosphatase NUDT12	Nudt12
883	downregulated	Q9DBM2	Peroxisomal bifunctional enzyme	Ehhadh
884	downregulated	Q9D939	Sulfotransferase 1C2	Sult1c2
885	downregulated	Q99LB2	Dehydrogenase/reductase SDR family member 4	Dhrs4
886	downregulated	Q8BWN8	Acyl-coenzyme A thioesterase 4	Acot4
887	downregulated	Q64176	Carboxylesterase 1E	Ces1e
888	downregulated	Q06770	Corticosteroid-binding globulin	Serpina6
889	downregulated	P70245	3-beta-hydroxysteroid-Delta(8),Delta(7)-isomerase	Ebp
890	downregulated	P62737	Actin, aortic smooth muscle	Acta2
891	downregulated	P55096	ATP-binding cassette sub-family D member 3	Abcd3
892	downregulated	P54071	Isocitrate dehydrogenase [NADP], mitochondrial	Idh2
893	downregulated	P51885	Lumican	Lum
894	downregulated	P26262	Plasma kallikrein	Klkb1
895	downregulated	P23953	Carboxylesterase 1C	Ces1c
896	downregulated	P15392	Cytochrome P450 2A4	Cyp2a4
897	downregulated	O08914	Fatty-acid amide hydrolase 1	Faah
898	downregulated	O35864	COP9 signalosome complex subunit 5	Cops5
899	downregulated	Q9DC50	Peroxisomal carnitine O-octanoyltransferase	Crot
900	downregulated	Q80XL6	Acyl-CoA dehydrogenase family member 11	Acad11
901	downregulated	Q5U5V2	Hydroxylysine kinase	Hykk
902	downregulated	Q19LI2	Alpha-1B-glycoprotein	A1bg
903	downregulated	O88833	Cytochrome P450 4A10	Cyp4a10
904	downregulated	P51660	Peroxisomal multifunctional enzyme type 2	Hsd17b4
905	downregulated	Q8VE22	28S ribosomal protein S23, mitochondrial	Mrps23
906	downregulated	P55264	Adenosine kinase	Adk
907	downregulated	Q08091	Calponin-1	Cnn1
908	downregulated	Q9Z2G9	Oxidoreductase HTATIP2	Htatip2
909	downregulated	Q8K199	COX assembly mitochondrial protein 2 homolog	Cmc2
910	downregulated	Q99N84	28S ribosomal protein S18b, mitochondrial	Mrps18b
911	downregulated	Q9QYY9	Alcohol dehydrogenase 4	Adh4
912	downregulated	Q9QWR8	Alpha-N-acetylgalactosaminidase	Naga
913	downregulated	Q9D880	Mitochondrial import inner membrane translocase subunit TIM50	Timm50
914	downregulated	Q9CQC9	GTP-binding protein SAR1b	Sar1b
915	downregulated	Q99L04	Dehydrogenase/reductase SDR family member 1	Dhrs1
916	downregulated	Q8K183	Pyridoxal kinase	Pdxk
917	downregulated	Q3URE1	Acyl-CoA synthetase family member 3, mitochondrial	Acsf3
918	downregulated	P50544	Very long-chain specific acyl-CoA dehydrogenase, mitochondrial	Acadvl
919	downregulated	P55292	Desmocollin-2	Dsc2
920	downregulated	Q9EPQ7	StAR-related lipid transfer protein 5	Stard5
921	downregulated	Q8JZN5	Acyl-CoA dehydrogenase family member 9, mitochondrial	Acad9
922	downregulated	Q505D7	Optic atrophy 3 protein homolog	Opa3
923	downregulated	Q64505	Cholesterol 7-alpha-monooxygenase	Cyp7a1
924	downregulated	Q9Z2Z6	Mitochondrial carnitine/acylcarnitine carrier protein	Slc25a20
925	downregulated	Q9QZW0	Phospholipid-transporting ATPase 11C	Atp11c
926	downregulated	Q9D7I5	Phospholysine phosphohistidine inorganic pyrophosphate phosphatase	Lhpp
927	downregulated	Q9D404	3-oxoacyl-[acyl-carrier-protein] synthase, mitochondrial	Oxsm
928	downregulated	Q9CQ62	2,4-dienoyl-CoA reductase, mitochondrial	Decr1
929	downregulated	Q921G7	Electron transfer flavoprotein-ubiquinone oxidoreductase, mitochondrial	Etfdh
930	downregulated	Q91V76	Ester hydrolase C11orf54 homolog	/
931	downregulated	Q64481	Cytochrome P450 3A16	Cyp3a16
932	downregulated	P97450	ATP synthase-coupling factor 6, mitochondrial	Atp5j
933	downregulated	P70195	Proteasome subunit beta type-7	Psmb7
934	downregulated	P52825	Carnitine O-palmitoyltransferase 2, mitochondrial	Cpt2
935	downregulated	P29758	Ornithine aminotransferase, mitochondrial	Oat
936	downregulated	P08228	Superoxide dismutase [Cu-Zn]	Sod1
937	downregulated	O35490	Betaine--homocysteine S-methyltransferase 1	Bhmt
938	downregulated	O88668	Protein CREG1	Creg1
939	downregulated	Q9WVJ3	Carboxypeptidase Q	Cpq
940	downregulated	Q9EP89	Serine beta-lactamase-like protein LACTB, mitochondrial	Lactb
941	downregulated	Q8R0N6	Hydroxyacid-oxoacid transhydrogenase, mitochondrial	Adhfe1
942	downregulated	Q8QZT1	Acetyl-CoA acetyltransferase, mitochondrial	Acat1
943	downregulated	Q64521	Glycerol-3-phosphate dehydrogenase, mitochondrial	Gpd2
944	downregulated	Q5FW57	Glycine N-acyltransferase-like protein	Gm4952
945	downregulated	Q14DH7	Acyl-CoA synthetase short-chain family member 3, mitochondrial	Acss3
946	downregulated	P54869	Hydroxymethylglutaryl-CoA synthase, mitochondrial	Hmgcs2
947	downregulated	P42125	Enoyl-CoA delta isomerase 1, mitochondrial	Eci1
948	downregulated	P24549	Retinal dehydrogenase 1	Aldh1a1
949	downregulated	P09813	Apolipoprotein A-II	Apoa2
950	downregulated	P15105	Glutamine synthetase	Glul
951	downregulated	Q9Z2I0	LETM1 and EF-hand domain-containing protein 1, mitochondrial	Letm1
952	downregulated	Q9QXX4	Calcium-binding mitochondrial carrier protein Aralar2	Slc25a13
953	downregulated	Q9JLZ3	Methylglutaconyl-CoA hydratase, mitochondrial	Auh
954	downregulated	P67778	Prohibitin	Phb
955	downregulated	Q925I1	ATPase family AAA domain-containing protein 3	Atad3
956	downregulated	Q8BKZ9	Pyruvate dehydrogenase protein X component, mitochondrial	Pdhx
957	downregulated	O09159	Lysosomal alpha-mannosidase	Man2b1
958	downregulated	Q8BK48	Pyrethroid hydrolase Ces2e	Ces2e
959	downregulated	Q9WV85	Nucleoside diphosphate kinase 3	Nme3
960	downregulated	Q9EQ06	Estradiol 17-beta-dehydrogenase 11	Hsd17b11
961	downregulated	Q9CZS1	Aldehyde dehydrogenase X, mitochondrial	Aldh1b1
962	downregulated	Q99J39	Malonyl-CoA decarboxylase, mitochondrial	Mlycd
963	downregulated	Q91VM9	Inorganic pyrophosphatase 2, mitochondrial	Ppa2
964	downregulated	Q8VEM8	Phosphate carrier protein, mitochondrial	Slc25a3
965	downregulated	Q8VDN2	Sodium/potassium-transporting ATPase subunit alpha-1	Atp1a1
966	downregulated	Q8VC52	RNA-binding protein with multiple splicing 2	Rbpms2
967	downregulated	Q8K0D5	Elongation factor G, mitochondrial	Gfm1
968	downregulated	Q8JZR0	Long-chain-fatty-acid--CoA ligase 5	Acsl5
969	downregulated	Q8BW75	Amine oxidase [flavin-containing] B	Maob
970	downregulated	Q8BGH2	Sorting and assembly machinery component 50 homolog	Samm50
971	downregulated	Q78IK2	Up-regulated during skeletal muscle growth protein 5	Usmg5
972	downregulated	Q64133	Amine oxidase [flavin-containing] A	Maoa
973	downregulated	Q60932	Voltage-dependent anion-selective channel protein 1	Vdac1
974	downregulated	Q60597	2-oxoglutarate dehydrogenase, mitochondrial	Ogdh
975	downregulated	Q5XG73	Acyl-CoA-binding domain-containing protein 5	Acbd5
976	downregulated	Q05117	Tartrate-resistant acid phosphatase type 5	Acp5
977	downregulated	Q02788	Collagen alpha-2(VI) chain	Col6a2
978	downregulated	P97447	Four and a half LIM domains protein 1	Fhl1
979	downregulated	P59325	Eukaryotic translation initiation factor 5	Eif5
980	downregulated	P51859	Hepatoma-derived growth factor	Hdgf
981	downregulated	P16858	Glyceraldehyde-3-phosphate dehydrogenase	Gapdh
982	downregulated	P12382	ATP-dependent 6-phosphofructokinase, liver type	Pfkl
983	downregulated	P06745	Glucose-6-phosphate isomerase	Gpi
984	downregulated	P00416	Cytochrome c oxidase subunit 3	mt-Co3
985	downregulated	O88441	Metaxin-2	Mtx2
986	downregulated	O35488	Very long-chain acyl-CoA synthetase	Slc27a2
987	downregulated	O08749	Dihydrolipoyl dehydrogenase, mitochondrial	Dld
988	downregulated	O08807	Peroxiredoxin-4	Prdx4
989	downregulated	Q9JLT4	Thioredoxin reductase 2, mitochondrial	Txnrd2
990	downregulated	Q8BYL4	Tyrosine--tRNA ligase, mitochondrial	Yars2
991	downregulated	Q64669	NAD(P)H dehydrogenase [quinone] 1	Nqo1
992	downregulated	Q3UFF7	Lysophospholipase-like protein 1	Lyplal1
993	downregulated	P56480	ATP synthase subunit beta, mitochondrial	Atp5b
994	downregulated	P99029	Peroxiredoxin-5, mitochondrial	Prdx5
995	downregulated	Q9JJW0	Peroxisomal membrane protein 4	Pxmp4
996	downregulated	Q9D8B4	NADH dehydrogenase [ubiquinone] 1 alpha subcomplex subunit 11	Ndufa11
997	downregulated	Q9D358	Low molecular weight phosphotyrosine protein phosphatase	Acp1
998	downregulated	Q9D0M1	Phosphoribosyl pyrophosphate synthase-associated protein 1	Prpsap1
999	downregulated	Q9CQS2	H/ACA ribonucleoprotein complex subunit 3	Nop10
1000	downregulated	Q6P8U6	Pancreatic triacylglycerol lipase	Pnlip
1001	downregulated	Q8QZY2	Glycerate kinase	Glyctk
1002	downregulated	Q9Z1P6	NADH dehydrogenase [ubiquinone] 1 alpha subcomplex subunit 7	Ndufa7
1003	downregulated	Q9CPX6	Ubiquitin-like-conjugating enzyme ATG3	Atg3
1004	downregulated	Q99JW2	Aminoacylase-1	Acy1
1005	downregulated	Q920E5	Farnesyl pyrophosphate synthase	Fdps
1006	downregulated	Q91V92	ATP-citrate synthase	Acly
1007	downregulated	Q8CIF4	Biotinidase	Btd
1008	downregulated	Q8BVI4	Dihydropteridine reductase	Qdpr
1009	downregulated	Q64514	Tripeptidyl-peptidase 2	Tpp2
1010	downregulated	Q571I9	Aldehyde dehydrogenase family 16 member A1	Aldh16a1
1011	downregulated	Q00915	Retinol-binding protein 1	Rbp1
1012	downregulated	P42669	Transcriptional activator protein Pur-alpha	Pura
1013	downregulated	P13745	Glutathione S-transferase A1	Gsta1
1014	downregulated	O88822	Lathosterol oxidase	Sc5d
1015	downregulated	O70475	UDP-glucose 6-dehydrogenase	Ugdh
1016	downregulated	O09131	Glutathione S-transferase omega-1	Gsto1
1017	downregulated	O35945	Aldehyde dehydrogenase, cytosolic 1	Aldh1a7
1018	downregulated	Q9D7J9	Enoyl-CoA hydratase domain-containing protein 3, mitochondrial	Echdc3
1019	downregulated	Q91VH6	Protein MEMO1	Memo1
1020	downregulated	Q05915	GTP cyclohydrolase 1	Gch1
1021	downregulated	Q8BK72	28S ribosomal protein S27, mitochondrial	Mrps27
1022	downregulated	Q9R1P1	Proteasome subunit beta type-3	Psmb3
1023	downregulated	Q9JK81	UPF0160 protein MYG1, mitochondrial	Myg1
1024	downregulated	Q9JHW4	Selenocysteine-specific elongation factor	Eefsec
1025	downregulated	Q9DCX2	ATP synthase subunit d, mitochondrial	Atp5h
1026	downregulated	Q9DBJ1	Phosphoglycerate mutase 1	Pgam1
1027	downregulated	Q9DB26	Phytanoyl-CoA dioxygenase domain-containing protein 1	Phyhd1
1028	downregulated	Q9D7A8	Armadillo repeat-containing protein 1	Armc1
1029	downregulated	Q9D2G2	Dihydrolipoyllysine-residue succinyltransferase component of 2-oxoglutarate dehydrogenase complex, mitochondrial	Dlst
1030	downregulated	Q9D023	Mitochondrial pyruvate carrier 2	Mpc2
1031	downregulated	Q9CZB0	Succinate dehydrogenase cytochrome b560 subunit, mitochondrial	Sdhc
1032	downregulated	Q9CXF0	Kynureninase	Kynu
1033	downregulated	Q922S4	cGMP-dependent 3,5-cyclic phosphodiesterase	Pde2a
1034	downregulated	Q91XE0	Glycine N-acyltransferase	Glyat
1035	downregulated	Q91WS0	CDGSH iron-sulfur domain-containing protein 1	Cisd1
1036	downregulated	Q8VCN5	Cystathionine gamma-lyase	Cth
1037	downregulated	Q8CIM7	Cytochrome P450 2D26	Cyp2d26
1038	downregulated	Q8BWF0	Succinate-semialdehyde dehydrogenase, mitochondrial	Aldh5a1
1039	downregulated	Q8BRK8	5-AMP-activated protein kinase catalytic subunit alpha-2	Prkaa2
1040	downregulated	Q61586	Glycerol-3-phosphate acyltransferase 1, mitochondrial	Gpam
1041	downregulated	Q07417	Short-chain specific acyl-CoA dehydrogenase, mitochondrial	Acads
1042	downregulated	P51658	Estradiol 17-beta-dehydrogenase 2	Hsd17b2
1043	downregulated	P48758	Carbonyl reductase [NADPH] 1	Cbr1
1044	downregulated	P11725	Ornithine carbamoyltransferase, mitochondrial	Otc
1045	downregulated	A2ATU0	Probable 2-oxoglutarate dehydrogenase E1 component DHKTD1, mitochondrial	Dhtkd1
1046	downregulated	P11352	Glutathione peroxidase 1	Gpx1
1047	downregulated	Q9WVM8	Kynurenine/alpha-aminoadipate aminotransferase, mitochondrial	Aadat
1048	downregulated	Q9JJL3	Solute carrier organic anion transporter family member 1B2	Slco1b2
1049	downregulated	Q9EQ20	Methylmalonate-semialdehyde dehydrogenase [acylating], mitochondrial	Aldh6a1
1050	downregulated	Q9DBG1	Sterol 26-hydroxylase, mitochondrial	Cyp27a1
1051	downregulated	Q9DBF1	Alpha-aminoadipic semialdehyde dehydrogenase	Aldh7a1
1052	downregulated	Q9DBB8	Trans-1,2-dihydrobenzene-1,2-diol dehydrogenase	Dhdh
1053	downregulated	Q99LY9	NADH dehydrogenase [ubiquinone] iron-sulfur protein 5	Ndufs5
1054	downregulated	Q922Q1	Mitochondrial amidoxime reducing component 2	2018-03-02
1055	downregulated	Q91YP0	L-2-hydroxyglutarate dehydrogenase, mitochondrial	L2hgdh
1056	downregulated	Q91WN4	Kynurenine 3-monooxygenase	Kmo
1057	downregulated	Q91VA0	Acyl-coenzyme A synthetase ACSM1, mitochondrial	Acsm1
1058	downregulated	Q8R0V5	Indoleamine 2,3-dioxygenase 2	Ido2
1059	downregulated	Q8BWP5	Alpha-tocopherol transfer protein	Ttpa
1060	downregulated	Q8BH95	Enoyl-CoA hydratase, mitochondrial	Echs1
1061	downregulated	Q8BH86	D-glutamate cyclase, mitochondrial	Dglucy
1062	downregulated	Q6XVG2	Cytochrome P450 2C54	Cyp2c54
1063	downregulated	Q45VN2	Alpha-defensin 20	Defa20
1064	downregulated	P70404	Isocitrate dehydrogenase [NAD] subunit gamma 1, mitochondrial	Idh3g
1065	downregulated	P62075	Mitochondrial import inner membrane translocase subunit Tim13	Timm13
1066	downregulated	P26443	Glutamate dehydrogenase 1, mitochondrial	Glud1
1067	downregulated	P11531	Dystrophin	Dmd
1068	downregulated	O35658	Complement component 1 Q subcomponent-binding protein, mitochondrial	C1qbp
1069	downregulated	O88587	Catechol O-methyltransferase	Comt
1070	downregulated	Q9WVL0	Maleylacetoacetate isomerase	Gstz1
1071	downregulated	Q9WVA2	Mitochondrial import inner membrane translocase subunit Tim8 A	Timm8a1
1072	downregulated	Q9WTL7	Acyl-protein thioesterase 2	Lypla2
1073	downregulated	Q9R0M5	Thiamin pyrophosphokinase 1	Tpk1
1074	downregulated	Q9QZX7	Serine racemase	Srr
1075	downregulated	Q9DCS3	Trans-2-enoyl-CoA reductase, mitochondrial	Mecr
1076	downregulated	Q9CXS4	Centromere protein V	Cenpv
1077	downregulated	Q9CQ01	Ribonuclease T2	Rnaset2
1078	downregulated	Q99L88	Beta-1-syntrophin	Sntb1
1079	downregulated	Q99KB8	Hydroxyacylglutathione hydrolase, mitochondrial	Hagh
1080	downregulated	Q99JB2	Stomatin-like protein 2, mitochondrial	Stoml2
1081	downregulated	Q91VI7	Ribonuclease inhibitor	Rnh1
1082	downregulated	Q8VDQ1	Prostaglandin reductase 2	Ptgr2
1083	downregulated	Q8R1G2	Carboxymethylenebutenolidase homolog	Cmbl
1084	downregulated	Q8BFR5	Elongation factor Tu, mitochondrial	Tufm
1085	downregulated	Q64516	Glycerol kinase	Gk
1086	downregulated	P97765	WW domain-binding protein 2	Wbp2
1087	downregulated	P62897	Cytochrome c, somatic	Cycs
1088	downregulated	P51855	Glutathione synthetase	Gss
1089	downregulated	P43024	Cytochrome c oxidase subunit 6A1, mitochondrial	Cox6a1
1090	downregulated	P35951	Low-density lipoprotein receptor	Ldlr
1091	downregulated	P35762	CD81 antigen	Cd81
1092	downregulated	O88851	Putative hydrolase RBBP9	Rbbp9
1093	downregulated	P31786	Acyl-CoA-binding protein	Dbi
1094	downregulated	Q9WV98	Mitochondrial import inner membrane translocase subunit Tim9	Timm9
1095	downregulated	Q9WUZ9	Ectonucleoside triphosphate diphosphohydrolase 5	Entpd5
1096	downregulated	Q9WUM5	Succinyl-CoA ligase [ADP/GDP-forming] subunit alpha, mitochondrial	Suclg1
1097	downregulated	Q9WTX2	Interferon-inducible double-stranded RNA-dependent protein kinase activator A	Prkra
1098	downregulated	Q9WTP6	Adenylate kinase 2, mitochondrial	Ak2
1099	downregulated	Q9QXE0	2-hydroxyacyl-CoA lyase 1	Hacl1
1100	downregulated	Q9JIL4	Na(+)/H(+) exchange regulatory cofactor NHE-RF3	Pdzk1
1101	downregulated	Q9EP75	Leukotriene-B4 omega-hydroxylase 3	Cyp4f14
1102	downregulated	Q9DCC4	Pyrroline-5-carboxylate reductase 3	Pycrl
1103	downregulated	Q9D1I5	Methylmalonyl-CoA epimerase, mitochondrial	Mcee
1104	downregulated	Q9CZU6	Citrate synthase, mitochondrial	Cs
1105	downregulated	Q9CYW4	Haloacid dehalogenase-like hydrolase domain-containing protein 3	Hdhd3
1106	downregulated	Q9CXZ1	NADH dehydrogenase [ubiquinone] iron-sulfur protein 4, mitochondrial	Ndufs4
1107	downregulated	Q9CQR4	Acyl-coenzyme A thioesterase 13	Acot13
1108	downregulated	Q99JY0	Trifunctional enzyme subunit beta, mitochondrial	Hadhb
1109	downregulated	Q922Y1	UBX domain-containing protein 1	Ubxn1
1110	downregulated	Q922B1	O-acetyl-ADP-ribose deacetylase MACROD1	Macrod1
1111	downregulated	Q920L1	Fatty acid desaturase 1	Fads1
1112	downregulated	Q91YT0	NADH dehydrogenase [ubiquinone] flavoprotein 1, mitochondrial	Ndufv1
1113	downregulated	Q91VR2	ATP synthase subunit gamma, mitochondrial	Atp5c1
1114	downregulated	Q8R2Y8	Peptidyl-tRNA hydrolase 2, mitochondrial	Ptrh2
1115	downregulated	Q8QZS1	3-hydroxyisobutyryl-CoA hydrolase, mitochondrial	Hibch
1116	downregulated	Q8K2B3	Succinate dehydrogenase [ubiquinone] flavoprotein subunit, mitochondrial	Sdha
1117	downregulated	Q8K1Z0	Ubiquinone biosynthesis protein COQ9, mitochondrial	Coq9
1118	downregulated	Q8K023	Aldo-keto reductase family 1 member C18	Akr1c18
1119	downregulated	Q8C5W3	Tubulin-specific chaperone cofactor E-like protein	Tbcel
1120	downregulated	Q8BIJ6	Isoleucine--tRNA ligase, mitochondrial	Iars2
1121	downregulated	Q8BGT5	Alanine aminotransferase 2	Gpt2
1122	downregulated	Q61425	Hydroxyacyl-coenzyme A dehydrogenase, mitochondrial	Hadh
1123	downregulated	Q60759	Glutaryl-CoA dehydrogenase, mitochondrial	Gcdh
1124	downregulated	Q3ULD5	Methylcrotonoyl-CoA carboxylase beta chain, mitochondrial	Mccc2
1125	downregulated	P97865	Peroxisomal targeting signal 2 receptor	Pex7
1126	downregulated	P60334	Cysteine dioxygenase type 1	Cdo1
1127	downregulated	P58137	Acyl-coenzyme A thioesterase 8	Acot8
1128	downregulated	P50285	Dimethylaniline monooxygenase [N-oxide-forming] 1	Fmo1
1129	downregulated	P45591	Cofilin-2	Cfl2
1130	downregulated	P28843	Dipeptidyl peptidase 4	Dpp4
1131	downregulated	P24270	Catalase	Cat
1132	downregulated	P14094	Sodium/potassium-transporting ATPase subunit beta-1	Atp1b1
1133	downregulated	P12790	Cytochrome P450 2B9	Cyp2b9
1134	downregulated	P12787	Cytochrome c oxidase subunit 5A, mitochondrial	Cox5a
1135	downregulated	O88533	Aromatic-L-amino-acid decarboxylase	Ddc
1136	downregulated	O54754	Aldehyde oxidase 1	Aox1
1137	downregulated	O35857	Mitochondrial import inner membrane translocase subunit TIM44	Timm44
1138	downregulated	O35129	Prohibitin-2	Phb2
1139	downregulated	A2AS89	Agmatinase, mitochondrial	Agmat
1140	downregulated	O08756	3-hydroxyacyl-CoA dehydrogenase type-2	Hsd17b10
1141	downregulated	Q9Z2Y8	Proline synthase co-transcribed bacterial homolog protein	Prosc
1142	downregulated	Q9WTP7	GTP:AMP phosphotransferase AK3, mitochondrial	Ak3
1143	downregulated	Q9QYF1	Retinol dehydrogenase 11	Rdh11
1144	downregulated	Q9QWG7	Sulfotransferase family cytosolic 1B member 1	Sult1b1
1145	downregulated	Q9JII6	Alcohol dehydrogenase [NADP(+)]	Akr1a1
1146	downregulated	Q9DCM0	Persulfide dioxygenase ETHE1, mitochondrial	Ethe1
1147	downregulated	Q9D172	ES1 protein homolog, mitochondrial	D10Jhu81e
1148	downregulated	Q9CR62	Mitochondrial 2-oxoglutarate/malate carrier protein	Slc25a11
1149	downregulated	Q9CQ92	Mitochondrial fission 1 protein	Fis1
1150	downregulated	Q99LB7	Sarcosine dehydrogenase, mitochondrial	Sardh
1151	downregulated	Q91X91	Nicotinate-nucleotide pyrophosphorylase [carboxylating]	Qprt
1152	downregulated	Q91WM2	Cat eye syndrome critical region protein 5 homolog	Cecr5
1153	downregulated	Q8VCF0	Mitochondrial antiviral-signaling protein	Mavs
1154	downregulated	Q8VCA8	Secernin-2	Scrn2
1155	downregulated	Q8R3R8	Gamma-aminobutyric acid receptor-associated protein-like 1	Gabarapl1
1156	downregulated	Q8K4H1	Kynurenine formamidase	Afmid
1157	downregulated	Q8K411	Presequence protease, mitochondrial	Pitrm1
1158	downregulated	Q8CHT0	Delta-1-pyrroline-5-carboxylate dehydrogenase, mitochondrial	Aldh4a1
1159	downregulated	Q8C5H8	NAD kinase 2, mitochondrial	Nadk2
1160	downregulated	Q8BJZ4	28S ribosomal protein S35, mitochondrial	Mrps35
1161	downregulated	Q7TNG5	Echinoderm microtubule-associated protein-like 2	Eml2
1162	downregulated	Q71RI9	Kynurenine--oxoglutarate transaminase 3	Ccbl2
1163	downregulated	Q62425	Cytochrome c oxidase subunit NDUFA4	Ndufa4
1164	downregulated	Q61733	28S ribosomal protein S31, mitochondrial	Mrps31
1165	downregulated	Q61133	Glutathione S-transferase theta-2	Gstt2
1166	downregulated	Q3UNZ8	Quinone oxidoreductase-like protein 2	Cryzl2
1167	downregulated	Q3TC72	Fumarylacetoacetate hydrolase domain-containing protein 2A	Fahd2
1168	downregulated	P97493	Thioredoxin, mitochondrial	Txn2
1169	downregulated	P53395	Lipoamide acyltransferase component of branched-chain alpha-keto acid dehydrogenase complex, mitochondrial	Dbt
1170	downregulated	P52503	NADH dehydrogenase [ubiquinone] iron-sulfur protein 6, mitochondrial	Ndufs6
1171	downregulated	P30416	Peptidyl-prolyl cis-trans isomerase FKBP4	Fkbp4
1172	downregulated	P17665	Cytochrome c oxidase subunit 7C, mitochondrial	Cox7c
1173	downregulated	P16015	Carbonic anhydrase 3	Ca3
1174	downregulated	P10648	Glutathione S-transferase A2	Gsta2
1175	downregulated	P0DN34	NADH dehydrogenase 1 beta subcomplex subunit 1	Ndufb1
1176	downregulated	O09172	Glutamate--cysteine ligase regulatory subunit	Gclm
1177	downregulated	O35465	Peptidyl-prolyl cis-trans isomerase FKBP8	Fkbp8
1178	downregulated	Q9Z2I9	Succinyl-CoA ligase [ADP-forming] subunit beta, mitochondrial	Sucla2
1179	downregulated	Q9QXG4	Acetyl-coenzyme A synthetase, cytoplasmic	Acss2
1180	downregulated	Q9EQI8	39S ribosomal protein L46, mitochondrial	Mrpl46
1181	downregulated	Q9DCV4	Regulator of microtubule dynamics protein 1	Rmdn1
1182	downregulated	Q9D855	Cytochrome b-c1 complex subunit 7	Uqcrb
1183	downregulated	Q9D2R0	Acetoacetyl-CoA synthetase	Aacs
1184	downregulated	Q9CQZ5	NADH dehydrogenase [ubiquinone] 1 alpha subcomplex subunit 6	Ndufa6
1185	downregulated	Q9CQA3	Succinate dehydrogenase [ubiquinone] iron-sulfur subunit, mitochondrial	Sdhb
1186	downregulated	Q99P30	Peroxisomal coenzyme A diphosphatase NUDT7	Nudt7
1187	downregulated	Q91V12	Cytosolic acyl coenzyme A thioester hydrolase	Acot7
1188	downregulated	Q8VCU1	Carboxylesterase 3B	Ces3b
1189	downregulated	Q8R2Q4	Ribosome-releasing factor 2, mitochondrial	Gfm2
1190	downregulated	Q8JZU2	Tricarboxylate transport protein, mitochondrial	Slc25a1
1191	downregulated	Q8BGC4	Zinc-binding alcohol dehydrogenase domain-containing protein 2	Zadh2
1192	downregulated	Q791V5	Mitochondrial carrier homolog 2	Mtch2
1193	downregulated	Q78JT3	3-hydroxyanthranilate 3,4-dioxygenase	Haao
1194	downregulated	Q61578	NADPH:adrenodoxin oxidoreductase, mitochondrial	Fdxr
1195	downregulated	P51881	ADP/ATP translocase 2	Slc25a5
1196	downregulated	P38647	Stress-70 protein, mitochondrial	Hspa9
1197	downregulated	P32261	Antithrombin-III	Serpinc1
1198	downregulated	P08249	Malate dehydrogenase, mitochondrial	Mdh2
1199	downregulated	P26150	3 beta-hydroxysteroid dehydrogenase/Delta 5-->4-isomerase type 3	Hsd3b3
1200	downregulated	Q9Z1J3	Cysteine desulfurase, mitochondrial	Nfs1
1201	downregulated	Q9WU79	Proline dehydrogenase 1, mitochondrial	Prodh
1202	downregulated	Q9R1S7	Multidrug resistance-associated protein 6	Abcc6
1203	downregulated	Q9R112	Sulfide:quinone oxidoreductase, mitochondrial	Sqrdl
1204	downregulated	Q9R0P3	S-formylglutathione hydrolase	Esd
1205	downregulated	Q9QYG0	Protein NDRG2	Ndrg2
1206	downregulated	Q9JK38	Glucosamine 6-phosphate N-acetyltransferase	Gnpnat1
1207	downregulated	Q9JHW2	Omega-amidase NIT2	Nit2
1208	downregulated	Q9DCY0	Glycine N-acyltransferase-like protein Keg1	Keg1
1209	downregulated	Q9DCM2	Glutathione S-transferase kappa 1	Gstk1
1210	downregulated	Q9DC70	NADH dehydrogenase [ubiquinone] iron-sulfur protein 7, mitochondrial	Ndufs7
1211	downregulated	Q9DB20	ATP synthase subunit O, mitochondrial	Atp5o
1212	downregulated	Q9D7B6	Isobutyryl-CoA dehydrogenase, mitochondrial	Acad8
1213	downregulated	Q9D1L0	Coiled-coil-helix-coiled-coil-helix domain-containing protein 2	Chchd2
1214	downregulated	Q9D0F9	Phosphoglucomutase-1	Pgm1
1215	downregulated	Q9CZ13	Cytochrome b-c1 complex subunit 1, mitochondrial	Uqcrc1
1216	downregulated	Q9CW42	Mitochondrial amidoxime-reducing component 1	2018-03-01
1217	downregulated	Q9CR21	Acyl carrier protein, mitochondrial	Ndufab1
1218	downregulated	Q9CQE1	Protein NipSnap homolog 3B	Nipsnap3b
1219	downregulated	Q9CQC7	NADH dehydrogenase [ubiquinone] 1 beta subcomplex subunit 4	Ndufb4
1220	downregulated	Q9CPY7	Cytosol aminopeptidase	Lap3
1221	downregulated	Q9CPU0	Lactoylglutathione lyase	Glo1
1222	downregulated	Q99K67	Alpha-aminoadipic semialdehyde synthase, mitochondrial	Aass
1223	downregulated	Q91YI0	Argininosuccinate lyase	Asl
1224	downregulated	Q91XD4	Formimidoyltransferase-cyclodeaminase	Ftcd
1225	downregulated	Q91WD5	NADH dehydrogenase [ubiquinone] iron-sulfur protein 2, mitochondrial	Ndufs2
1226	downregulated	Q91W43	Glycine dehydrogenase (decarboxylating), mitochondrial	Gldc
1227	downregulated	Q8VCZ9	Probable proline dehydrogenase 2	Prodh2
1228	downregulated	Q8VC28	Aldo-keto reductase family 1 member C13	Akr1c13
1229	downregulated	Q8VBW8	Tetratricopeptide repeat protein 36	Ttc36
1230	downregulated	Q8R0Y6	Cytosolic 10-formyltetrahydrofolate dehydrogenase	Aldh1l1
1231	downregulated	Q8QZR5	Alanine aminotransferase 1	Gpt
1232	downregulated	Q8K4Z3	NAD(P)H-hydrate epimerase	Apoa1bp
1233	downregulated	Q8K4F5	Alpha/beta hydrolase domain-containing protein 11	Abhd11
1234	downregulated	Q8K441	ATP-binding cassette sub-family A member 6	Abca6
1235	downregulated	Q8CG76	Aflatoxin B1 aldehyde reductase member 2	Akr7a2
1236	downregulated	Q8CAY6	Acetyl-CoA acetyltransferase, cytosolic	Acat2
1237	downregulated	Q8C196	Carbamoyl-phosphate synthase [ammonia], mitochondrial	Cps1
1238	downregulated	Q8BTY1	Kynurenine--oxoglutarate transaminase 1	Ccbl1
1239	downregulated	Q8BH00	Aldehyde dehydrogenase family 8 member A1	Aldh8a1
1240	downregulated	Q80W21	Glutathione S-transferase Mu 7	Gstm7
1241	downregulated	Q7TMF3	NADH dehydrogenase [ubiquinone] 1 alpha subcomplex subunit 12	Ndufa12
1242	downregulated	Q6PB66	Leucine-rich PPR motif-containing protein, mitochondrial	Lrpprc
1243	downregulated	Q64435	UDP-glucuronosyltransferase 1-6	Ugt1a6
1244	downregulated	Q62452	UDP-glucuronosyltransferase 1-9	Ugt1a9
1245	downregulated	Q60866	Phosphotriesterase-related protein	Pter
1246	downregulated	Q283N4	2-oxo-4-hydroxy-4-carboxy-5-ureidoimidazoline decarboxylase	Urad
1247	downregulated	Q02257	Junction plakoglobin	Jup
1248	downregulated	P99025	GTP cyclohydrolase 1 feedback regulatory protein	Gchfr
1249	downregulated	P97364	Selenide, water dikinase 2	Sephs2
1250	downregulated	P53811	Phosphatidylinositol transfer protein beta isoform	Pitpnb
1251	downregulated	P52840	Sulfotransferase 1A1	Sult1a1
1252	downregulated	P52196	Thiosulfate sulfurtransferase	Tst
1253	downregulated	P49429	4-hydroxyphenylpyruvate dioxygenase	Hpd
1254	downregulated	P40936	Indolethylamine N-methyltransferase	Inmt
1255	downregulated	P35700	Peroxiredoxin-1	Prdx1
1256	downregulated	P35505	Fumarylacetoacetase	Fah
1257	downregulated	P34884	Macrophage migration inhibitory factor	Mif
1258	downregulated	P28474	Alcohol dehydrogenase class-3	Adh5
1259	downregulated	P22315	Ferrochelatase, mitochondrial	Fech
1260	downregulated	P17563	Selenium-binding protein 1	Selenbp1
1261	downregulated	P16332	Methylmalonyl-CoA mutase, mitochondrial	Mut
1262	downregulated	P16331	Phenylalanine-4-hydroxylase	Pah
1263	downregulated	P15626	Glutathione S-transferase Mu 2	Gstm2
1264	downregulated	P14152	Malate dehydrogenase, cytoplasmic	Mdh1
1265	downregulated	P12710	Fatty acid-binding protein, liver	Fabp1
1266	downregulated	P06802	Ectonucleotide pyrophosphatase/phosphodiesterase family member 1	Enpp1
1267	downregulated	P05202	Aspartate aminotransferase, mitochondrial	Got2
1268	downregulated	P00329	Alcohol dehydrogenase 1	Adh1
1269	downregulated	O88451	Retinol dehydrogenase 7	Rdh7
1270	downregulated	O70325	Phospholipid hydroperoxide glutathione peroxidase, mitochondrial	Gpx4
1271	downregulated	O55125	Protein NipSnap homolog 1	Nipsnap1
1272	downregulated	O35215	D-dopachrome decarboxylase	Ddt
1273	downregulated	O09173	Homogentisate 1,2-dioxygenase	Hgd
1274	downregulated	A3KMP2	Tetratricopeptide repeat protein 38	Ttc38
1275	downregulated	B1AR13	CDGSH iron-sulfur domain-containing protein 3, mitochondrial	Cisd3
1276	downregulated	Q9QZS5	Serine/threonine-protein kinase Sgk2	Sgk2
1277	downregulated	Q9QXY9	Peroxisomal biogenesis factor 3	Pex3
1278	downregulated	Q9JI75	Ribosyldihydronicotinamide dehydrogenase [quinone]	Nqo2
1279	downregulated	Q9DD20	Methyltransferase-like protein 7B	Mettl7b
1280	downregulated	Q9DCX8	Iodotyrosine dehalogenase 1	Iyd
1281	downregulated	Q9DC69	NADH dehydrogenase [ubiquinone] 1 alpha subcomplex subunit 9, mitochondrial	Ndufa9
1282	downregulated	Q9DBL1	Short/branched chain specific acyl-CoA dehydrogenase, mitochondrial	Acadsb
1283	downregulated	Q9DBE0	Cysteine sulfinic acid decarboxylase	Csad
1284	downregulated	Q9DBA8	Probable imidazolonepropionase	Amdhd1
1285	downregulated	Q9DB29	Isoamyl acetate-hydrolyzing esterase 1 homolog	Iah1
1286	downregulated	Q9DB15	39S ribosomal protein L12, mitochondrial	Mrpl12
1287	downregulated	Q9D379	Epoxide hydrolase 1	Ephx1
1288	downregulated	Q9CYH2	Redox-regulatory protein FAM213A	Fam213a
1289	downregulated	Q9CY27	Very-long-chain enoyl-CoA reductase	Tecr
1290	downregulated	Q9CQN1	Heat shock protein 75 kDa, mitochondrial	Trap1
1291	downregulated	Q9CPU4	Microsomal glutathione S-transferase 3	Mgst3
1292	downregulated	Q924Z4	Ceramide synthase 2	Cers2
1293	downregulated	Q91VF2	Histamine N-methyltransferase	Hnmt
1294	downregulated	Q91VD9	NADH-ubiquinone oxidoreductase 75 kDa subunit, mitochondrial	Ndufs1
1295	downregulated	Q91VA6	Polymerase delta-interacting protein 2	Poldip2
1296	downregulated	Q8VCR2	17-beta-hydroxysteroid dehydrogenase 13	Hsd17b13
1297	downregulated	Q8VC12	Urocanate hydratase	Uroc1
1298	downregulated	Q8R0F8	Acylpyruvase FAHD1, mitochondrial	Fahd1
1299	downregulated	Q8QZR3	Pyrethroid hydrolase Ces2a	Ces2a
1300	downregulated	Q8BWU8	Ethanolamine-phosphate phospho-lyase	Etnppl
1301	downregulated	Q8BWQ1	UDP-glucuronosyltransferase 2A3	Ugt2a3
1302	downregulated	Q71KT5	Delta(14)-sterol reductase	Tm7sf2
1303	downregulated	Q571F8	Glutaminase liver isoform, mitochondrial	Gls2
1304	downregulated	Q4LDG0	Bile acyl-CoA synthetase	Slc27a5
1305	downregulated	P97494	Glutamate--cysteine ligase catalytic subunit	Gclc
1306	downregulated	P35492	Histidine ammonia-lyase	Hal
1307	downregulated	P25688	Uricase	Uox
1308	downregulated	P24472	Glutathione S-transferase A4	Gsta4
1309	downregulated	P19639	Glutathione S-transferase Mu 3	Gstm3
1310	downregulated	P16460	Argininosuccinate synthase	Ass1
1311	downregulated	P14824	Annexin A6	Anxa6
1312	downregulated	P11930	Nucleoside diphosphate-linked moiety X motif 19, mitochondrial	Nudt19
1313	downregulated	P10649	Glutathione S-transferase Mu 1	Gstm1
1314	downregulated	P03911	NADH-ubiquinone oxidoreductase chain 4	Mtnd4
1315	downregulated	O55022	Membrane-associated progesterone receptor component 1	Pgrmc1
1316	downregulated	O08539	Myc box-dependent-interacting protein 1	Bin1
1317	downregulated	O35423	Serine--pyruvate aminotransferase, mitochondrial	Agxt
1318	downregulated	Q9WUR9	Adenylate kinase 4, mitochondrial	Ak4
1319	downregulated	Q9R0N0	Galactokinase	Galk1
1320	downregulated	Q9QXY6	EH domain-containing protein 3	Ehd3
1321	downregulated	Q9JIY5	Serine protease HTRA2, mitochondrial	Htra2
1322	downregulated	Q9DCZ4	Apolipoprotein O	Apoo
1323	downregulated	Q9DCQ2	Putative L-aspartate dehydrogenase	Aspdh
1324	downregulated	Q9DCN2	NADH-cytochrome b5 reductase 3	Cyb5r3
1325	downregulated	Q9DCJ5	NADH dehydrogenase [ubiquinone] 1 alpha subcomplex subunit 8	Ndufa8
1326	downregulated	Q9DBK0	Acyl-coenzyme A thioesterase 12	Acot12
1327	downregulated	Q9D826	Peroxisomal sarcosine oxidase	Pipox
1328	downregulated	Q9D6Y7	Mitochondrial peptide methionine sulfoxide reductase	Msra
1329	downregulated	Q9CQ54	NADH dehydrogenase [ubiquinone] 1 subunit C2	Ndufc2
1330	downregulated	Q99PG0	Arylacetamide deacetylase	Aadac
1331	downregulated	Q99MZ7	Peroxisomal trans-2-enoyl-CoA reductase	Pecr
1332	downregulated	Q99LC3	NADH dehydrogenase [ubiquinone] 1 alpha subcomplex subunit 10, mitochondrial	Ndufa10
1333	downregulated	Q91X44	Glucokinase regulatory protein	Gckr
1334	downregulated	Q91X34	Bile acid-CoA:amino acid N-acyltransferase	Baat
1335	downregulated	Q8VCR7	Alpha/beta hydrolase domain-containing protein 14B	Abhd14b
1336	downregulated	Q8VCH0	3-ketoacyl-CoA thiolase B, peroxisomal	Acaa1b
1337	downregulated	Q8K3J1	NADH dehydrogenase [ubiquinone] iron-sulfur protein 8, mitochondrial	Ndufs8
1338	downregulated	Q8K157	Aldose 1-epimerase	Galm
1339	downregulated	Q8CGR7	Uridine phosphorylase 2	Upp2
1340	downregulated	Q8CGK3	Lon protease homolog, mitochondrial	Lonp1
1341	downregulated	Q8C165	Probable carboxypeptidase PM20D1	Pm20d1
1342	downregulated	Q8BJ64	Choline dehydrogenase, mitochondrial	Chdh
1343	downregulated	Q80X85	28S ribosomal protein S7, mitochondrial	Mrps7
1344	downregulated	Q80X19	Collagen alpha-1(XIV) chain	Col14a1
1345	downregulated	Q78PG9	Coiled-coil domain-containing protein 25	Ccdc25
1346	downregulated	Q64459	Cytochrome P450 3A11	Cyp3a11
1347	downregulated	Q60936	Atypical kinase ADCK3, mitochondrial	Adck3
1348	downregulated	Q60648	Ganglioside GM2 activator	Gm2a
1349	downregulated	Q570Y9	DEP domain-containing mTOR-interacting protein	Deptor
1350	downregulated	Q14C51	Pentatricopeptide repeat domain-containing protein 3, mitochondrial	Ptcd3
1351	downregulated	Q03311	Cholinesterase	Bche
1352	downregulated	P58735	Sulfate anion transporter 1	Slc26a1
1353	downregulated	P56657	Cytochrome P450 2C40	Cyp2c40
1354	downregulated	P52792	Glucokinase	Gck
1355	downregulated	P52760	Ribonuclease UK114	Hrsp12
1356	downregulated	P50172	Corticosteroid 11-beta-dehydrogenase isozyme 1	Hsd11b1
1357	downregulated	P41216	Long-chain-fatty-acid--CoA ligase 1	Acsl1
1358	downregulated	P24456	Cytochrome P450 2D10	Cyp2d10
1359	downregulated	P19536	Cytochrome c oxidase subunit 5B, mitochondrial	Cox5b
1360	downregulated	P17717	UDP-glucuronosyltransferase 2B17	Ugt2b17
1361	downregulated	P14246	Solute carrier family 2, facilitated glucose transporter member 2	Slc2a2
1362	downregulated	O88986	2-amino-3-ketobutyrate coenzyme A ligase, mitochondrial	Gcat
1363	downregulated	O35969	Guanidinoacetate N-methyltransferase	Gamt
1364	downregulated	E9Q557	Desmoplakin	Dsp
1365	downregulated	O35660	Glutathione S-transferase Mu 6	Gstm6
1366	downregulated	Q9R008	Mevalonate kinase	Mvk
1367	downregulated	Q9EQF5	Dihydropyrimidinase	Dpys
1368	downregulated	Q9DCW4	Electron transfer flavoprotein subunit beta	Etfb
1369	downregulated	Q9DCG6	Phenazine biosynthesis-like domain-containing protein 1	Pbld1
1370	downregulated	Q9DBT9	Dimethylglycine dehydrogenase, mitochondrial	Dmgdh
1371	downregulated	Q9DBC0	Selenoprotein O	Selo
1372	downregulated	Q9DB77	Cytochrome b-c1 complex subunit 2, mitochondrial	Uqcrc2
1373	downregulated	Q9D7G0	Ribose-phosphate pyrophosphokinase 1	Prps1
1374	downregulated	Q9D5J6	Sedoheptulokinase	Shpk
1375	downregulated	Q9D051	Pyruvate dehydrogenase E1 component subunit beta, mitochondrial	Pdhb
1376	downregulated	Q9CQ75	NADH dehydrogenase [ubiquinone] 1 alpha subcomplex subunit 2	Ndufa2
1377	downregulated	Q99MN9	Propionyl-CoA carboxylase beta chain, mitochondrial	Pccb
1378	downregulated	Q99LC5	Electron transfer flavoprotein subunit alpha, mitochondrial	Etfa
1379	downregulated	Q99KI0	Aconitate hydratase, mitochondrial	Aco2
1380	downregulated	Q922E4	Ethanolamine-phosphate cytidylyltransferase	Pcyt2
1381	downregulated	Q91ZA3	Propionyl-CoA carboxylase alpha chain, mitochondrial	Pcca
1382	downregulated	Q8VCW8	Acyl-CoA synthetase family member 2, mitochondrial	Acsf2
1383	downregulated	Q8VCC1	15-hydroxyprostaglandin dehydrogenase [NAD(+)]	Hpgd
1384	downregulated	Q8R0Y8	Mitochondrial coenzyme A transporter SLC25A42	Slc25a42
1385	downregulated	Q8R086	Sulfite oxidase, mitochondrial	Suox
1386	downregulated	Q8BWT1	3-ketoacyl-CoA thiolase, mitochondrial	Acaa2
1387	downregulated	Q64442	Sorbitol dehydrogenase	Sord
1388	downregulated	Q64374	Regucalcin	Rgn
1389	downregulated	Q5YD48	APOBEC1 complementation factor	A1cf
1390	downregulated	Q03265	ATP synthase subunit alpha, mitochondrial	Atp5a1
1391	downregulated	P63038	60 kDa heat shock protein, mitochondrial	Hspd1
1392	downregulated	P58281	Dynamin-like 120 kDa protein, mitochondrial	Opa1
1393	downregulated	P50247	Adenosylhomocysteinase	Ahcy
1394	downregulated	P50171	Estradiol 17-beta-dehydrogenase 8	Hsd17b8
1395	downregulated	P47199	Quinone oxidoreductase	Cryz
1396	downregulated	P35486	Pyruvate dehydrogenase E1 component subunit alpha, somatic form, mitochondrial	Pdha1
1397	downregulated	P30115	Glutathione S-transferase A3	Gsta3
1398	downregulated	P28271	Cytoplasmic aconitate hydratase	Aco1
1399	downregulated	O08709	Peroxiredoxin-6	Prdx6
1400	downregulated	A2AJL3	FGGY carbohydrate kinase domain-containing protein	Fggy
1401	downregulated	A2BIM8	Major urinary protein 6	Mup9
1402	downregulated	Q9JLJ2	4-trimethylaminobutyraldehyde dehydrogenase	Aldh9a1
1403	downregulated	Q9JHI5	Isovaleryl-CoA dehydrogenase, mitochondrial	Ivd
1404	downregulated	Q9DBL7	Bifunctional coenzyme A synthase	Coasy
1405	downregulated	Q9D9V3	Ethylmalonyl-CoA decarboxylase	Echdc1
1406	downregulated	Q9D6Y9	1,4-alpha-glucan-branching enzyme	Gbe1
1407	downregulated	Q9CXN7	Phenazine biosynthesis-like domain-containing protein 2	Pbld2
1408	downregulated	Q9CPP6	NADH dehydrogenase [ubiquinone] 1 alpha subcomplex subunit 5	Ndufa5
1409	downregulated	Q91Y97	Fructose-bisphosphate aldolase B	Aldob
1410	downregulated	Q8VC30	Bifunctional ATP-dependent dihydroxyacetone kinase/FAD-AMP lyase (cyclizing)	Dak
1411	downregulated	Q8JZK9	Hydroxymethylglutaryl-CoA synthase, cytoplasmic	Hmgcs1
1412	downregulated	Q6P1B1	Xaa-Pro aminopeptidase 1	Xpnpep1
1413	downregulated	P58389	Serine/threonine-protein phosphatase 2A activator	Ppp2r4
1414	downregulated	P58044	Isopentenyl-diphosphate Delta-isomerase 1	Idi1
1415	downregulated	P53657	Pyruvate kinase PKLR	Pklr
1416	downregulated	P21278	Guanine nucleotide-binding protein subunit alpha-11	Gna11
1417	downregulated	P00375	Dihydrofolate reductase	Dhfr
1418	downregulated	P19096	Fatty acid synthase	Fasn
1419	downregulated	Q9Z2I8	Succinyl-CoA ligase [GDP-forming] subunit beta, mitochondrial	Suclg2
1420	downregulated	Q9QY30	Bile salt export pump	Abcb11
1421	downregulated	Q9ET01	Glycogen phosphorylase, liver form	Pygl
1422	downregulated	Q9DCS2	Methyltransferase-like 26	Mettl26
1423	downregulated	Q9CWS0	N(G),N(G)-dimethylarginine dimethylaminohydrolase 1	Ddah1
1424	downregulated	Q99MR8	Methylcrotonoyl-CoA carboxylase subunit alpha, mitochondrial	Mccc1
1425	downregulated	Q99KR3	Beta-lactamase-like protein 2	Lactb2
1426	downregulated	Q99JT9	1,2-dihydroxy-3-keto-5-methylthiopentene dioxygenase	Adi1
1427	downregulated	Q99JF5	Diphosphomevalonate decarboxylase	Mvd
1428	downregulated	Q99J99	3-mercaptopyruvate sulfurtransferase	Mpst
1429	downregulated	Q99J08	SEC14-like protein 2	Sec14l2
1430	downregulated	Q924Y0	Gamma-butyrobetaine dioxygenase	Bbox1
1431	downregulated	Q922D8	C-1-tetrahydrofolate synthase, cytoplasmic	Mthfd1
1432	downregulated	Q91ZJ5	UTP--glucose-1-phosphate uridylyltransferase	Ugp2
1433	downregulated	Q91YP3	Deoxyribose-phosphate aldolase	Dera
1434	downregulated	Q91XE4	N-acyl-aromatic-L-amino acid amidohydrolase (carboxylate-forming)	Acy3
1435	downregulated	Q91X77	Cytochrome P450 2C50	Cyp2c50
1436	downregulated	Q8VE95	UPF0598 protein C8orf82 homolog	/
1437	downregulated	Q8VCX1	3-oxo-5-beta-steroid 4-dehydrogenase	Akr1d1
1438	downregulated	Q8VCT4	Carboxylesterase 1D	Ces1d
1439	downregulated	Q8VCC2	Liver carboxylesterase 1	Ces1
1440	downregulated	Q8VCB3	Glycogen [starch] synthase, liver	Gys2
1441	downregulated	Q8R164	Valacyclovir hydrolase	Bphl
1442	downregulated	Q8K370	Acyl-CoA dehydrogenase family member 10	Acad10
1443	downregulated	Q8K0Z7	Translational activator of cytochrome c oxidase 1	Taco1
1444	downregulated	Q8CHR6	Dihydropyrimidine dehydrogenase [NADP(+)]	Dpyd
1445	downregulated	Q8BXB6	Solute carrier organic anion transporter family member 2B1	Slco2b1
1446	downregulated	Q8BMS1	Trifunctional enzyme subunit alpha, mitochondrial	Hadha
1447	downregulated	Q8BGA8	Acyl-coenzyme A synthetase ACSM5, mitochondrial	Acsm5
1448	downregulated	Q80XN0	D-beta-hydroxybutyrate dehydrogenase, mitochondrial	Bdh1
1449	downregulated	Q80W22	Threonine synthase-like 2	Thnsl2
1450	downregulated	Q6P3A8	2-oxoisovalerate dehydrogenase subunit beta, mitochondrial	Bckdhb
1451	downregulated	Q64471	Glutathione S-transferase theta-1	Gstt1
1452	downregulated	Q64458	Cytochrome P450 2C29	Cyp2c29
1453	downregulated	Q63886	UDP-glucuronosyltransferase 1-1	Ugt1a1
1454	downregulated	Q63880	Carboxylesterase 3A	Ces3a
1455	downregulated	Q62264	Thyroid hormone-inducible hepatic protein	Thrsp
1456	downregulated	Q3UNX5	Acyl-coenzyme A synthetase ACSM3, mitochondrial	Acsm3
1457	downregulated	Q3UEG6	Alanine--glyoxylate aminotransferase 2, mitochondrial	Agxt2
1458	downregulated	P97823	Acyl-protein thioesterase 1	Lypla1
1459	downregulated	P97501	Dimethylaniline monooxygenase [N-oxide-forming] 3	Fmo3
1460	downregulated	P97328	Ketohexokinase	Khk
1461	downregulated	P70694	Estradiol 17 beta-dehydrogenase 5	Akr1c6
1462	downregulated	P70296	Phosphatidylethanolamine-binding protein 1	Pebp1
1463	downregulated	P61922	4-aminobutyrate aminotransferase, mitochondrial	Abat
1464	downregulated	P56395	Cytochrome b5	Cyb5a
1465	downregulated	P52430	Serum paraoxonase/arylesterase 1	Pon1
1466	downregulated	P50431	Serine hydroxymethyltransferase, cytosolic	Shmt1
1467	downregulated	P50136	2-oxoisovalerate dehydrogenase subunit alpha, mitochondrial	Bckdha
1468	downregulated	P47738	Aldehyde dehydrogenase, mitochondrial	Aldh2
1469	downregulated	P38060	Hydroxymethylglutaryl-CoA lyase, mitochondrial	Hmgcl
1470	downregulated	P34914	Bifunctional epoxide hydrolase 2	Ephx2
1471	downregulated	P33267	Cytochrome P450 2F2	Cyp2f2
1472	downregulated	P28651	Carbonic anhydrase-related protein	Ca8
1473	downregulated	P24457	Cytochrome P450 2D11	Cyp2d11
1474	downregulated	P20852	Cytochrome P450 2A5	Cyp2a5
1475	downregulated	P11589	Major urinary protein 2	Mup2
1476	downregulated	P07309	Transthyretin	Ttr
1477	downregulated	O88844	Isocitrate dehydrogenase [NADP] cytoplasmic	Idh1
1478	downregulated	O88428	Bifunctional 3-phosphoadenosine 5-phosphosulfate synthase 2	Papss2
1479	downregulated	O55234	Proteasome subunit beta type-5	Psmb5
1480	downregulated	G3X982	Aldehyde oxidase 3	Aox3
1481	downregulated	O09158	Cytochrome P450 3A25	Cyp3a25
1482	downregulated	Q9Z2M7	Phosphomannomutase 2	Pmm2
1483	downregulated	Q9Z0M5	Lysosomal acid lipase/cholesteryl ester hydrolase	Lipa
1484	downregulated	Q9R1J0	Sterol-4-alpha-carboxylate 3-dehydrogenase, decarboxylating	Nsdhl
1485	downregulated	Q9QZD8	Mitochondrial dicarboxylate carrier	Slc25a10
1486	downregulated	Q9QXF8	Glycine N-methyltransferase	Gnmt
1487	downregulated	Q9EQC1	3 beta-hydroxysteroid dehydrogenase type 7	Hsd3b7
1488	downregulated	Q9DCT1	1,5-anhydro-D-fructose reductase	Akr1e2
1489	downregulated	Q99L13	3-hydroxyisobutyrate dehydrogenase, mitochondrial	Hibadh
1490	downregulated	Q91YH5	Atlastin-3	Atl3
1491	downregulated	Q91X52	L-xylulose reductase	Dcxr
1492	downregulated	Q91V64	Isochorismatase domain-containing protein 1	Isoc1
1493	downregulated	Q3ULJ0	Glycerol-3-phosphate dehydrogenase 1-like protein	Gpd1l
1494	downregulated	P58710	L-gulonolactone oxidase	Gulo
1495	downregulated	P56654	Cytochrome P450 2C37	Cyp2c37
1496	downregulated	P31649	Sodium- and chloride-dependent GABA transporter 2	Slc6a13
1497	downregulated	P23589	Carbonic anhydrase 5A, mitochondrial	Ca5a
1498	downregulated	P13707	Glycerol-3-phosphate dehydrogenase [NAD(+)], cytoplasmic	Gpd1
1499	downregulated	P11609	Antigen-presenting glycoprotein CD1d1	Cd1d1
1500	downregulated	P10518	Delta-aminolevulinic acid dehydratase	Alad
1501	downregulated	P04939	Major urinary protein 3	Mup3
1502	downregulated	O08966	Solute carrier family 22 member 1	Slc22a1
1503	downregulated	P00186	Cytochrome P450 1A2	Cyp1a2
1504	downregulated	Q9QZ23	NFU1 iron-sulfur cluster scaffold homolog, mitochondrial	Nfu1
1505	downregulated	Q9DCS9	NADH dehydrogenase [ubiquinone] 1 beta subcomplex subunit 10	Ndufb10
1506	downregulated	Q99KP3	Lambda-crystallin homolog	Cryl1
1507	downregulated	Q3UIU2	NADH dehydrogenase [ubiquinone] 1 beta subcomplex subunit 6	Ndufb6
1508	downregulated	Q06185	ATP synthase subunit e, mitochondrial	Atp5i
1509	downregulated	O09111	NADH dehydrogenase [ubiquinone] 1 beta subcomplex subunit 11, mitochondrial	Ndufb11
1510	downregulated	P80318	T-complex protein 1 subunit gamma	Cct3
1511	downregulated	Q9Z2W0	Aspartyl aminopeptidase	Dnpep
1512	downregulated	Q9R092	17-beta-hydroxysteroid dehydrogenase type 6	Hsd17b6
1513	downregulated	Q91WT9	Cystathionine beta-synthase	Cbs
1514	downregulated	Q03249	Galactose-1-phosphate uridylyltransferase	Galt
1515	downregulated	P70349	Histidine triad nucleotide-binding protein 1	Hint1
1516	downregulated	O55111	Desmoglein-2	Dsg2
1517	downregulated	P05201	Aspartate aminotransferase, cytoplasmic	Got1
1518	downregulated	Q9QYC7	Vitamin K-dependent gamma-carboxylase	Ggcx
1519	downregulated	Q9DCT2	NADH dehydrogenase [ubiquinone] iron-sulfur protein 3, mitochondrial	Ndufs3
1520	downregulated	Q9CPQ1	Cytochrome c oxidase subunit 6C	Cox6c
1521	downregulated	P63158	High mobility group protein B1	Hmgb1
1522	downregulated	P17751	Triosephosphate isomerase	Tpi1
1523	downregulated	P17742	Peptidyl-prolyl cis-trans isomerase A	Ppia
1524	downregulated	O55126	Protein NipSnap homolog 2	Gbas
1525	downregulated	P11087	Collagen alpha-1(I) chain	Col1a1
1526	downregulated	Q9JMD3	PCTP-like protein	Stard10
1527	downregulated	Q9ERY9	Probable ergosterol biosynthetic protein 28	ORF11
1528	downregulated	Q9D8T7	SRA stem-loop-interacting RNA-binding protein, mitochondrial	Slirp
1529	downregulated	Q9D8P4	39S ribosomal protein L17, mitochondrial	Mrpl17
1530	downregulated	Q91W64	Cytochrome P450 2C70	Cyp2c70
1531	downregulated	Q8VE38	Oxidoreductase NAD-binding domain-containing protein 1	Oxnad1
1532	downregulated	Q8C7H1	Methylmalonic aciduria type A homolog, mitochondrial	Mmaa
1533	downregulated	Q8C7E7	Starch-binding domain-containing protein 1	Stbd1
1534	downregulated	Q8BKX1	Brain-specific angiogenesis inhibitor 1-associated protein 2	Baiap2
1535	downregulated	Q3URD3	Sarcolemmal membrane-associated protein	Slmap
1536	downregulated	Q3TMH2	Secernin-3	Scrn3
1537	downregulated	P63030	Mitochondrial pyruvate carrier 1	Mpc1
1538	downregulated	P41317	Mannose-binding protein C	Mbl2
1539	downregulated	P28650	Adenylosuccinate synthetase isozyme 1	Adssl1
1540	downregulated	P35576	Glucose-6-phosphatase	G6pc
1541	downregulated	Q9Z0X1	Apoptosis-inducing factor 1, mitochondrial	Aifm1
1542	downregulated	Q9ERS2	NADH dehydrogenase [ubiquinone] 1 alpha subcomplex subunit 13	Ndufa13
1543	downregulated	Q9D6R2	Isocitrate dehydrogenase [NAD] subunit alpha, mitochondrial	Idh3a
1544	downregulated	Q9D6J6	NADH dehydrogenase [ubiquinone] flavoprotein 2, mitochondrial	Ndufv2
1545	downregulated	Q9D0M3	Cytochrome c1, heme protein, mitochondrial	Cyc1
1546	downregulated	Q9CQT1	Methylthioribose-1-phosphate isomerase	Mri1
1547	downregulated	Q9CQH3	NADH dehydrogenase [ubiquinone] 1 beta subcomplex subunit 5, mitochondrial	Ndufb5
1548	downregulated	Q99LC9	Peroxisome assembly factor 2	Pex6
1549	downregulated	Q8VDG5	Phosphopantothenate--cysteine ligase	Ppcs
1550	downregulated	Q8BMF4	Dihydrolipoyllysine-residue acetyltransferase component of pyruvate dehydrogenase complex, mitochondrial	Dlat
1551	downregulated	P45952	Medium-chain specific acyl-CoA dehydrogenase, mitochondrial	Acadm
1552	downregulated	P06801	NADP-dependent malic enzyme	Me1
1553	downregulated	P17182	Alpha-enolase	Eno1
1554	downregulated	P46656	Adrenodoxin, mitochondrial	Fdx1
1555	downregulated	Q3UZZ6	Sulfotransferase 1 family member D1	Sult1d1
1556	downregulated	Q9D7N3	28S ribosomal protein S9, mitochondrial	Mrps9
1557	downregulated	Q9CRB3	5-hydroxyisourate hydrolase	Urah
1558	downregulated	Q9CPV4	Glyoxalase domain-containing protein 4	Glod4
1559	downregulated	Q91VT4	Carbonyl reductase family member 4	Cbr4
1560	downregulated	Q8BMS4	Ubiquinone biosynthesis O-methyltransferase, mitochondrial	Coq3
1561	downregulated	P97872	Dimethylaniline monooxygenase [N-oxide-forming] 5	Fmo5
1562	downregulated	Q64105	Sepiapterin reductase	Spr
1563	downregulated	Q9D6J5	NADH dehydrogenase [ubiquinone] 1 beta subcomplex subunit 8, mitochondrial	Ndufb8
1564	downregulated	Q9CXT8	Mitochondrial-processing peptidase subunit beta	Pmpcb
1565	downregulated	Q9CQZ6	NADH dehydrogenase [ubiquinone] 1 beta subcomplex subunit 3	Ndufb3
1566	downregulated	Q9CQ69	Cytochrome b-c1 complex subunit 8	Uqcrq
1567	downregulated	Q99KR7	Peptidyl-prolyl cis-trans isomerase F, mitochondrial	Ppif
1568	downregulated	Q8VBT9	Tether containing UBX domain for GLUT4	Aspscr1
1569	downregulated	Q8R1S0	Ubiquinone biosynthesis monooxygenase COQ6, mitochondrial	Coq6
1570	downregulated	Q5SW19	Clustered mitochondria protein homolog	Cluh
1571	downregulated	Q08857	Platelet glycoprotein 4	Cd36
1572	downregulated	P61079	Ubiquitin-conjugating enzyme E2 D3	Ube2d3
1573	downregulated	P56391	Cytochrome c oxidase subunit 6B1	Cox6b1
1574	downregulated	P40142	Transketolase	Tkt
1575	downregulated	P19783	Cytochrome c oxidase subunit 4 isoform 1, mitochondrial	Cox4i1
1576	downregulated	P03888	NADH-ubiquinone oxidoreductase chain 1	Mtnd1
1577	downregulated	O08573	Galectin-9	Lgals9
1578	downregulated	O35604	Niemann-Pick C1 protein	Npc1
1579	downregulated	Q9EP96	Solute carrier organic anion transporter family member 1A4	Slco1a4
1580	downregulated	Q9D711	Pirin	Pir
1581	downregulated	Q9CR61	NADH dehydrogenase [ubiquinone] 1 beta subcomplex subunit 7	Ndufb7
1582	downregulated	Q9CQJ8	NADH dehydrogenase [ubiquinone] 1 beta subcomplex subunit 9	Ndufb9
1583	downregulated	Q91XL9	Oxysterol-binding protein-related protein 1	Osbpl1a
1584	downregulated	Q8VI47	Canalicular multispecific organic anion transporter 1	Abcc2
1585	downregulated	Q8VC97	Beta-ureidopropionase	Upb1
1586	downregulated	Q8R4H7	N-acetylglutamate synthase, mitochondrial	Nags
1587	downregulated	Q8BFS6	Serine/threonine-protein phosphatase CPPED1	Cpped1
1588	downregulated	Q7TSH2	Phosphorylase b kinase regulatory subunit beta	Phkb
1589	downregulated	Q3TLP5	Enoyl-CoA hydratase domain-containing protein 2, mitochondrial	Echdc2
1590	downregulated	P85094	Isochorismatase domain-containing protein 2A, mitochondrial	Isoc2a
1591	downregulated	P70697	Uroporphyrinogen decarboxylase	Urod
1592	downregulated	O35386	Phytanoyl-CoA dioxygenase, peroxisomal	Phyh
1593	downregulated	O54749	Cytochrome P450 2J5	Cyp2j5
1594	downregulated	Q8VEK0	Cell cycle control protein 50A	Tmem30a
1595	downregulated	Q61285	ATP-binding cassette sub-family D member 2	Abcd2
1596	downregulated	Q3TNA1	Xylulose kinase	Xylb
1597	downregulated	P99028	Cytochrome b-c1 complex subunit 6, mitochondrial	Uqcrh
1598	downregulated	P49586	Choline-phosphate cytidylyltransferase A	Pcyt1a
1599	downregulated	P51174	Long-chain specific acyl-CoA dehydrogenase, mitochondrial	Acadl
1600	downregulated	Q9DCU9	4-hydroxy-2-oxoglutarate aldolase, mitochondrial	Hoga1
1601	downregulated	Q9DC61	Mitochondrial-processing peptidase subunit alpha	Pmpca
1602	downregulated	Q9DB30	Phosphorylase b kinase gamma catalytic chain, liver/testis isoform	Phkg2
1603	downregulated	Q9CR98	Protein FAM136A	Fam136a
1604	downregulated	Q9CR68	Cytochrome b-c1 complex subunit Rieske, mitochondrial	Uqcrfs1
1605	downregulated	Q8R4N0	Citrate lyase subunit beta-like protein, mitochondrial	Clybl
1606	downregulated	Q8R3F5	Malonyl-CoA-acyl carrier protein transacylase, mitochondrial	Mcat
1607	downregulated	Q8CFA2	Aminomethyltransferase, mitochondrial	Amt
1608	downregulated	Q8BFP9	[Pyruvate dehydrogenase (acetyl-transferring)] kinase isozyme 1, mitochondrial	Pdk1
1609	downregulated	O09174	Alpha-methylacyl-CoA racemase	Amacr
1610	downregulated	Q7TNE1	Succinate--hydroxymethylglutarate CoA-transferase	Sugct
1611	downregulated	Q9CQ80	Vacuolar protein-sorting-associated protein 25	Vps25
1612	downregulated	Q9CZ42	ATP-dependent (S)-NAD(P)H-hydrate dehydratase	Carkd
1613	downregulated	Q9QWV9	Cyclin-T1	Ccnt1
1614	downregulated	Q9JIK9	28S ribosomal protein S34, mitochondrial	Mrps34
1615	downregulated	Q99LP6	GrpE protein homolog 1, mitochondrial	Grpel1
1616	downregulated	O88696	ATP-dependent Clp protease proteolytic subunit, mitochondrial	Clpp
1617	downregulated	P42925	Peroxisomal membrane protein 2	Pxmp2
1618	downregulated	Q8VBW6	NEDD8-activating enzyme E1 regulatory subunit	Nae1
1619	downregulated	Q9JLJ4	Elongation of very long chain fatty acids protein 2	Elovl2
1620	downregulated	Q9WUB3	Glycogen phosphorylase, muscle form	Pygm
1621	downregulated	Q9JI91	Alpha-actinin-2	Actn2
1622	downregulated	Q91Z83	Myosin-7	Myh7
1623	downregulated	Q8R429	Sarcoplasmic/endoplasmic reticulum calcium ATPase 1	Atp2a1
1624	downregulated	Q6P8J7	Creatine kinase S-type, mitochondrial	Ckmt2
1625	downregulated	P97457	Myosin regulatory light chain 2, skeletal muscle isoform	Mylpf
1626	downregulated	P68134	Actin, alpha skeletal muscle	Acta1
1627	downregulated	P58774	Tropomyosin beta chain	Tpm2
1628	downregulated	P51667	Myosin regulatory light chain 2, ventricular/cardiac muscle isoform	Myl2
1629	downregulated	P47857	ATP-dependent 6-phosphofructokinase, muscle type	Pfkm
1630	downregulated	P23927	Alpha-crystallin B chain	Cryab
1631	downregulated	P05977	Myosin light chain 1/3, skeletal muscle isoform	Myl1
1632	downregulated	P16125	L-lactate dehydrogenase B chain	Ldhb
1633	downregulated	Q9WVJ2	26S proteasome non-ATPase regulatory subunit 13	Psmd13
1634	downregulated	Q9DBB9	Carboxypeptidase N subunit 2	Cpn2
1635	downregulated	P62892	60S ribosomal protein L39	Rpl39
1636	downregulated	P01837	Ig kappa chain C region	/
1637	downregulated	P11680	Properdin	Cfp
1638	downregulated	O35143	ATPase inhibitor, mitochondrial	Atpif1
1639	downregulated	Q9QUR6	Prolyl endopeptidase	Prep
1640	downregulated	Q9JKS5	Intracellular hyaluronan-binding protein 4	Habp4
1641	downregulated	Q9JKB1	Ubiquitin carboxyl-terminal hydrolase isozyme L3	Uchl3
1642	downregulated	Q9DAK9	14 kDa phosphohistidine phosphatase	Phpt1
1643	downregulated	Q9CQM9	Glutaredoxin-3	Glrx3
1644	downregulated	Q9CPU2	NADH dehydrogenase [ubiquinone] 1 beta subcomplex subunit 2, mitochondrial	Ndufb2
1645	downregulated	Q8C0M9	Isoaspartyl peptidase/L-asparaginase	Asrgl1
1646	downregulated	Q80X50	Ubiquitin-associated protein 2-like	Ubap2l
1647	downregulated	Q6PA06	Atlastin-2	Atl2
1648	downregulated	Q6NSR8	Probable aminopeptidase NPEPL1	Npepl1
1649	downregulated	P84084	ADP-ribosylation factor 5	Arf5
1650	downregulated	O88958	Glucosamine-6-phosphate isomerase 1	Gnpda1
1651	downregulated	P36993	Protein phosphatase 1B	Ppm1b
1652	downregulated	Q9QXT0	Protein canopy homolog 2	Cnpy2
1653	downregulated	Q9JHL1	Na(+)/H(+) exchange regulatory cofactor NHE-RF2	Slc9a3r2
1654	downregulated	Q9DCC7	Isochorismatase domain-containing protein 2B, mitochondrial	Isoc2b
1655	downregulated	Q8K274	Ketosamine-3-kinase	Fn3krp
1656	downregulated	P40630	Transcription factor A, mitochondrial	Tfam
1657	downregulated	Q6AW69	Cingulin-like protein 1	Cgnl1
1658	downregulated	Q9WV55	Vesicle-associated membrane protein-associated protein A	Vapa
1659	downregulated	Q9QYJ0	DnaJ homolog subfamily A member 2	Dnaja2
1660	downregulated	Q9DCD0	6-phosphogluconate dehydrogenase, decarboxylating	Pgd
1661	downregulated	Q9CZW5	Mitochondrial import receptor subunit TOM70	Tomm70a
1662	downregulated	Q9CPW4	Actin-related protein 2/3 complex subunit 5	Arpc5
1663	downregulated	Q8VEK3	Heterogeneous nuclear ribonucleoprotein U	Hnrnpu
1664	downregulated	Q8R5H1	Ubiquitin carboxyl-terminal hydrolase 15	Usp15
1665	downregulated	Q8BG05	Heterogeneous nuclear ribonucleoprotein A3	Hnrnpa3
1666	downregulated	Q7TQH0	Ataxin-2-like protein	Atxn2l
1667	downregulated	Q61206	Platelet-activating factor acetylhydrolase IB subunit beta	Pafah1b2
1668	downregulated	Q61081	Hsp90 co-chaperone Cdc37	Cdc37
1669	downregulated	Q60598	Src substrate cortactin	Cttn
1670	downregulated	Q5HZI1	Microtubule-associated tumor suppressor 1 homolog	Mtus1
1671	downregulated	P62889	60S ribosomal protein L30	Rpl30
1672	downregulated	P62192	26S protease regulatory subunit 4	Psmc1
1673	downregulated	P54822	Adenylosuccinate lyase	Adsl
1674	downregulated	P54729	NEDD8 ultimate buster 1	Nub1
1675	downregulated	P27546	Microtubule-associated protein 4	Map4
1676	downregulated	P17427	AP-2 complex subunit alpha-2	Ap2a2
1677	downregulated	P10639	Thioredoxin	Txn
1678	downregulated	O70400	PDZ and LIM domain protein 1	Pdlim1
1679	downregulated	O70318	Band 4.1-like protein 2	Epb41l2
1680	downregulated	B8JK39	Integrin alpha-9	Itga9
1681	downregulated	O55131	Septin-7	2007-09-01
1682	downregulated	Q9WUK2	Eukaryotic translation initiation factor 4H	Eif4h
1683	downregulated	Q99M15	Proline-serine-threonine phosphatase-interacting protein 2	Pstpip2
1684	downregulated	Q62448	Eukaryotic translation initiation factor 4 gamma 2	Eif4g2
1685	downregulated	P26369	Splicing factor U2AF 65 kDa subunit	U2af2
1686	downregulated	P97461	40S ribosomal protein S5	Rps5
1687	downregulated	Q9JMH6	Thioredoxin reductase 1, cytoplasmic	Txnrd1
1688	downregulated	Q9EQ80	NIF3-like protein 1	Nif3l1
1689	downregulated	Q9CR00	26S proteasome non-ATPase regulatory subunit 9	Psmd9
1690	downregulated	Q8BJU0	Small glutamine-rich tetratricopeptide repeat-containing protein alpha	Sgta
1691	downregulated	O35841	Apoptosis inhibitor 5	Api5
1692	downregulated	Q6ZWU9	40S ribosomal protein S27	Rps27
1693	downregulated	Q9WV54	Acid ceramidase	Asah1
1694	downregulated	Q9R257	Heme-binding protein 1	Hebp1
1695	downregulated	Q9QUM9	Proteasome subunit alpha type-6	Psma6
1696	downregulated	Q9JK23	Proteasome assembly chaperone 1	Psmg1
1697	downregulated	Q9JHS3	Ragulator complex protein LAMTOR2	Lamtor2
1698	downregulated	Q8K2I4	Beta-mannosidase	Manba
1699	downregulated	Q8BU30	Isoleucine--tRNA ligase, cytoplasmic	Iars
1700	downregulated	Q62465	Synaptic vesicle membrane protein VAT-1 homolog	Vat1
1701	downregulated	Q1HFZ0	tRNA (cytosine(34)-C(5))-methyltransferase	Nsun2
1702	downregulated	P63330	Serine/threonine-protein phosphatase 2A catalytic subunit alpha isoform	Ppp2ca
1703	downregulated	P63037	DnaJ homolog subfamily A member 1	Dnaja1
1704	downregulated	P62137	Serine/threonine-protein phosphatase PP1-alpha catalytic subunit	Ppp1ca
1705	downregulated	P56213	FAD-linked sulfhydryl oxidase ALR	Gfer
1706	downregulated	P50516	V-type proton ATPase catalytic subunit A	Atp6v1a
1707	downregulated	P34152	Focal adhesion kinase 1	Ptk2
1708	downregulated	P18242	Cathepsin D	Ctsd
1709	downregulated	P16546	Spectrin alpha chain, non-erythrocytic 1	Sptan1
1710	downregulated	P10605	Cathepsin B	Ctsb
1711	downregulated	P08207	Protein S100-A10	S100a10
1712	downregulated	P08101	Low affinity immunoglobulin gamma Fc region receptor II	Fcgr2
1713	downregulated	P01843	Ig lambda-1 chain C region	/
1714	downregulated	P01592	Immunoglobulin J chain	Igj
1715	downregulated	O88544	COP9 signalosome complex subunit 4	Cops4
1716	downregulated	O88322	Nidogen-2	Nid2
1717	downregulated	Q9QYI8	DnaJ homolog subfamily B member 7	Dnajb7
1718	downregulated	O54782	Epididymis-specific alpha-mannosidase	Man2b2
1719	downregulated	O35114	Lysosome membrane protein 2	Scarb2
1720	downregulated	O35381	Acidic leucine-rich nuclear phosphoprotein 32 family member A	Anp32a
1721	downregulated	Q9WVT6	Carbonic anhydrase 14	Ca14
1722	downregulated	Q9QXZ6	Solute carrier organic anion transporter family member 1A1	Slco1a1
1723	downregulated	Q9ERR7	15 kDa selenoprotein	2015-09-01
1724	downregulated	P26450	Phosphatidylinositol 3-kinase regulatory subunit alpha	Pik3r1
1725	downregulated	P29391	Ferritin light chain 1	Ftl1
