# Supplementary material for: The in vivo ISGylome links ISG15 to metabolic pathways and autophagy upon Listeria monocytogenes infection
Source: Nat Commun. 2019 Nov 26;10:5383. doi: 10.1038/s41467-019-13393-x (PMC6879477; doi:10.1038/s41467-019-13393-x)
Supplement: Supplementary file 6 — Supplementary Data 4 [file 41467_2019_13393_MOESM6_ESM.xlsx]

## Sheet: S3
Supplementary Table 4. List of quantified proteins after t-testing. The fold change (in log2) of each protein between the nine infected and nine non-infected samples is reported in column C while the statistical significance (-log P value) is reported in column B. Column A indicates significantly regulated proteins with "+". Column D indicates the UniProt accession number, column E indicates the …
Significant (FDR=0.05 S0=1)	-Log(P-value)	Log2 (Listeria/non-infected)	Uniprot ID	Protein names	Gene name
+	11.4956	9.67819	P05366	Serum amyloid A-1 protein	Saa1
+	15.3306	9.15259	P05367	Serum amyloid A-2 protein	Saa2
+	12.8406	7.41091	P11672	Neutrophil gelatinase-associated lipocalin	Lcn2
+	10.3511	7.33738	Q6GQT1	Alpha-2-macroglobulin-P	A2mp
+	15.4676	7.02476	Q80SU7	Interferon-induced very large GTPase 1	Gvin1
+	12.368	6.91106	P04918	Serum amyloid A-3 protein	Saa3
+	10.3048	6.82312	P12246	Serum amyloid P-component	Apcs
+	10.7026	6.37623	Q61704	Inter-alpha-trypsin inhibitor heavy chain H3	Itih3
+	10.2681	6.35266	O35744	Chitinase-like protein 3	Chil3
+	10.6027	6.32652	Q64345	Interferon-induced protein with tetratricopeptide repeats 3	Ifit3
+	14.5355	6.16722	Q9QY24	Z-DNA-binding protein 1	Zbp1
+	9.49553	6.06114	P07361	Alpha-1-acid glycoprotein 2	Orm2
+	15.8714	6.04987	Q61646	Haptoglobin	Hp
+	12.1006	5.89921	E9Q555	E3 ubiquitin-protein ligase RNF213	Rnf213
+	8.58009	5.21865	Q64282	Interferon-induced protein with tetratricopeptide repeats 1	Ifit1
+	8.91622	4.92624	Q9JJU9	Beta-crystallin B3	Crybb3
+	13.4744	4.78053	P10810	Monocyte differentiation antigen CD14	Cd14
+	12.2305	4.72692	Q60590	Alpha-1-acid glycoprotein 1	Orm1
+	12.2068	4.55348	Q9Z0E6	Interferon-induced guanylate-binding protein 2	Gbp2
+	7.45765	4.34815	P14901	Heme oxygenase 1	Hmox1
+	7.84147	4.27034	Q9JM99	Proteoglycan 4	Prg4
+	7.97645	4.24773	P08071	Lactotransferrin	Ltf
+	7.68101	4.13145	P36371	Antigen peptide transporter 2	Tap2
+	1.74044	3.81933	P01966	/	/
+	6.84392	3.80935	Q6DYE8	Ectonucleotide pyrophosphatase/phosphodiesterase family member 3	Enpp3
+	7.2938	3.71519	Q8CFB4	Guanylate-binding protein 5	Gbp5
+	9.85674	3.68064	Q8K182	Complement component C8 alpha chain	C8a
+	7.25626	3.59695	Q8BND5	Sulfhydryl oxidase 1	Qsox1
+	14.5894	3.59552	Q923B6	Metalloreductase STEAP4	Steap4
+	5.32025	3.48931	P11714	Cytochrome P450 2D9	Cyp2d9
+	5.31542	3.43966	Q9JHU9	Inositol-3-phosphate synthase 1	Isyna1
+	8.49396	3.40209	P11928	2-5-oligoadenylate synthase 1A	Oas1a
+	5.55733	3.39278	P24452	Macrophage-capping protein	Capg
+	16.3694	3.36462	Q91X72	Hemopexin	Hpx
+	3.69497	3.27817	O08692	Neutrophilic granule protein	Ngp
+	4.19792	3.202	Q00898	Alpha-1-antitrypsin 1-5	Serpina1e
+	10.2229	3.17274	Q793I8	TRAF-interacting protein with FHA domain-containing protein A	Tifa
+	7.80609	3.10213	Q2EMV9	Poly [ADP-ribose] polymerase 14	Parp14
+	5.83	3.06963	P81117	Nucleobindin-2	Nucb2
+	5.61382	3.03443	Q9CQW9	Interferon-induced transmembrane protein 3	Ifitm3
+	5.18802	2.99879	P21570	Angiogenin	Ang
+	13.6423	2.91171	A6X935	Inter alpha-trypsin inhibitor, heavy chain 4	Itih4
+	13.1726	2.89869	Q91WP6	Serine protease inhibitor A3N	Serpina3n
+	3.41441	2.89814	P43883	Perilipin-2	Plin2
+	6.51762	2.8614	P25085	Interleukin-1 receptor antagonist protein	Il1rn
+	5.09165	2.85941	Q8R121	Protein Z-dependent protease inhibitor	Serpina10
+	7.60564	2.84598	P21958	Antigen peptide transporter 1	Tap1
+	3.55939	2.8364	P28076	Proteasome subunit beta type-9	Psmb9
+	6.14644	2.83306	P11247	Myeloperoxidase	Mpo
+	11.6228	2.81262	E9PV24	Fibrinogen alpha chain	Fga
+	4.1351	2.79217	Q6ZWY8	Thymosin beta-10	Tmsb10
+	5.7555	2.78501	Q3TRM8	Hexokinase-3	Hk3
+	8.27756	2.77881	Q99J87	Probable ATP-dependent RNA helicase DHX58	Dhx58
+	9.60806	2.72218	P08607	C4b-binding protein	C4bpa
+	11.1179	2.70596	Q8K0E8	Fibrinogen beta chain	Fgb
+	5.59873	2.6935	P11835	Integrin beta-2	Itgb2
+	10.0716	2.63794	P16110	Galectin-3	Lgals3
+	6.52628	2.61337	Q8BVZ1	Perilipin-5	Plin5
+	4.74248	2.59682	P06339	H-2 class I histocompatibility antigen, D-37 alpha chain	H2-T23
+	10.7702	2.56646	Q8VCM7	Fibrinogen gamma chain	Fgg
+	5.86139	2.53014	Q01514	Interferon-induced guanylate-binding protein 1	Gbp1
+	7.0703	2.52018	Q8C9E8	Protein FAM26F	Fam26f
+	5.10445	2.49667	A6H5X4	PHD finger protein 11	Phf11
+	8.3716	2.48982	Q75N73	Zinc transporter ZIP14	Slc39a14
+	4.74142	2.48094	Q64112	Interferon-induced protein with tetratricopeptide repeats 2	Ifit2
+	14.8999	2.47724	Q61147	Ceruloplasmin	Cp
+	9.81909	2.47396	P39061	Collagen alpha-1(XVIII) chain	Col18a1
+	10.4952	2.41569	O35955	Proteasome subunit beta type-10	Psmb10
+	11.9414	2.401	P42225	Signal transducer and activator of transcription 1	Stat1
+	2.29094	2.39481	Q08879	Fibulin-1	Fbln1
+	5.18778	2.37367	Q91XB0	Three-prime repair exonuclease 1	Trex1
+	1.16266	2.37339	P56379	6.8 kDa mitochondrial proteolipid	Mp68
+	6.53435	2.3726	Q9JKY5	Huntingtin-interacting protein 1-related protein	Hip1r
+	5.35306	2.37187	Q60715	Prolyl 4-hydroxylase subunit alpha-1	P4ha1
+	6.5841	2.37	P98086	Complement C1q subcomponent subunit A	C1qa
+	2.23466	2.3651	P16301	Phosphatidylcholine-sterol acyltransferase	Lcat
+	3.98955	2.36405	P51910	Apolipoprotein D	Apod
+	6.55869	2.3569	Q9JHH6	Carboxypeptidase B2	Cpb2
+	6.65866	2.34821	P29533	Vascular cell adhesion protein 1	Vcam1
+	12.6972	2.33279	Q8R0W0	Epiplakin	Eppk1
+	4.02942	2.32305	P14106	Complement C1q subcomponent subunit B	C1qb
+	1.44224	2.29718	WP_014930807.1	/	/
+	4.78635	2.29387	Q8VC49	Interferon alpha-inducible protein 27-like protein 2B	Ifi27l2b
+	12.1577	2.26949	Q9CYA0	Cysteine-rich with EGF-like domain protein 2	Creld2
+	4.15175	2.23712	O55239	Nicotinamide N-methyltransferase	Nnmt
+	10.0951	2.22041	Q60953	Protein PML	Pml
+	4.43187	2.19436	P19973	Lymphocyte-specific protein 1	Lsp1
+	3.95445	2.17316	Q03963	Interferon-induced, double-stranded RNA-activated protein kinase	Eif2ak2
+	1.7334	2.1446	Q9CY50	Translocon-associated protein subunit alpha	Ssr1
+	2.47323	2.13831	Q02105	Complement C1q subcomponent subunit C	C1qc
+	4.84303	2.12292	O54931	A-kinase anchor protein 2	Akap2
+	4.77806	2.11573	Q8VI94	2-5-oligoadenylate synthase-like protein 1	Oasl1
+	8.85734	2.0992	Q61107	Guanylate-binding protein 4	Gbp4
+	2.72058	2.09265	Q71KU9	Fibrinogen-like protein 1	Fgl1
+	9.6601	2.07592	P07759	Serine protease inhibitor A3K	Serpina3k
+	2.35641	2.05681	P49891	Estrogen sulfotransferase, testis isoform	Sult1e1
+	9.2555	2.04247	Q9R233	Tapasin	Tapbp
+	1.94392	2.02423	P40240	CD9 antigen	Cd9
+	4.755	2.01674	Q05020	Apolipoprotein C-II	Apoc2
+	3.34189	2.01029	Q9DBB5	Eukaryotic translation initiation factor 4E type 3	Eif4e3
+	11.7059	2.00453	Q91YX5	Acyl-CoA:lysophosphatidylglycerol acyltransferase 1	Lpgat1
+	3.59666	2.00138	Q62159	Rho-related GTP-binding protein RhoC	Rhoc
+	0.482977	1.98648	CON__P02769	/	/
+	10.3522	1.9829	P27786	Steroid 17-alpha-hydroxylase/17,20 lyase	Cyp17a1
+	3.94814	1.98116	Q99JI1	Musculoskeletal embryonic nuclear protein 1	Mustn1
+	0.697364	1.98101	Q9D0J8	Parathymosin	Ptms
+	2.92912	1.97452	Q91ZP3	Phosphatidate phosphatase LPIN1	Lpin1
+	7.02055	1.97128	P49710	Hematopoietic lineage cell-specific protein	Hcls1
+	2.53967	1.96146	P02802	Metallothionein-1	Mt1
+	10.0086	1.95575	P19324	Serpin H1	Serpinh1
+	6.13185	1.95558	P41233	ATP-binding cassette sub-family A member 1	Abca1
+	6.61221	1.95543	Q3U5Q7	UMP-CMP kinase 2, mitochondrial	Cmpk2
+	1.33011	1.95067	Q9CR26	Vacuolar protein sorting-associated protein VTA1 homolog	Vta1
+	3.12714	1.92552	CON__P67983	Metallothionein-2	Mt2
+	1.89811	1.92117	P68433	Histone H3.1	Hist1h3a
+	8.03223	1.91155	Q64378	Peptidyl-prolyl cis-trans isomerase FKBP5	Fkbp5
+	10.671	1.90604	P17879	Heat shock 70 kDa protein 1B	Hspa1b
+	2.11729	1.90459	Q8CG14	Complement C1s-A subcomponent	C1sa
+	9.81941	1.89391	Q8BM72	Heat shock 70 kDa protein 13	Hspa13
+	2.31329	1.88979	Q91XD7	Cysteine-rich with EGF-like domain protein 1	Creld1
+	3.03849	1.87117	P35821	Tyrosine-protein phosphatase non-receptor type 1	Ptpn1
+	1.37864	1.869	P62984	Ubiquitin-60S ribosomal protein L40	Uba52
+	10.9863	1.867	Q60766	Immunity-related GTPase family M protein 1	Irgm1
+	8.41354	1.86583	Q9EQ32	Phosphoinositide 3-kinase adapter protein 1	Pik3ap1
+	12.436	1.86547	P97290	Plasma protease C1 inhibitor	Serping1
+	2.33932	1.86313	P70460	Vasodilator-stimulated phosphoprotein	Vasp
+	2.37307	1.85521	Q91VR8	Protein BRICK1	Brk1
+	3.22658	1.84189	P27005	Protein S100-A8	S100a8
+	8.33812	1.83912	P13597	Intercellular adhesion molecule 1	Icam1
+	11.3131	1.83113	Q07797	Galectin-3-binding protein	Lgals3bp
+	5.18093	1.83085	Q9R1Q6	Transmembrane protein 176B	Tmem176b
+	4.84074	1.8241	Q91ZW3	SWI/SNF-related matrix-associated actin-dependent regulator of chromatin subfamily A member 5	Smarca5
+	2.00845	1.82404	Q91XB7	Protein YIF1A	Yif1a
+	11.8385	1.822	P06909	Complement factor H	Cfh
+	7.29497	1.81901	P50543	Protein S100-A11	S100a11
+	13.4085	1.81829	P11276	Fibronectin	Fn1
+	3.13779	1.80522	Q9EPB4	Apoptosis-associated speck-like protein containing a CARD	Pycard
+	6.511	1.78306	Q9QYE6	Golgin subfamily A member 5	Golga5
+	5.10017	1.78218	Q60855	Receptor-interacting serine/threonine-protein kinase 1	Ripk1
+	2.90059	1.77835	Q91VW3	SH3 domain-binding glutamic acid-rich-like protein 3	Sh3bgrl3
+	4.58075	1.77674	P15092	Interferon-activable protein 204	Ifi204
+	11.5506	1.77541	P21981	Protein-glutamine gamma-glutamyltransferase 2	Tgm2
+	3.83581	1.76614	Q91XC8	Death-associated protein 1	Dap
+	11.0347	1.7538	P32921	Tryptophan--tRNA ligase, cytoplasmic	Wars
+	5.00541	1.7534	Q8BGS2	BolA-like protein 2	Bola2
+	4.09788	1.75215	Q9JJF9	Signal peptide peptidase-like 2A	Sppl2a
+	5.57292	1.74805	Q3UDW8	Heparan-alpha-glucosaminide N-acetyltransferase	Hgsnat
+	8.17948	1.74532	Q01279	Epidermal growth factor receptor	Egfr
+	2.83839	1.74114	P05555	Integrin alpha-M	Itgam
+	9.45489	1.7363	Q03734	Serine protease inhibitor A3M	Serpina3m
+	1.59483	1.70852	Q9JIF0	Protein arginine N-methyltransferase 1	Prmt1
+	14.7865	1.70765	P01027	Complement C3	C3
+	3.85318	1.70666	Q9WTK5	Nuclear factor NF-kappa-B p100 subunit	Nfkb2
+	5.72633	1.69435	Q09200	Beta-1,4 N-acetylgalactosaminyltransferase 1	B4galnt1
+	1.91154	1.68966	P14429	H-2 class I histocompatibility antigen, Q7 alpha chain	H2-Q7
+	5.26605	1.6871	Q8QZR1	Tyrosine aminotransferase	Tat
+	3.87451	1.66923	D3YZP9	Coiled-coil domain-containing protein 6	Ccdc6
+	8.70131	1.66264	Q9D8T2	Gasdermin-D	Gsdmdc1
+	3.7006	1.66071	Q9DCG2	CD302 antigen	Cd302
+	3.96115	1.65824	P63168	Dynein light chain 1, cytoplasmic	Dynll1
+	4.84844	1.65596	Q9JJG0	Transforming acidic coiled-coil-containing protein 2	Tacc2
+	5.80595	1.65511	P10107	Annexin A1	Anxa1
+	3.63034	1.65426	Q64685	Beta-galactoside alpha-2,6-sialyltransferase 1	St6gal1
+	6.42916	1.65206	Q9QZQ1	Afadin	Mllt4
+	11.6009	1.65047	P01899	H-2 class I histocompatibility antigen, D-B alpha chain	H2-D1
+	2.89651	1.64965	Q64012	RNA-binding protein Raly	Raly
+	3.61043	1.6496	Q9D3A8	Carboxyl-terminal PDZ ligand of neuronal nitric oxide synthase protein	Nos1ap
+	1.26358	1.64555	P55258	Ras-related protein Rab-8A	Rab8a
+	2.79725	1.64497	Q8R2Q8	Bone marrow stromal antigen 2	Bst2
+	6.85878	1.6449	P06684	Complement C5	C5
+	7.46552	1.64272	P14602	Heat shock protein beta-1	Hspb1
+	5.48001	1.64195	Q8BH61	Coagulation factor XIII A chain	F13a1
+	1.67188	1.62745	P70444	BH3-interacting domain death agonist	Bid
+	13.6327	1.62531	P29788	Vitronectin	Vtn
+	2.28886	1.62213	Q8R2E9	ERO1-like protein beta	Ero1lb
+	4.83236	1.61453	P06683	Complement component C9	C9
+	5.98845	1.59382	Q9WVL2	Signal transducer and activator of transcription 2	Stat2
+	10.4678	1.58839	P04186	Complement factor B	Cfb
+	4.84138	1.575	P15379	CD44 antigen	Cd44
+	9.35501	1.57122	Q9ESP1	Stromal cell-derived factor 2-like protein 1	Sdf2l1
+	2.46343	1.56686	Q9JK48	Endophilin-B1	Sh3glb1
+	9.33317	1.5664	Q07456	Protein AMBP	Ambp
+	2.96691	1.55748	D3Z6Q9	Bridging integrator 2	Bin2
+	4.72818	1.55647	Q08619	Interferon-activable protein 205-B	Ifi205b
+	3.26904	1.55272	P30204	Macrophage scavenger receptor types I and II	Msr1
+	8.63248	1.55087	Q9QZ85	Interferon-inducible GTPase 1	Iigp1
+	1.24106	1.53619	Q9D3R6	Katanin p60 ATPase-containing subunit A-like 2	Katnal2
+	2.46433	1.53492	Q9Z0K8	Pantetheinase	Vnn1
+	1.11604	1.5236	O08759	Ubiquitin-protein ligase E3A	Ube3a
+	3.93392	1.51217	Q8BMK4	Cytoskeleton-associated protein 4	Ckap4
+	4.23549	1.50653	Q9QXL2	Kinesin-like protein KIF21A	Kif21a
+	5.14379	1.50508	Q9R049	E3 ubiquitin-protein ligase AMFR	Amfr
+	3.07313	1.5046	Q9EP72	ER membrane protein complex subunit 7	Emc7
+	0.973149	1.49697	Q791T5	Mitochondrial carrier homolog 1	Mtch1
+	2.69432	1.49225	Q80T19	Hepcidin-2	Hamp2
+	4.53516	1.48852	P06728	Apolipoprotein A-IV	Apoa4
+	9.50249	1.4885	Q99KV1	DnaJ homolog subfamily B member 11	Dnajb11
+	3.05216	1.48332	P04441	H-2 class II histocompatibility antigen gamma chain	Cd74
+	1.81068	1.48277	Q9WU28	Prefoldin subunit 5	Pfdn5
+	3.42895	1.47912	Q8CHG3	GRIP and coiled-coil domain-containing protein 2	Gcc2
+	5.26931	1.46883	Q8CG16	Complement C1r-A subcomponent	C1ra
+	1.58637	1.4648	Q8BH60	Golgi-associated PDZ and coiled-coil motif-containing protein	Gopc
+	2.37637	1.44457	O08784	Treacle protein	Tcof1
+	3.20384	1.42729	Q8BHC4	Dephospho-CoA kinase domain-containing protein	Dcakd
+	1.33719	1.41346	Q3UHX2	28 kDa heat- and acid-stable phosphoprotein	Pdap1
+	3.13209	1.41296	Q0GNC1	Inverted formin-2	Inf2
+	7.88818	1.41129	P26040	Ezrin	Ezr
+	3.54422	1.40972	Q62393	Tumor protein D52	Tpd52
+	8.38668	1.40761	Q9D8B3	Charged multivesicular body protein 4b	Chmp4b
+	5.69872	1.39997	Q8R5F7	Interferon-induced helicase C domain-containing protein 1	Ifih1
+	1.92782	1.38732	O70370	Cathepsin S	Ctss
+	0.802587	1.38522	Q8R4X3	RNA-binding protein 12	Rbm12
+	2.38946	1.37561	Q91Y47	Coagulation factor XI	F11
+	12.135	1.37322	Q9EQK5	Major vault protein	Mvp
+	2.27464	1.36861	O35166	Golgi SNAP receptor complex member 2	Gosr2
+	1.99314	1.36623	P49962	Signal recognition particle 9 kDa protein	Srp9
+	2.98667	1.36589	B2RQC6	CAD protein	Cad
+	2.84936	1.36345	O70252	Heme oxygenase 2	Hmox2
+	1.12403	1.35837	Q9WVR4	Fragile X mental retardation syndrome-related protein 2	Fxr2
+	1.34977	1.35698	Q61464	Zinc finger protein 638	Znf638
+	2.14649	1.34105	Q9QWK4	CD5 antigen-like	Cd5l
+	5.0979	1.33809	P30681	High mobility group protein B2	Hmgb2
+	4.5009	1.33672	Q3TFQ1	SPRY domain-containing protein 7	Spryd7
+	2.54216	1.33351	P47856	Glutamine--fructose-6-phosphate aminotransferase [isomerizing] 1	Gfpt1
+	2.16683	1.32994	Q91XV3	Brain acid soluble protein 1	Basp1
+	10.5277	1.32912	Q60710	Deoxynucleoside triphosphate triphosphohydrolase SAMHD1	Samhd1
+	3.61473	1.32476	Q8BH43	Wiskott-Aldrich syndrome protein family member 2	Wasf2
+	1.721	1.3228	Q8K2Q9	Shootin-1	Kiaa1598
+	1.33596	1.31667	Q9QZS3	Protein numb homolog	Numb
+	11.2296	1.31594	P01029	Complement C4-B	C4b
+	2.52972	1.30585	O35345	Importin subunit alpha-7	Kpna6
+	2.17799	1.30137	Q9QYI4	DnaJ homolog subfamily B member 12	Dnajb12
+	4.00127	1.30101	Q99JZ7	ERBB receptor feedback inhibitor 1	Errfi1
+	1.72725	1.29502	P97314	Cysteine and glycine-rich protein 2	Csrp2
+	2.50675	1.29199	Q8BG07	Phospholipase D4	Pld4
+	8.25172	1.28779	Q9CXI5	Mesencephalic astrocyte-derived neurotrophic factor	Manf
+	8.40053	1.28587	P01901	H-2 class I histocompatibility antigen, K-B alpha chain	H2-K1
+	0.903278	1.27419	Q9DBX3	Sushi domain-containing protein 2	Susd2
+	2.03919	1.27356	Q6PDL0	Cytoplasmic dynein 1 light intermediate chain 2	Dync1li2
+	1.15195	1.27223	Q8BP92	Reticulocalbin-2	Rcn2
+	2.40742	1.2716	Q8K021	Secretory carrier-associated membrane protein 1	Scamp1
+	6.80488	1.27082	P39039	Mannose-binding protein A	Mbl1
+	3.24976	1.26212	Q9Z2G6	Protein sel-1 homolog 1	Sel1l
+	1.72335	1.25466	Q8BX90	Fibronectin type-III domain-containing protein 3A	Fndc3a
+	5.52718	1.25382	Q9CRA5	Golgi phosphoprotein 3	Golph3
+	4.28073	1.25077	Q91WJ8	Far upstream element-binding protein 1	Fubp1
+	2.46565	1.25024	O88343	Electrogenic sodium bicarbonate cotransporter 1	Slc4a4
+	8.39432	1.24829	Q9JKF1	Ras GTPase-activating-like protein IQGAP1	Iqgap1
+	9.39819	1.24802	Q99K01	Pyridoxal-dependent decarboxylase domain-containing protein 1	Pdxdc1
+	6.2174	1.24704	P52480	Pyruvate kinase PKM	Pkm
+	3.85138	1.243	Q922Q9	Chitinase domain-containing protein 1	Chid1
+	7.77225	1.24195	O08677	Kininogen-1	Kng1
+	8.27565	1.23556	Q9CYR6	Phosphoacetylglucosamine mutase	Pgm3
+	7.53144	1.23342	P27046	Alpha-mannosidase 2	Man2a1
+	1.53367	1.22945	Q9QUJ7	Long-chain-fatty-acid--CoA ligase 4	Acsl4
+	1.64416	1.22418	Q9QZN4	F-box only protein 6	Fbxo6
+	1.29017	1.22408	Q8K215	LYR motif-containing protein 4	Lyrm4
+	9.18392	1.22191	Q9R099	Transducin beta-like protein 2	Tbl2
+	0.982996	1.22018	P62743	AP-2 complex subunit sigma	Ap2s1
	0.375833	1.21391	P54227	Stathmin	Stmn1
+	2.43148	1.21083	P56212	cAMP-regulated phosphoprotein 19	Arpp19
+	4.39239	1.2108	Q9JJH1	Ribonuclease 4	Rnase4
+	5.06423	1.208	P49442	Inositol polyphosphate 1-phosphatase	Inpp1
+	1.99667	1.20744	Q00977	Gap junction beta-2 protein	Gjb2
+	1.38784	1.20358	Q62230	Sialoadhesin	Siglec1
+	1.21024	1.19412	Q61510	E3 ubiquitin/ISG15 ligase TRIM25	Trim25
+	3.62156	1.18317	Q6PAM1	Alpha-taxilin	Txlna
+	7.80713	1.177	Q06890	Clusterin	Clu
+	2.17404	1.17207	Q8R3C0	Mini-chromosome maintenance complex-binding protein	Mcmbp
+	2.51321	1.1716	Q9D2Y4	Mixed lineage kinase domain-like protein	Mlkl
+	1.39997	1.17132	P01878	Ig alpha chain C region	/
+	7.12001	1.16736	P61750	ADP-ribosylation factor 4	Arf4
+	6.53858	1.16289	O89053	Coronin-1A	Coro1a
+	3.79581	1.16267	Q8BTJ4	Bis(5-adenosyl)-triphosphatase enpp4	Enpp4
+	6.44642	1.16143	O88630	Golgi SNAP receptor complex member 1	Gosr1
+	3.96037	1.15997	Q99KD5	Protein unc-45 homolog A	Unc45a
+	1.24616	1.15888	Q8CH25	SAFB-like transcription modulator	Sltm
+	2.28342	1.15739	Q8K124	Pleckstrin homology domain-containing family O member 2	Plekho2
+	1.60794	1.15531	E9QAM5	Helicase with zinc finger domain 2	Helz2
+	0.944508	1.15524	Q9EPJ9	ADP-ribosylation factor GTPase-activating protein 1	Arfgap1
+	7.14452	1.14986	Q61599	Rho GDP-dissociation inhibitor 2	Arhgdib
+	2.06065	1.14612	P17156	Heat shock-related 70 kDa protein 2	Hspa2
+	2.56824	1.14327	Q9D1M7	Peptidyl-prolyl cis-trans isomerase FKBP11	Fkbp11
+	0.62643	1.14077	P18528	Ig heavy chain V region 6.96	/
+	9.98553	1.1374	P23492	Purine nucleoside phosphorylase	Pnp
+	4.74087	1.13159	P17918	Proliferating cell nuclear antigen	Pcna
+	1.56118	1.13004	P43275	Histone H1.1	Hist1h1a
+	1.02978	1.12958	Q9CR41	Huntingtin-interacting protein K	Hypk
+	2.31123	1.12912	P84096	Rho-related GTP-binding protein RhoG	Rhog
+	9.49822	1.12847	Q64464	Cytochrome P450 3A13	Cyp3a13
+	3.65178	1.12478	P14069	Protein S100-A6	S100a6
+	4.8522	1.12309	Q8K2C7	Protein OS-9	Os9
+	9.92039	1.12216	Q8CAS9	Poly [ADP-ribose] polymerase 9	Parp9
+	9.45164	1.11839	Q8BM55	Transmembrane protein 214	Tmem214
+	2.53231	1.11482	P51125	Calpastatin	Cast
+	7.63491	1.11461	Q61838	Alpha-2-macroglobulin	A2m
+	3.49347	1.11102	Q9CPT5	Nucleolar protein 16	Nop16
+	1.43799	1.11069	Q9CRD2	ER membrane protein complex subunit 2	Emc2
+	2.78988	1.1085	P63087	Serine/threonine-protein phosphatase PP1-gamma catalytic subunit	Ppp1cc
+	1.66365	1.10356	Q9CZE3	Ras-related protein Rab-32	Rab32
+	2.51672	1.10116	Q80VJ2	Steroid receptor RNA activator 1	Sra1
+	1.07538	1.09816	Q8VE97	Serine/arginine-rich splicing factor 4	Srsf4
+	3.54732	1.09464	P11688	Integrin alpha-5	Itga5
+	1.9889	1.09291	P51880	Fatty acid-binding protein, brain	Fabp7
+	2.52848	1.09249	P12791	Cytochrome P450 2B10	Cyp2b10
+	2.3685	1.08799	Q9EQQ9	Protein O-GlcNAcase	Mgea5
+	8.69871	1.07975	Q9Z1Q5	Chloride intracellular channel protein 1	Clic1
+	1.13547	1.07862	Q925B0	PRKC apoptosis WT1 regulator protein	Pawr
+	1.1818	1.07158	Q8VEE0	Ribulose-phosphate 3-epimerase	Rpe
+	1.44585	1.06911	P28033	CCAAT/enhancer-binding protein beta	Cebpb
+	1.37189	1.06755	P28661	Septin-4	38231
+	1.10485	1.06483	Q99MD9	Nuclear autoantigenic sperm protein	Nasp
+	0.780785	1.06427	Q8CDG3	Deubiquitinating protein VCIP135	Vcpip1
+	2.86698	1.05731	Q8VCS0	N-acetylmuramoyl-L-alanine amidase	Pglyrp2
+	2.15939	1.05676	P17710	Hexokinase-1	Hk1
+	1.49822	1.05634	Q9CQB5	CDGSH iron-sulfur domain-containing protein 2	Cisd2
+	1.82314	1.05586	P11881	Inositol 1,4,5-trisphosphate receptor type 1	Itpr1
+	3.0862	1.05367	P22366	Myeloid differentiation primary response protein MyD88	Myd88
+	1.15142	1.04824	Q3V384	Lactation elevated protein 1	Lace1
+	2.05227	1.04775	O70591	Prefoldin subunit 2	Pfdn2
+	8.57906	1.04013	P08003	Protein disulfide-isomerase A4	Pdia4
+	3.74386	1.03939	Q9R1C7	Pre-mRNA-processing factor 40 homolog A	Prpf40a
+	9.96722	1.03572	P28656	Nucleosome assembly protein 1-like 1	Nap1l1
+	3.6504	1.03511	P28660	Nck-associated protein 1	Nckap1
+	1.40645	1.03338	Q9CQD1	Ras-related protein Rab-5A	Rab5a
+	6.63808	1.03257	Q3UIR3	E3 ubiquitin-protein ligase DTX3L	Dtx3l
+	1.34314	1.02699	Q6PB44	Tyrosine-protein phosphatase non-receptor type 23	Ptpn23
+	8.63985	1.0248	Q922R8	Protein disulfide-isomerase A6	Pdia6
+	9.83751	1.01814	Q9JKR6	Hypoxia up-regulated protein 1	Hyou1
+	3.06317	1.01534	Q99K41	EMILIN-1	Emilin1
+	3.85349	1.01262	Q921M7	Protein FAM49B	Fam49b
+	2.08655	1.01172	Q61805	Lipopolysaccharide-binding protein	Lbp
+	8.79626	1.01023	Q921I1	Serotransferrin	Tf
+	5.50151	1.0083	Q8BMP6	Golgi resident protein GCP60	Acbd3
+	7.28629	1.00422	P61620	Protein transport protein Sec61 subunit alpha isoform 1	Sec61a1
+	11.034	1.00283	Q8CFX1	GDH/6PGL endoplasmic bifunctional protein	H6pd
+	6.47094	1.00162	Q31125	Zinc transporter SLC39A7	Slc39a7
+	1.8281	0.999872	P52332	Tyrosine-protein kinase JAK1	Jak1
+	1.92945	0.994754	Q8K297	Procollagen galactosyltransferase 1	Colgalt1
+	2.45279	0.993182	Q8CGY8	UDP-N-acetylglucosamine--peptide N-acetylglucosaminyltransferase 110 kDa subunit	Ogt
+	5.42857	0.992684	Q00612	Glucose-6-phosphate 1-dehydrogenase X	G6pdx
+	0.974749	0.989255	P97315	Cysteine and glycine-rich protein 1	Csrp1
+	8.10595	0.988102	Q99KF1	Transmembrane emp24 domain-containing protein 9	Tmed9
+	10.0877	0.97184	P08113	Endoplasmin	Hsp90b1
	0.555597	0.970736	Q922J3	CAP-Gly domain-containing linker protein 1	Clip1
+	5.5361	0.968493	P28063	Proteasome subunit beta type-8	Psmb8
+	1.1437	0.966265	Q9ESE1	Lipopolysaccharide-responsive and beige-like anchor protein	Lrba
+	7.46727	0.963545	E9Q414	Apolipoprotein B-100	Apob
+	7.8048	0.961743	Q9WVA4	Transgelin-2	Tagln2
+	1.58423	0.959949	P26350	Prothymosin alpha	Ptma
+	2.08706	0.959856	Q91YJ2	Sorting nexin-4	Snx4
+	7.62882	0.959297	P57759	Endoplasmic reticulum resident protein 29	Erp29
+	8.13456	0.955045	Q8BFR4	N-acetylglucosamine-6-sulfatase	Gns
+	3.79427	0.950701	Q8BZ20	Poly [ADP-ribose] polymerase 12	Parp12
+	2.02746	0.94906	P97792	Coxsackievirus and adenovirus receptor homolog	Cxadr
+	7.44	0.94179	O35887	Calumenin	Calu
	0.680191	0.941315	P28667	MARCKS-related protein	Marcksl1
+	3.58473	0.940925	Q61112	45 kDa calcium-binding protein	Sdf4
+	2.74719	0.939455	P27870	Proto-oncogene vav	Vav1
+	1.09065	0.937386	Q60749	KH domain-containing, RNA-binding, signal transduction-associated protein 1	Khdrbs1
+	1.47955	0.936937	F2Z461	E3 ISG15--protein ligase Herc6	Herc6
+	1.2817	0.929809	Q5F2E7	Nuclear fragile X mental retardation-interacting protein 2	Nufip2
+	1.48752	0.926661	O09164	Extracellular superoxide dismutase [Cu-Zn]	Sod3
+	3.02133	0.923814	P04117	Fatty acid-binding protein, adipocyte	Fabp4
+	1.95581	0.92215	P25446	Tumor necrosis factor receptor superfamily member 6	Fas
+	1.67747	0.921501	P17095	High mobility group protein HMG-I/HMG-Y	Hmga1
+	5.69751	0.916336	Q9CQS8	Protein transport protein Sec61 subunit beta	Sec61b
+	9.44992	0.914562	P01887	Beta-2-microglobulin	B2m
+	2.49888	0.913558	Q99M51	Cytoplasmic protein NCK1	Nck1
+	10.4322	0.912041	P20029	78 kDa glucose-regulated protein	Hspa5
+	1.08466	0.911849	O89110	Caspase-8	Casp8
+	11.9976	0.908863	Q99PL5	Ribosome-binding protein 1	Rrbp1
+	2.2487	0.907308	Q80Y55	BSD domain-containing protein 1	Bsdc1
+	8.94844	0.905811	P42227	Signal transducer and activator of transcription 3	Stat3
+	7.39756	0.900966	P53986	Monocarboxylate transporter 1	Slc16a1
+	4.67541	0.895798	Q3UZ39	Leucine-rich repeat flightless-interacting protein 1	Lrrfip1
+	1.0428	0.892692	P01654	Ig kappa chain V-III region PC 2880/PC 1229	/
+	4.97125	0.892234	P10852	4F2 cell-surface antigen heavy chain	Slc3a2
+	7.78466	0.890828	Q9DBG7	Signal recognition particle receptor subunit alpha	Srpr
	0.66276	0.890668	Q99J56	Derlin-1	Derl1
+	4.66758	0.889904	P46412	Glutathione peroxidase 3	Gpx3
+	1.14741	0.88441	P61957	Small ubiquitin-related modifier 2	Sumo2
+	3.89313	0.884225	Q8BH24	Transmembrane 9 superfamily member 4	Tm9sf4
+	1.76027	0.882203	Q91YN5	UDP-N-acetylhexosamine pyrophosphorylase	Uap1
+	5.33186	0.881446	Q9WTX6	Cullin-1	Cul1
+	9.21541	0.880666	P27773	Protein disulfide-isomerase A3	Pdia3
+	1.07301	0.879539	Q05144	Ras-related C3 botulinum toxin substrate 2	Rac2
+	2.60901	0.878311	P51863	V-type proton ATPase subunit d 1	Atp6v0d1
+	2.80871	0.876708	Q8BXA1	Golgi integral membrane protein 4	Golim4
+	1.94499	0.875528	Q60902	Epidermal growth factor receptor substrate 15-like 1	Eps15l1
+	8.23614	0.874895	P26041	Moesin	Msn
+	1.40624	0.872335	Q8CFI0	E3 ubiquitin-protein ligase NEDD4-like	Nedd4l
+	1.45615	0.870251	Q6PFR5	Transformer-2 protein homolog alpha	Tra2a
+	8.45216	0.867862	Q9D1D4	Transmembrane emp24 domain-containing protein 10	Tmed10
+	3.54417	0.862693	P45700	Mannosyl-oligosaccharide 1,2-alpha-mannosidase IA	Man1a1
+	11.0877	0.86145	Q9Z1Z0	General vesicular transport factor p115	Uso1
+	6.38328	0.857283	Q9JLV1	BAG family molecular chaperone regulator 3	Bag3
+	1.26409	0.855879	Q9D281	Protein Noxp20	Fam114a1
+	5.03066	0.855675	P20065	Thymosin beta-4	Tmsb4x
+	3.53558	0.855176	P26645	Myristoylated alanine-rich C-kinase substrate	Marcks
+	2.18883	0.854888	Q8BK67	Protein RCC2	Rcc2
+	1.48996	0.854427	P11031	Activated RNA polymerase II transcriptional coactivator p15	Sub1
	0.591026	0.85195	B8JK39	Integrin alpha-9	Itga9
+	8.27426	0.849545	P46935	E3 ubiquitin-protein ligase NEDD4	Nedd4
+	4.94212	0.849499	Q6Q899	Probable ATP-dependent RNA helicase DDX58	Ddx58
+	9.40176	0.84923	P14211	Calreticulin	Calr
+	2.11928	0.848369	O54988	STE20-like serine/threonine-protein kinase	Slk
+	1.77901	0.840803	Q8K003	Translation machinery-associated protein 7	Tma7
+	4.89094	0.836571	Q9JK92	Heat shock protein beta-8	Hspb8
+	5.26273	0.836037	P10833	Ras-related protein R-Ras	Rras
+	4.45436	0.835555	Q9JLQ0	CD2-associated protein	Cd2ap
	0.900679	0.829347	Q61093	Cytochrome b-245 heavy chain	Cybb
+	1.97377	0.829147	D3YXK2	Scaffold attachment factor B1	Safb
	0.971173	0.823618	Q80X73	Protein pelota homolog	Pelo
+	3.4582	0.823147	Q9DCP2	Sodium-coupled neutral amino acid transporter 3	Slc38a3
+	5.94431	0.821352	Q00519	Xanthine dehydrogenase/oxidase	Xdh
+	7.50638	0.817671	P47758	Signal recognition particle receptor subunit beta	Srprb
+	5.78922	0.816324	P62960	Nuclease-sensitive element-binding protein 1	Ybx1
+	6.04322	0.815622	P56528	ADP-ribosyl cyclase/cyclic ADP-ribose hydrolase 1	Cd38
+	8.31584	0.814209	Q62186	Translocon-associated protein subunit delta	Ssr4
+	1.54337	0.807129	Q9Z0G9	Claudin-3	Cldn3
	1.1779	0.806599	Q80YC5	Coagulation factor XII	F12
+	1.60518	0.805174	Q8R242	Di-N-acetylchitobiase	Ctbs
+	7.42728	0.800638	P51150	Ras-related protein Rab-7a	Rab7a
	0.883398	0.800043	Q8BVU5	ADP-ribose pyrophosphatase, mitochondrial	Nudt9
+	1.48358	0.799921	Q8BVF2	Phosducin-like protein 3	Pdcl3
+	3.629	0.79831	Q8BYU6	Torsin-1A-interacting protein 2	Tor1aip2
+	1.75143	0.798265	Q8VE47	Ubiquitin-like modifier-activating enzyme 5	Uba5
+	4.74988	0.793071	Q05186	Reticulocalbin-1	Rcn1
+	8.03032	0.7925	O08917	Flotillin-1	Flot1
+	4.47775	0.79116	P12970	60S ribosomal protein L7a	Rpl7a
+	3.94872	0.788823	Q99PG2	Opioid growth factor receptor	Ogfr
	1.07438	0.782956	Q8K2T8	RNA polymerase II-associated factor 1 homolog	Paf1
+	3.20909	0.778999	Q80UM3	N-alpha-acetyltransferase 15, NatA auxiliary subunit	Naa15
	0.928437	0.777624	Q2VLH6	Scavenger receptor cysteine-rich type 1 protein M130	Cd163
+	4.98184	0.777257	O54774	AP-3 complex subunit delta-1	Ap3d1
	1.14445	0.776439	Q8R1S4	Metastasis suppressor protein 1	Mtss1
+	8.27112	0.7764	Q922Q8	Leucine-rich repeat-containing protein 59	Lrrc59
+	7.88562	0.774902	Q91ZX7	Prolow-density lipoprotein receptor-related protein 1	Lrp1
+	2.76138	0.773089	Q60872	Eukaryotic translation initiation factor 1A	Eif1a
+	2.04113	0.770473	Q8VDL4	ADP-dependent glucokinase	Adpgk
	1.05893	0.765672	P63166	Small ubiquitin-related modifier 1	Sumo1
+	2.20991	0.765262	Q8C1E7	Transmembrane protein 120A	Tmem120a
+	3.23555	0.762167	Q9D020	Cytosolic 5-nucleotidase 3A	Nt5c3a
+	6.18644	0.755331	P61255	60S ribosomal protein L26	Rpl26
	1.39915	0.75424	Q9Z211	Peroxisomal membrane protein 11A	Pex11a
	1.41982	0.754141	Q6PAJ1	Breakpoint cluster region protein	Bcr
+	1.76271	0.75234	Q6PGF7	Exocyst complex component 8	Exoc8
+	4.45746	0.748562	Q80WW9	DDRGK domain-containing protein 1	Ddrgk1
+	1.91603	0.74528	Q64337	Sequestosome-1	Sqstm1
	1.22286	0.744572	Q91YT7	YTH domain-containing family protein 2	Ythdf2
+	3.08157	0.743177	Q8BLF1	Neutral cholesterol ester hydrolase 1	Nceh1
	0.789795	0.742841	O35691	Pinin	Pnn
+	2.2496	0.742721	Q8VDI9	Alpha-1,2-mannosyltransferase ALG9	Alg9
	0.652527	0.740128	P18608	Non-histone chromosomal protein HMG-14	Hmgn1
	1.59585	0.739778	Q3UVK0	Endoplasmic reticulum metallopeptidase 1	Ermp1
+	1.86946	0.737982	P52019	Squalene monooxygenase	Sqle
+	8.21111	0.737812	P97372	Proteasome activator complex subunit 2	Psme2
	0.260902	0.736786	Q64339	Ubiquitin-like protein ISG15	Isg15
	0.808361	0.734765	Q8VD75	Huntingtin-interacting protein 1	Hip1
	1.12496	0.734315	Q3TZZ7	Extended synaptotagmin-2	Esyt2
+	4.28705	0.730973	Q61553	Fascin	Fscn1
	0.560169	0.729632	Q8K1B8	Fermitin family homolog 3	Fermt3
+	4.61543	0.729614	Q9EQP2	EH domain-containing protein 4	Ehd4
+	4.23371	0.725856	P03958	Adenosine deaminase	Ada
+	2.1752	0.723568	P08905	Lysozyme C-2	Lyz2
+	5.64702	0.722956	Q9DCR2	AP-3 complex subunit sigma-1	Ap3s1
+	3.28761	0.722753	Q923G2	DNA-directed RNA polymerases I, II, and III subunit RPABC3	Polr2h
+	4.85914	0.722746	Q61595	Kinectin	Ktn1
	1.77374	0.72268	P57716	Nicastrin	Ncstn
	1.47626	0.722672	P70302	Stromal interaction molecule 1	Stim1
	0.793893	0.721992	P56394	Cytochrome c oxidase copper chaperone	Cox17
+	4.1622	0.719085	Q8BMA6	Signal recognition particle subunit SRP68	Srp68
	1.24806	0.718344	O70439	Syntaxin-7	Stx7
	0.697718	0.717821	Q61074	Protein phosphatase 1G	Ppm1g
+	6.49192	0.716476	Q62426	Cystatin-B	Cstb
+	6.63808	0.716079	Q9D662	Protein transport protein Sec23B	Sec23b
+	8.14472	0.71535	Q9QZE5	Coatomer subunit gamma-1	Copg1
	1.2946	0.714865	P43276	Histone H1.5	Hist1h1b
	1.08684	0.711843	Q9ET54	Palladin	Palld
+	3.81351	0.711504	Q9JIK5	Nucleolar RNA helicase 2	Ddx21
	2.01641	0.711301	O55142	60S ribosomal protein L35a	Rpl35a
+	8.07535	0.71002	O55135	Eukaryotic translation initiation factor 6	Eif6
	0.911176	0.7097	P01646	Ig kappa chain V-V region HP 123E6	/
	0.881513	0.708682	Q9CQ88	Tetraspanin-31	Tspan31
+	7.45503	0.708647	P20152	Vimentin	Vim
+	6.56928	0.706873	Q64726	Zinc-alpha-2-glycoprotein	Azgp1
+	3.44232	0.706163	P97821	Dipeptidyl peptidase 1	Ctsc
+	2.8151	0.70556	Q61469	Lipid phosphate phosphohydrolase 1	Ppap2a
+	4.49081	0.705331	Q921M4	Golgin subfamily A member 2	Golga2
	0.938293	0.704575	O88947	Coagulation factor X	F10
	1.11533	0.704298	Q8K1E0	Syntaxin-5	Stx5
+	6.84687	0.70404	Q9JMH9	Unconventional myosin-XVIIIa	Myo18a
+	6.55217	0.702775	Q3U7R1	Extended synaptotagmin-1	Esyt1
	1.2702	0.702196	O54890	Integrin beta-3	Itgb3
+	7.13781	0.702174	O70503	Very-long-chain 3-oxoacyl-CoA reductase	Hsd17b12
	1.04887	0.698115	Q91W59	RNA-binding motif, single-stranded-interacting protein 1	Rbms1
	1.39222	0.697992	A3KGB4	TBC1 domain family member 8B	Tbc1d8b
	1.34844	0.697338	Q64FW2	All-trans-retinol 13,14-reductase	Retsat
+	3.12441	0.696508	O89086	RNA-binding protein 3	Rbm3
	2.1893	0.69583	Q6PDG5	SWI/SNF complex subunit SMARCC2	Smarcc2
+	8.93436	0.695176	P29341	Polyadenylate-binding protein 1	Pabpc1
	0.669475	0.694469	Q80UJ7	Rab3 GTPase-activating protein catalytic subunit	Rab3gap1
+	6.12927	0.689302	Q99JY3	GTPase IMAP family member 4	Gimap4
	0.719191	0.68906	Q810B6	Rabankyrin-5	Ankfy1
	1.01817	0.687607	Q9JKJ9	24-hydroxycholesterol 7-alpha-hydroxylase	Cyp39a1
+	4.03986	0.687535	O35343	Importin subunit alpha-3	Kpna4
	2.01791	0.686289	Q9JIH2	Nuclear pore complex protein Nup50	Nup50
+	4.8812	0.686253	P99024	Tubulin beta-5 chain	Tubb5
+	5.69805	0.686111	Q9D8C4	Interferon-induced 35 kDa protein homolog	Ifi35
+	5.27308	0.686081	P14131	40S ribosomal protein S16	Rps16
	2.21543	0.685688	Q9WUA3	ATP-dependent 6-phosphofructokinase, platelet type	Pfkp
	0.741374	0.682577	Q8VEA4	Mitochondrial intermembrane space import and assembly protein 40	Chchd4
	1.49754	0.682548	P61028	Ras-related protein Rab-8B	Rab8b
+	6.75393	0.681588	P97379	Ras GTPase-activating protein-binding protein 2	G3bp2
+	3.27307	0.680358	O35309	N-myc-interactor	Nmi
+	4.40899	0.679793	Q60634	Flotillin-2	Flot2
+	5.67368	0.679152	O55143	Sarcoplasmic/endoplasmic reticulum calcium ATPase 2	Atp2a2
+	5.88886	0.67801	Q8VHE0	Translocation protein SEC63 homolog	Sec63
+	6.27024	0.674863	Q8BTZ7	Mannose-1-phosphate guanyltransferase beta	Gmppb
+	7.03859	0.674573	Q8CIB5	Fermitin family homolog 2	Fermt2
	1.16444	0.674156	Q8BVA5	UPF0554 protein C2orf43 homolog	/
	1.74065	0.673931	Q8BU14	Translocation protein SEC62	Sec62
	2.46123	0.671566	O88783	Coagulation factor V	F5
	1.45426	0.670813	Q3UHD6	Sorting nexin-27	Snx27
+	10.1248	0.670592	O55029	Coatomer subunit beta	Copb2
+	5.25206	0.669539	P97449	Aminopeptidase N	Anpep
+	7.17203	0.668822	Q99KC8	von Willebrand factor A domain-containing protein 5A	Vwa5a
	1.3221	0.667936	Q99J36	THUMP domain-containing protein 1	Thumpd1
+	4.13603	0.667737	Q8BGG9	Acyl-coenzyme A amino acid N-acyltransferase 2	Acnat2
+	3.59578	0.666523	P62843	40S ribosomal protein S15	Rps15
+	5.67185	0.665406	P97371	Proteasome activator complex subunit 1	Psme1
+	7.63168	0.665327	Q921T2	Torsin-1A-interacting protein 1	Tor1aip1
	1.40055	0.66313	P41241	Tyrosine-protein kinase CSK	Csk
	1.06471	0.661857	Q9CPW5	Translocon-associated protein subunit beta	Ssr2
+	5.05919	0.661235	Q61699	Heat shock protein 105 kDa	Hsph1
	1.05166	0.660966	Q8BU31	Ras-related protein Rap-2c	Rap2c
	2.61634	0.660226	Q9QZU9	Ubiquitin/ISG15-conjugating enzyme E2 L6	Ube2l6
	2.03817	0.658197	Q8K3W0	BRCA1-A complex subunit BRE	Bre
	1.12974	0.655982	Q8VE62	Polyadenylate-binding protein-interacting protein 1	Paip1
	1.36946	0.655881	Q9CYI0	Protein Njmu-R1	/
+	5.77888	0.655639	Q9CYN2	Signal peptidase complex subunit 2	Spcs2
+	5.82248	0.654814	P61924	Coatomer subunit zeta-1	Copz1
	0.979343	0.653086	Q8K2T1	NmrA-like family domain-containing protein 1	Nmral1
	0.500847	0.652203	Q9CXF4	TBC1 domain family member 15	Tbc1d15
	0.817438	0.652164	Q58A65	C-Jun-amino-terminal kinase-interacting protein 4	Spag9
	0.833349	0.651881	Q8VE88	Protein FAM114A2	Fam114a2
+	4.96562	0.651841	P29351	Tyrosine-protein phosphatase non-receptor type 6	Ptpn6
	2.13179	0.65183	Q07813	Apoptosis regulator BAX	Bax
	0.546644	0.651124	Q4PZA2	Endothelin-converting enzyme 1	Ece1
	2.48601	0.648161	Q810A7	ATP-dependent RNA helicase DDX42	Ddx42
	0.639889	0.648124	O88384	Vesicle transport through interaction with t-SNAREs homolog 1B	Vti1b
	1.79916	0.646893	Q80TL7	Protein MON2 homolog	Mon2
	4.10563	0.646884	Q61247	Alpha-2-antiplasmin	Serpinf2
+	5.70161	0.643742	Q99JX3	Golgi reassembly-stacking protein 2	Gorasp2
	3.7482	0.64041	Q9R1T2	SUMO-activating enzyme subunit 1	Sae1
+	6.562	0.637917	Q5XJY5	Coatomer subunit delta	Arcn1
	0.493952	0.637814	P01638	Ig kappa chain V-V region L6	/
	1.07793	0.634695	O54692	Centromere/kinetochore protein zw10 homolog	Zw10
	1.08893	0.634522	Q8CGE8	Interferon-activable protein 205-A	Ifi205a
	4.96268	0.632964	Q922H4	Mannose-1-phosphate guanyltransferase alpha	Gmppa
	4.62148	0.631023	P46978	Dolichyl-diphosphooligosaccharide--protein glycosyltransferase subunit STT3A	Stt3a
	5.82553	0.628474	P49312	Heterogeneous nuclear ribonucleoprotein A1	Hnrnpa1
+	7.2503	0.627846	Q9Z1T1	AP-3 complex subunit beta-1	Ap3b1
	4.22524	0.62683	Q9DAS9	Guanine nucleotide-binding protein G(I)/G(S)/G(O) subunit gamma-12	Gng12
	5.95736	0.625153	Q9JJ28	Protein flightless-1 homolog	Flii
	1.08779	0.623992	O35988	Syndecan-4	Sdc4
+	7.18086	0.622857	Q91WQ3	Tyrosine--tRNA ligase, cytoplasmic	Yars
	1.39253	0.622275	Q9DBJ3	Brain-specific angiogenesis inhibitor 1-associated protein 2-like protein 1	Baiap2l1
+	7.23095	0.621563	Q9WTM5	RuvB-like 2	Ruvbl2
	2.43265	0.620309	Q9QYI3	DnaJ homolog subfamily C member 7	Dnajc7
	2.44437	0.619043	P09528	Ferritin heavy chain	Fth1
	3.33829	0.615585	Q69ZR2	E3 ubiquitin-protein ligase HECTD1	Hectd1
	1.14237	0.615209	P18581	Cationic amino acid transporter 2	Slc7a2
	1.00975	0.614448	P24063	Integrin alpha-L	Itgal
	3.92207	0.613413	Q61207	Prosaposin	Psap
	5.58157	0.612189	O08715	A-kinase anchor protein 1, mitochondrial	Akap1
	1.52125	0.609531	Q8R4H2	Rho guanine nucleotide exchange factor 12	Arhgef12
	6.46172	0.609304	P20918	Plasminogen	Plg
	0.946719	0.60901	Q63961	Endoglin	Eng
	3.4168	0.608276	Q9JKX6	ADP-sugar pyrophosphatase	Nudt5
	3.67397	0.605779	Q99LT0	Protein dpy-30 homolog	Dpy30
	0.6009	0.603802	Q8K2C8	Glycerol-3-phosphate acyltransferase 4	Agpat6
	0.456796	0.603186	Q9D110	5-formyltetrahydrofolate cyclo-ligase	Mthfs
	6.68725	0.603145	P24369	Peptidyl-prolyl cis-trans isomerase B	Ppib
	3.60878	0.60265	Q60631	Growth factor receptor-bound protein 2	Grb2
	6.19941	0.601326	O70310	Glycylpeptide N-tetradecanoyltransferase 1	Nmt1
	4.81493	0.598021	O08997	Copper transport protein ATOX1	Atox1
	5.73052	0.5972	Q61233	Plastin-2	Lcp1
	0.981872	0.595388	Q8CGF7	Transcription elongation regulator 1	Tcerg1
	0.682018	0.595273	P49698	Hepatocyte nuclear factor 4-alpha	Hnf4a
	3.70365	0.594406	Q3UPF5	Zinc finger CCCH-type antiviral protein 1	Zc3hav1
	0.634975	0.594233	Q8C3X8	Lipase maturation factor 2	Lmf2
	4.67811	0.592033	Q6IRU2	Tropomyosin alpha-4 chain	Tpm4
	7.59629	0.590691	P47962	60S ribosomal protein L5	Rpl5
	5.17066	0.590687	P19221	Prothrombin	F2
	8.7871	0.590542	Q8VDJ3	Vigilin	Hdlbp
	3.53223	0.590046	Q8BVG4	Dipeptidyl peptidase 9	Dpp9
	5.35056	0.588239	Q3THS6	S-adenosylmethionine synthase isoform type-2	Mat2a
	2.13667	0.585764	P54729	NEDD8 ultimate buster 1	Nub1
	2.28266	0.585369	Q9D7S9	Charged multivesicular body protein 5	Chmp5
	5.37993	0.584282	Q6P5E4	UDP-glucose:glycoprotein glucosyltransferase 1	Uggt1
	3.19136	0.582936	P61804	Dolichyl-diphosphooligosaccharide--protein glycosyltransferase subunit DAD1	Dad1
	4.46745	0.581959	Q9EQU5	Protein SET	Set
	5.83679	0.578959	Q9DBZ5	Eukaryotic translation initiation factor 3 subunit K	Eif3k
	5.29286	0.578608	O35737	Heterogeneous nuclear ribonucleoprotein H	Hnrnph1
	0.848673	0.577569	Q9D1E6	Tubulin-folding cofactor B	Tbcb
	4.89801	0.576752	P63094	Guanine nucleotide-binding protein G(s) subunit alpha isoforms short	Gnas
	3.97449	0.575625	Q7TSV4	Phosphoglucomutase-2	Pgm2
	2.43282	0.575476	Q8R5J9	PRA1 family protein 3	Arl6ip5
	1.87129	0.575198	Q9CZH3	Proteasome assembly chaperone 3	Psmg3
	3.09904	0.574555	Q61703	Inter-alpha-trypsin inhibitor heavy chain H2	Itih2
	8.02873	0.574363	Q8CIE6	Coatomer subunit alpha	Copa
	0.670403	0.571653	P58021	Transmembrane 9 superfamily member 2	Tm9sf2
	0.723059	0.571249	Q9Z0M9	Interleukin-18-binding protein	Il18bp
	3.42038	0.570794	Q6NZC7	SEC23-interacting protein	Sec23ip
	3.53682	0.570645	P70452	Syntaxin-4	Stx4
	2.12246	0.57003	Q8R180	ERO1-like protein alpha	Ero1l
	3.22905	0.568985	P61211	ADP-ribosylation factor-like protein 1	Arl1
	7.67047	0.56892	O08547	Vesicle-trafficking protein SEC22b	Sec22b
	0.811448	0.567864	Q9D0R8	Protein LSM12 homolog	Lsm12
	0.319833	0.567299	Q99LU0	Charged multivesicular body protein 1b-1	Chmp1b1
	2.49192	0.564706	Q9CR57	60S ribosomal protein L14	Rpl14
	4.01229	0.564215	O35350	Calpain-1 catalytic subunit	Capn1
	3.54372	0.56412	P63073	Eukaryotic translation initiation factor 4E	Eif4e
	0.985901	0.563341	Q9DB16	Calcium-binding protein 39-like	Cab39l
	4.78799	0.562753	Q9CZX8	40S ribosomal protein S19	Rps19
	7.37915	0.56129	Q9Z1Q9	Valine--tRNA ligase	Vars
	4.34591	0.561179	O88487	Cytoplasmic dynein 1 intermediate chain 2	Dync1i2
	0.562929	0.559806	Q9CR67	Transmembrane protein 33	Tmem33
	1.35758	0.558271	Q99MI1	ELKS/Rab6-interacting/CAST family member 1	Erc1
	4.85163	0.557743	Q9DCH4	Eukaryotic translation initiation factor 3 subunit F	Eif3f
	3.06052	0.557331	P62281	40S ribosomal protein S11	Rps11
	0.700516	0.557225	Q9CWM4	Prefoldin subunit 1	Pfdn1
	3.45931	0.55702	Q9DBH5	Vesicular integral-membrane protein VIP36	Lman2
	0.409838	0.555814	Q9CT10	Ran-binding protein 3	Ranbp3
	0.481492	0.555402	Q80ZS3	28S ribosomal protein S26, mitochondrial	Mrps26
	2.34433	0.553828	Q9ER00	Syntaxin-12	Stx12
	6.25415	0.553426	Q9QXS1	Plectin	Plec
	5.91615	0.553076	Q8CIN4	Serine/threonine-protein kinase PAK 2	Pak2
	4.3345	0.551612	Q62093	Serine/arginine-rich splicing factor 2	Srsf2
	3.07669	0.550906	Q6ZQI3	Malectin	Mlec
	3.17243	0.550873	Q9WUU7	Cathepsin Z	Ctsz
	3.28474	0.549227	P63028	Translationally-controlled tumor protein	Tpt1
	1.13195	0.547476	O35453	Serine protease hepsin	Hpn
	0.676889	0.545467	Q9D8S3	ADP-ribosylation factor GTPase-activating protein 3	Arfgap3
	2.23359	0.545228	P25911	Tyrosine-protein kinase Lyn	Lyn
	0.425212	0.544794	P13595	Neural cell adhesion molecule 1	Ncam1
	4.9053	0.544297	Q8BKC5	Importin-5	Ipo5
	6.81686	0.544157	Q8R1B4	Eukaryotic translation initiation factor 3 subunit C	Eif3c
	0.958247	0.544016	Q61584	Fragile X mental retardation syndrome-related protein 1	Fxr1
	1.22666	0.543644	O54916	RalBP1-associated Eps domain-containing protein 1	Reps1
	1.30294	0.542157	Q99P88	Nuclear pore complex protein Nup155	Nup155
	2.08973	0.542095	P46467	Vacuolar protein sorting-associated protein 4B	Vps4b
	2.92992	0.541353	Q9JHK4	Geranylgeranyl transferase type-2 subunit alpha	Rabggta
	5.57635	0.540467	Q9D071	MMS19 nucleotide excision repair protein homolog	Mms19
	1.85215	0.539983	Q920B9	FACT complex subunit SPT16	Supt16h
	0.819924	0.538938	Q9JLJ1	Selenoprotein K	Selk
	1.64366	0.538793	Q9QXA5	U6 snRNA-associated Sm-like protein LSm4	Lsm4
	0.331939	0.538391	Q8CFI7	DNA-directed RNA polymerase II subunit RPB2	Polr2b
	8.66065	0.536155	Q6ZWX6	Eukaryotic translation initiation factor 2 subunit 1	Eif2s1
	2.13856	0.535438	Q6ZWN5	40S ribosomal protein S9	Rps9
	1.68809	0.535272	Q8BFZ9	Erlin-2	Erlin2
	0.691315	0.534864	P70671	Interferon regulatory factor 3	Irf3
	3.96491	0.534715	P35564	Calnexin	Canx
	6.04222	0.534436	Q6IRU5	Clathrin light chain B	Cltb
	2.78473	0.534061	Q8K1R3	Polyribonucleotide nucleotidyltransferase 1, mitochondrial	Pnpt1
	5.61561	0.531064	Q9CQI6	Coactosin-like protein	Cotl1
	3.65346	0.530634	Q99JR5	Tubulointerstitial nephritis antigen-like	Tinagl1
	7.23614	0.530353	Q8C1B7	Septin-11	40787
	3.57464	0.52963	O35685	Nuclear migration protein nudC	Nudc
	4.25164	0.52842	P19157	Glutathione S-transferase P 1	Gstp1
	3.36227	0.527122	Q91YW3	DnaJ homolog subfamily C member 3	Dnajc3
	1.5304	0.525134	Q9Z1Q2	Abhydrolase domain-containing protein 16A	Abhd16a
	5.19084	0.524653	Q9R111	Guanine deaminase	Gda
	2.89748	0.523026	Q6P9Q6	FK506-binding protein 15	Fkbp15
	2.51431	0.522238	Q9WUQ2	Prolactin regulatory element-binding protein	Preb
	4.4521	0.521896	P60867	40S ribosomal protein S20	Rps20
	0.661771	0.520823	Q8R1T4	UDP-N-acetylglucosamine transporter	Slc35a3
	2.60228	0.520532	Q61655	ATP-dependent RNA helicase DDX19A	Ddx19a
	1.13042	0.519994	Q3UM29	Conserved oligomeric Golgi complex subunit 7	Cog7
	0.775514	0.519215	Q9R0E1	Procollagen-lysine,2-oxoglutarate 5-dioxygenase 3	Plod3
	6.19872	0.518296	O08795	Glucosidase 2 subunit beta	Prkcsh
	5.51582	0.517698	Q8K4Z5	Splicing factor 3A subunit 1	Sf3a1
	1.07911	0.517429	P84228	Histone H3.2	Hist1h3b
	5.96938	0.517417	Q91YQ5	Dolichyl-diphosphooligosaccharide--protein glycosyltransferase subunit 1	Rpn1
	0.751472	0.516911	Q99LD9	Translation initiation factor eIF-2B subunit beta	Eif2b2
	4.82119	0.5169	Q9D554	Splicing factor 3A subunit 3	Sf3a3
	2.92312	0.516838	O70404	Vesicle-associated membrane protein 8	Vamp8
	2.81145	0.516254	Q3U3R4	Lipase maturation factor 1	Lmf1
	6.32504	0.514113	Q6PDM2	Serine/arginine-rich splicing factor 1	Srsf1
	5.06639	0.514004	Q9DBG6	Dolichyl-diphosphooligosaccharide--protein glycosyltransferase subunit 2	Rpn2
	3.18997	0.512679	P35279	Ras-related protein Rab-6A	Rab6a
	6.38496	0.512186	Q8BRF7	Sec1 family domain-containing protein 1	Scfd1
	3.87543	0.512119	Q8R1V4	Transmembrane emp24 domain-containing protein 4	Tmed4
	1.16838	0.511672	Q8CBA2	Schlafen family member 5	Slfn5
	4.67832	0.511573	Q9R0P6	Signal peptidase complex catalytic subunit SEC11A	Sec11a
	1.77728	0.511346	Q9D8V0	Minor histocompatibility antigen H13	Hm13
	1.60232	0.510598	Q8VI75	Importin-4	Ipo4
	6.81046	0.510543	P34022	Ran-specific GTPase-activating protein	Ranbp1
	3.55142	0.509879	Q60854	Serpin B6	Serpinb6
	2.46373	0.50832	Q9DB25	Dolichyl-phosphate beta-glucosyltransferase	Alg5
	0.493209	0.50767	P0C028	Diphosphoinositol polyphosphate phosphohydrolase 3-beta	Nudt11
	1.11463	0.507417	Q99KG3	RNA-binding protein 10	Rbm10
	2.0807	0.50625	Q61187	Tumor susceptibility gene 101 protein	Tsg101
	0.830131	0.503485	P07742	Ribonucleoside-diphosphate reductase large subunit	Rrm1
	2.99243	0.502959	Q99LM2	CDK5 regulatory subunit-associated protein 3	Cdk5rap3
	3.34539	0.498201	P62627	Dynein light chain roadblock-type 1	Dynlrb1
	3.99308	0.497669	Q62418	Drebrin-like protein	Dbnl
	2.27518	0.495046	Q3TDQ1	Dolichyl-diphosphooligosaccharide--protein glycosyltransferase subunit STT3B	Stt3b
	1.50875	0.4949	Q9JKX3	Transferrin receptor protein 2	Tfr2
	6.36522	0.49388	Q8VCH8	UBX domain-containing protein 4	Ubxn4
	0.53826	0.492569	Q3UUI3	Acyl-coenzyme A thioesterase THEM4	Them4
	2.47466	0.491253	Q9JJI8	60S ribosomal protein L38	Rpl38
	3.51432	0.489066	Q8BJ71	Nuclear pore complex protein Nup93	Nup93
	7.92267	0.487063	P63005	Platelet-activating factor acetylhydrolase IB subunit alpha	Pafah1b1
	0.526103	0.487053	Q9CQR6	Serine/threonine-protein phosphatase 6 catalytic subunit	Ppp6c
	0.66425	0.487007	Q9CSN1	SNW domain-containing protein 1	Snw1
	4.18146	0.486215	Q99M87	DnaJ homolog subfamily A member 3, mitochondrial	Dnaja3
	0.788424	0.485884	P62748	Hippocalcin-like protein 1	Hpcal1
	4.49037	0.482453	E9PVA8	/	Gcn1l1
	3.78883	0.481237	P53026	60S ribosomal protein L10a	Rpl10a
	3.74837	0.481142	Q9D517	1-acyl-sn-glycerol-3-phosphate acyltransferase gamma	Agpat3
	0.837451	0.480906	Q91VU0	Protein FAM3C	Fam3c
	5.27869	0.480671	Q8VDD5	Myosin-9	Myh9
	3.33179	0.480578	Q61166	Microtubule-associated protein RP/EB family member 1	Mapre1
	4.09574	0.480468	O89079	Coatomer subunit epsilon	Cope
	3.93393	0.479062	Q9DBR7	Protein phosphatase 1 regulatory subunit 12A	Ppp1r12a
	3.97345	0.479057	Q5SUF2	Luc7-like protein 3	Luc7l3
	0.966607	0.47801	Q3V4B5	COMM domain-containing protein 6	Commd6
	4.20511	0.477657	O08788	Dynactin subunit 1	Dctn1
	3.36186	0.477186	O35639	Annexin A3	Anxa3
	0.681724	0.476255	P51807	Dynein light chain Tctex-type 1	Dynlt1
	1.42369	0.47605	P28798	Granulins	Grn
	3.26944	0.475766	Q9CXW3	Calcyclin-binding protein	Cacybp
	0.510597	0.475444	Q80YR5	Scaffold attachment factor B2	Safb2
	2.04083	0.475035	P19253	60S ribosomal protein L13a	Rpl13a
	2.93656	0.474694	Q3TCJ1	BRISC complex subunit Abro1	Fam175b
	3.14621	0.473674	P56959	RNA-binding protein FUS	Fus
	2.65559	0.473243	P06797	Cathepsin L1	Ctsl
	3.09437	0.473041	P08030	Adenine phosphoribosyltransferase	Aprt
	2.49861	0.472298	P70288	Histone deacetylase 2	Hdac2
	1.84022	0.470807	Q9ET30	Transmembrane 9 superfamily member 3	Tm9sf3
	0.967211	0.470478	Q8C6G8	WD repeat-containing protein 26	Wdr26
	3.28364	0.470452	Q8BTM8	Filamin-A	Flna
	4.95974	0.469297	Q3UJU9	Regulator of microtubule dynamics protein 3	Rmdn3
	4.99762	0.467423	P62751	60S ribosomal protein L23a	Rpl23a
	0.673022	0.467364	Q8C854	Myelin expression factor 2	Myef2
	1.31665	0.466721	Q8C172	Ceramide synthase 6	Cers6
	2.09362	0.466666	P47963	60S ribosomal protein L13	Rpl13
	5.94765	0.46616	P97351	40S ribosomal protein S3a	Rps3a
	0.755812	0.465531	P23780	Beta-galactosidase	Glb1
	2.04086	0.463255	P23249	Putative helicase MOV-10	Mov10
	0.225564	0.46279	O55042	Alpha-synuclein	Snca
	6.76071	0.462341	P18572	Basigin	Bsg
	3.11413	0.461896	Q9QYB1	Chloride intracellular channel protein 4	Clic4
	1.88777	0.459632	P84099	60S ribosomal protein L19	Rpl19
	3.35557	0.459304	Q8BWW4	La-related protein 4	Larp4
	0.514716	0.45816	Q99JY4	TraB domain-containing protein	Trabd
	1.37523	0.45674	Q9CQ22	Ragulator complex protein LAMTOR1	Lamtor1
	4.24658	0.456463	Q99NB9	Splicing factor 3B subunit 1	Sf3b1
	0.789947	0.456137	Q9ERB0	Synaptosomal-associated protein 29	Snap29
	1.17607	0.455785	O88735	Ensconsin	Map7
	0.724999	0.455744	P61022	Calcineurin B homologous protein 1	Chp1
	2.70538	0.455366	O08583	THO complex subunit 4	Alyref
	3.44527	0.455106	P08752	Guanine nucleotide-binding protein G(i) subunit alpha-2	Gnai2
	0.372775	0.452618	Q9DAU1	Protein canopy homolog 3	Cnpy3
	1.26194	0.452611	P49222	Erythrocyte membrane protein band 4.2	Epb42
	0.598508	0.452234	Q9CWL8	Beta-catenin-like protein 1	Ctnnbl1
	0.197751	0.452178	Q9CR35	Chymotrypsinogen B	Ctrb1
	4.31686	0.45021	P62317	Small nuclear ribonucleoprotein Sm D2	Snrpd2
	0.884174	0.45005	Q8K4G5	Actin-binding LIM protein 1	Ablim1
	0.269582	0.447594	Q9CZU3	Superkiller viralicidic activity 2-like 2	Skiv2l2
	4.20329	0.447475	Q80WJ7	Protein LYRIC	Mtdh
	1.41113	0.446933	P15327	Bisphosphoglycerate mutase	Bpgm
	4.79688	0.445296	Q9ESB3	Histidine-rich glycoprotein	Hrg
	7.27556	0.44461	P61161	Actin-related protein 2	Actr2
	2.97402	0.443366	Q04750	DNA topoisomerase 1	Top1
	1.17037	0.441208	P47811	Mitogen-activated protein kinase 14	Mapk14
	0.480895	0.441128	Q6ZPJ3	E2/E3 hybrid ubiquitin-protein ligase UBE2O	Ube2o
	1.23553	0.441075	Q8R4Y4	Stabilin-1	Stab1
	3.71745	0.440566	P35282	Ras-related protein Rab-21	Rab21
	3.19968	0.440379	P40336	Vacuolar protein sorting-associated protein 26A	Vps26a
	2.72456	0.440122	P62983	Ubiquitin-40S ribosomal protein S27a	Rps27a
	4.25239	0.439221	P62242	40S ribosomal protein S8	Rps8
	5.03468	0.438951	Q99PT1	Rho GDP-dissociation inhibitor 1	Arhgdia
	4.70544	0.438571	P70441	Na(+)/H(+) exchange regulatory cofactor NHE-RF1	Slc9a3r1
	1.16656	0.437919	Q6PHZ2	Calcium/calmodulin-dependent protein kinase type II subunit delta	Camk2d
	1.97953	0.437484	Q61191	Host cell factor 1	Hcfc1
	1.45722	0.437318	O89017	Legumain	Lgmn
	7.30725	0.436557	P09103	Protein disulfide-isomerase	P4hb
	3.80214	0.434924	Q9WV80	Sorting nexin-1	Snx1
	4.96406	0.434726	P68510	14-3-3 protein eta	Ywhah
	2.33833	0.434631	Q3U9G9	Lamin-B receptor	Lbr
	3.3276	0.434317	Q61702	Inter-alpha-trypsin inhibitor heavy chain H1	Itih1
	4.28766	0.434098	P07901	Heat shock protein HSP 90-alpha	Hsp90aa1
	3.20558	0.433738	P62702	40S ribosomal protein S4, X isoform	Rps4x
	0.669703	0.433189	Q8CC35	Synaptopodin	Synpo
	0.454681	0.43206	Q60972	Histone-binding protein RBBP4	Rbbp4
	2.58118	0.43071	Q9WVQ5	Methylthioribulose-1-phosphate dehydratase	Apip
	2.64848	0.429183	P53994	Ras-related protein Rab-2A	Rab2a
	4.82383	0.428626	Q9DB34	Charged multivesicular body protein 2a	Chmp2a
	0.565219	0.425848	Q08943	FACT complex subunit SSRP1	Ssrp1
	0.939733	0.425726	Q8QZY9	Splicing factor 3B subunit 4	Sf3b4
	4.54336	0.425666	Q9EP69	Phosphatidylinositide phosphatase SAC1	Sacm1l
	0.662668	0.423492	Q4PJX1	Protein odr-4 homolog	Odr4
	2.37761	0.423411	Q61508	Extracellular matrix protein 1	Ecm1
	3.57535	0.423405	Q9D1Q6	Endoplasmic reticulum resident protein 44	Erp44
	3.1457	0.423071	Q9CQR2	40S ribosomal protein S21	Rps21
	6.31996	0.42277	Q9QZD9	Eukaryotic translation initiation factor 3 subunit I	Eif3i
	2.49175	0.422466	Q9CXE7	Transmembrane emp24 domain-containing protein 5	Tmed5
	1.45395	0.422202	Q8K019	Bcl-2-associated transcription factor 1	Bclaf1
	0.411033	0.421972	Q78JW9	Ubiquitin domain-containing protein UBFD1	Ubfd1
	3.58162	0.421714	P40124	Adenylyl cyclase-associated protein 1	Cap1
	0.973488	0.419605	Q5FWK3	Rho GTPase-activating protein 1	Arhgap1
	0.753889	0.419553	B2RXS4	Plexin-B2	Plxnb2
	3.70176	0.418916	P62996	Transformer-2 protein homolog beta	Tra2b
	1.45764	0.418728	P15864	Histone H1.2	Hist1h1c
	2.66487	0.418386	Q9DBG5	Perilipin-3	Plin3
	2.47237	0.418132	P32020	Non-specific lipid-transfer protein	Scp2
	1.34033	0.417966	P08032	Spectrin alpha chain, erythrocytic 1	Spta1
	1.3887	0.417373	P15508	Spectrin beta chain, erythrocytic	Sptb
	5.02691	0.41737	P60229	Eukaryotic translation initiation factor 3 subunit E	Eif3e
	1.18449	0.417207	Q6ZWM4	U6 snRNA-associated Sm-like protein LSm8	Lsm8
	1.07474	0.416757	Q8BSY0	Aspartyl/asparaginyl beta-hydroxylase	Asph
	2.79863	0.416151	Q62433	Protein NDRG1	Ndrg1
	1.00456	0.415683	Q9QXZ0	Microtubule-actin cross-linking factor 1	Macf1
	5.21303	0.415677	P16675	Lysosomal protective protein	Ctsa
	3.29767	0.415535	Q9EPE9	Manganese-transporting ATPase 13A1	Atp13a1
	3.72377	0.415024	P62264	40S ribosomal protein S14	Rps14
	1.82873	0.414766	Q8VCI0	Phospholipase B-like 1	Plbd1
	1.63438	0.414765	F6ZDS4	Nucleoprotein TPR	Tpr
	1.96708	0.413964	P62855	40S ribosomal protein S26	Rps26
	0.929643	0.412901	Q8CFE4	SCY1-like protein 2	Scyl2
	3.07356	0.412024	P26883	Peptidyl-prolyl cis-trans isomerase FKBP1A	Fkbp1a
	3.23467	0.410927	Q7TPV4	Myb-binding protein 1A	Mybbp1a
	6.61117	0.41055	P57776	Elongation factor 1-delta	Eef1d
	3.60145	0.409745	P83940	Transcription elongation factor B polypeptide 1	Tceb1
	2.10409	0.409635	Q6PEE2	CBP80/20-dependent translation initiation factor	Ctif
	0.612503	0.409607	Q68FH4	N-acetylgalactosamine kinase	Galk2
	5.74813	0.409249	Q9D8N0	Elongation factor 1-gamma	Eef1g
	0.38802	0.408806	Q9DAV9	Trimeric intracellular cation channel type B	Tmem38b
	4.08015	0.408285	P50518	V-type proton ATPase subunit E 1	Atp6v1e1
	0.613274	0.408189	P10493	Nidogen-1	Nid1
	3.70683	0.407786	O70194	Eukaryotic translation initiation factor 3 subunit D	Eif3d
	2.80634	0.407631	Q8VDP4	Cell cycle and apoptosis regulator protein 2	Ccar2
	4.44361	0.405206	O70492	Sorting nexin-3	Snx3
	0.389491	0.404557	P01845	Ig lambda-3 chain C region	Iglc3
	1.44224	0.404548	Q91YT2	E3 ubiquitin-protein ligase RNF185	Rnf185
	3.22272	0.404189	Q61749	Translation initiation factor eIF-2B subunit delta	Eif2b4
	3.39974	0.403606	A2A8Z1	Oxysterol-binding protein-related protein 9	Osbpl9
	0.540938	0.402791	P63024	Vesicle-associated membrane protein 3	Vamp3
	2.64268	0.401686	O88531	Palmitoyl-protein thioesterase 1	Ppt1
	2.44077	0.400667	Q99L27	GMP reductase 2	Gmpr2
	1.83215	0.400583	Q922V4	Pleiotropic regulator 1	Plrg1
	1.85276	0.400532	Q9R0Q3	Transmembrane emp24 domain-containing protein 2	Tmed2
	3.82623	0.400397	O35286	Pre-mRNA-splicing factor ATP-dependent RNA helicase DHX15	Dhx15
	5.23177	0.398716	P60843	Eukaryotic initiation factor 4A-I	Eif4a1
	6.37461	0.398383	Q9JHU4	Cytoplasmic dynein 1 heavy chain 1	Dync1h1
	0.592245	0.398145	P22437	Prostaglandin G/H synthase 1	Ptgs1
	2.79403	0.398128	P28352	DNA-(apurinic or apyrimidinic site) lyase	Apex1
	1.23008	0.395699	Q99LE6	ATP-binding cassette sub-family F member 2	Abcf2
	3.84857	0.395422	Q99KQ4	Nicotinamide phosphoribosyltransferase	Nampt
	1.54168	0.395022	Q91YD9	Neural Wiskott-Aldrich syndrome protein	Wasl
	4.11762	0.39397	Q9JIF7	Coatomer subunit beta	Copb1
	5.96655	0.393812	P58252	Elongation factor 2	Eef2
	5.72765	0.393604	Q9CXY6	Interleukin enhancer-binding factor 2	Ilf2
	1.62397	0.392448	Q61543	Golgi apparatus protein 1	Glg1
	2.76413	0.392443	P62918	60S ribosomal protein L8	Rpl8
	5.67506	0.392184	Q99MN1	Lysine--tRNA ligase	Kars
	4.82756	0.391671	Q6NZJ6	Eukaryotic translation initiation factor 4 gamma 1	Eif4g1
	3.00111	0.391408	Q8CJG0	Protein argonaute-2	Ago2
	6.74427	0.391206	Q62261	Spectrin beta chain, non-erythrocytic 1	Sptbn1
	2.53956	0.389929	Q3UPH1	Protein PRRC1	Prrc1
	1.85791	0.389005	P62858	40S ribosomal protein S28	Rps28
	1.18562	0.388869	Q3URS9	Coiled-coil domain-containing protein 51	Ccdc51
	0.753827	0.387492	Q02780	Nuclear factor 1 A-type	Nfia
	3.80553	0.38735	P23116	Eukaryotic translation initiation factor 3 subunit A	Eif3a
	1.95906	0.387073	P24668	Cation-dependent mannose-6-phosphate receptor	M6pr
	3.49934	0.386163	Q9QX47	Protein SON	Son
	2.42548	0.385212	Q9CR86	Calcium-regulated heat stable protein 1	Carhsp1
	0.320596	0.380727	Q920Q4	Vacuolar protein sorting-associated protein 16 homolog	Vps16
	0.735138	0.380455	P08101	Low affinity immunoglobulin gamma Fc region receptor II	Fcgr2
	3.46896	0.379775	O55023	Inositol monophosphatase 1	Impa1
	6.72122	0.379644	Q9CXW4	60S ribosomal protein L11	Rpl11
	0.854948	0.378145	P56812	Programmed cell death protein 5	Pdcd5
	1.62446	0.377748	P62900	60S ribosomal protein L31	Rpl31
	0.54553	0.376517	P21300	Aldose reductase-related protein 1	Akr1b7
	4.58267	0.374888	Q9CX34	Suppressor of G2 allele of SKP1 homolog	Sugt1
	3.81509	0.374838	Q9CQU3	Protein RER1	Rer1
	1.61481	0.374435	Q9CR51	V-type proton ATPase subunit G 1	Atp6v1g1
	3.43144	0.373717	Q61768	Kinesin-1 heavy chain	Kif5b
	1.67905	0.373661	P35585	AP-1 complex subunit mu-1	Ap1m1
	2.17106	0.372813	O54734	Dolichyl-diphosphooligosaccharide--protein glycosyltransferase 48 kDa subunit	Ddost
	3.66861	0.372795	Q9R0P5	Destrin	Dstn
	2.71961	0.372684	P61358	60S ribosomal protein L27	Rpl27
	2.80756	0.372543	P29699	Alpha-2-HS-glycoprotein	Ahsg
	1.93855	0.372344	P62754	40S ribosomal protein S6	Rps6
	2.29769	0.372271	Q91WG8	Bifunctional UDP-N-acetylglucosamine 2-epimerase/N-acetylmannosamine kinase	Gne
	1.08618	0.370847	P04919	Band 3 anion transport protein	Slc4a1
	1.37938	0.369722	Q6ZQ58	La-related protein 1	Larp1
	3.05063	0.369528	Q3V3R4	Integrin alpha-1	Itga1
	1.49104	0.369037	Q64462	Cytochrome P450 4B1	Cyp4b1
	2.81453	0.368474	P62852	40S ribosomal protein S25	Rps25
	2.2105	0.368018	P62320	Small nuclear ribonucleoprotein Sm D3	Snrpd3
	4.26718	0.367715	Q62167	ATP-dependent RNA helicase DDX3X	Ddx3x
	2.43089	0.365948	P59999	Actin-related protein 2/3 complex subunit 4	Arpc4
	1.18543	0.36157	Q3TW96	UDP-N-acetylhexosamine pyrophosphorylase-like protein 1	Uap1l1
	3.91777	0.361204	Q9JM76	Actin-related protein 2/3 complex subunit 3	Arpc3
	4.57514	0.360564	Q68FD5	Clathrin heavy chain 1	Cltc
	0.819057	0.360083	Q8K3K8	Optineurin	Optn
	2.36845	0.358424	Q8JZQ9	Eukaryotic translation initiation factor 3 subunit B	Eif3b
	2.7074	0.357765	P62315	Small nuclear ribonucleoprotein Sm D1	Snrpd1
	0.631933	0.357118	Q921L5	Conserved oligomeric Golgi complex subunit 2	Cog2
	2.29337	0.35654	P27601	Guanine nucleotide-binding protein subunit alpha-13	Gna13
	4.3642	0.356066	Q91WU5	Arsenite methyltransferase	As3mt
	4.99434	0.35599	Q3TWW8	Serine/arginine-rich splicing factor 6	Srsf6
	0.374446	0.355938	Q61009	Scavenger receptor class B member 1	Scarb1
	4.82353	0.355075	P26039	Talin-1	Tln1
	2.58676	0.35504	Q9EPL8	Importin-7	Ipo7
	2.41284	0.354858	Q80SW1	Putative adenosylhomocysteinase 2	Ahcyl1
	2.00039	0.35473	Q8C166	Copine-1	Cpne1
	5.58621	0.354617	P46638	Ras-related protein Rab-11B	Rab11b
	4.6837	0.354218	Q60770	Syntaxin-binding protein 3	Stxbp3
	2.13155	0.354181	Q921M3	Splicing factor 3B subunit 3	Sf3b3
	0.333127	0.354001	Q99KU0	Vacuole membrane protein 1	Vmp1
	4.37771	0.353754	Q9JKC8	AP-3 complex subunit mu-1	Ap3m1
	1.91123	0.353603	Q62087	Serum paraoxonase/lactonase 3	Pon3
	1.84812	0.352163	Q99KN9	Clathrin interactor 1	Clint1
	0.963519	0.351632	Q99KH8	Serine/threonine-protein kinase 24	Stk24
	3.29693	0.351404	Q501J6	Probable ATP-dependent RNA helicase DDX17	Ddx17
	0.565395	0.350172	Q99KY4	Cyclin-G-associated kinase	Gak
	1.82307	0.350165	P62717	60S ribosomal protein L18a	Rpl18a
	0.464138	0.349799	Q8C0Q2	Zinc fingers and homeoboxes protein 3	Zhx3
	0.364548	0.349138	P26450	Phosphatidylinositol 3-kinase regulatory subunit alpha	Pik3r1
	3.53761	0.34882	P48722	Heat shock 70 kDa protein 4L	Hspa4l
	1.388	0.347968	P47915	60S ribosomal protein L29	Rpl29
	1.80871	0.34775	Q9CW03	Structural maintenance of chromosomes protein 3	Smc3
	3.43976	0.34737	P62301	40S ribosomal protein S13	Rps13
	0.382758	0.347005	Q8R1X6	Spartin	Spg20
	2.67557	0.346227	Q9D0F3	Protein ERGIC-53	Lman1
	1.5394	0.346164	P62309	Small nuclear ribonucleoprotein G	Snrpg
	4.13552	0.345352	Q9D024	Coiled-coil domain-containing protein 47	Ccdc47
	4.2506	0.344424	Q9WUM3	Coronin-1B	Coro1b
	3.81483	0.344169	Q9D1J3	SAP domain-containing ribonucleoprotein	Sarnp
	1.26734	0.341389	P28659	CUGBP Elav-like family member 1	Celf1
	3.83903	0.341254	Q8QZY1	Eukaryotic translation initiation factor 3 subunit L	Eif3l
	4.97141	0.341018	Q05D44	Eukaryotic translation initiation factor 5B	Eif5b
	2.95009	0.340993	Q02819	Nucleobindin-1	Nucb1
	1.69779	0.340815	Q11136	Xaa-Pro dipeptidase	Pepd
	2.38294	0.340789	Q62422	Osteoclast-stimulating factor 1	Ostf1
	1.40093	0.34003	Q8R1Q8	Cytoplasmic dynein 1 light intermediate chain 1	Dync1li1
	3.05959	0.339355	P62307	Small nuclear ribonucleoprotein F	Snrpf
	1.60562	0.33922	Q6P1F6	Serine/threonine-protein phosphatase 2A 55 kDa regulatory subunit B alpha isoform	Ppp2r2a
	2.33164	0.338212	Q8VCT3	Aminopeptidase B	Rnpep
	1.18867	0.336248	P02463	Collagen alpha-1(IV) chain	Col4a1
	3.5556	0.336176	P62821	Ras-related protein Rab-1A	Rab1A
	3.22684	0.335939	O88456	Calpain small subunit 1	Capns1
	3.52751	0.335885	Q99020	Heterogeneous nuclear ribonucleoprotein A/B	Hnrnpab
	2.24969	0.335715	P63001	Ras-related C3 botulinum toxin substrate 1	Rac1
	2.6582	0.335398	Q8BHG1	Nardilysin	Nrd1
	3.16737	0.335021	O70251	Elongation factor 1-beta	Eef1b
	2.18449	0.33479	P24547	Inosine-5-monophosphate dehydrogenase 2	Impdh2
	0.585892	0.334107	Q6P3D0	U8 snoRNA-decapping enzyme	Nudt16
	1.77629	0.334078	Q9DBB9	Carboxypeptidase N subunit 2	Cpn2
	2.16145	0.333585	Q3UEB3	Poly(U)-binding-splicing factor PUF60	Puf60
	1.89485	0.333038	B2RY56	RNA-binding protein 25	Rbm25
	2.89308	0.332402	Q99L47	Hsc70-interacting protein	St13
	1.9201	0.332077	P35293	Ras-related protein Rab-18	Rab18
	1.72285	0.33202	Q7TMB8	Cytoplasmic FMR1-interacting protein 1	Cyfip1
	2.18054	0.33198	Q9CSU0	Regulation of nuclear pre-mRNA domain-containing protein 1B	Rprd1b
	2.37821	0.331275	Q8CCJ3	E3 UFM1-protein ligase 1	Ufl1
	1.82393	0.331186	Q3THE2	Myosin regulatory light chain 12B	Myl12b
	0.852401	0.331074	Q61239	Protein farnesyltransferase/geranylgeranyltransferase type-1 subunit alpha	Fnta
	1.30801	0.330467	Q8CHP5	Partner of Y14 and mago	Wibg
	0.530702	0.329699	Q9CWZ7	Gamma-soluble NSF attachment protein	Napg
	3.79049	0.32928	Q8BWY3	Eukaryotic peptide chain release factor subunit 1	Etf1
	2.48484	0.329175	O35609	Secretory carrier-associated membrane protein 3	Scamp3
	2.90448	0.329075	Q99L45	Eukaryotic translation initiation factor 2 subunit 2	Eif2s2
	2.49089	0.328528	Q8VCI5	Peroxisomal biogenesis factor 19	Pex19
	3.48207	0.326663	P63323	40S ribosomal protein S12	Rps12
	2.02818	0.326643	P07356	Annexin A2	Anxa2
	5.00338	0.326182	P62270	40S ribosomal protein S18	Rps18
	0.769058	0.322924	O88908	Sterol O-acyltransferase 2	Soat2
	0.288706	0.322521	Q9Z329	Inositol 1,4,5-trisphosphate receptor type 2	Itpr2
	1.92128	0.322405	Q91VC3	Eukaryotic initiation factor 4A-III	Eif4a3
	3.84796	0.321274	Q8CHQ9	Probable N-acetyltransferase CML2	Cml2
	1.74849	0.320971	P27546	Microtubule-associated protein 4	Map4
	1.19378	0.320552	Q9CZ04	COP9 signalosome complex subunit 7a	Cops7a
	0.27671	0.319447	Q6ZPJ0	Testis-expressed sequence 2 protein	Tex2
	3.98845	0.319356	O88342	WD repeat-containing protein 1	Wdr1
	1.94768	0.31865	O09044	Synaptosomal-associated protein 23	Snap23
	2.0268	0.318567	Q7TNC4	Putative RNA-binding protein Luc7-like 2	Luc7l2
	3.22861	0.318325	P70372	ELAV-like protein 1	Elavl1
	2.48802	0.316668	Q9CU62	Structural maintenance of chromosomes protein 1A	Smc1a
	0.149615	0.31641	Q8BSI6	R3H and coiled-coil domain-containing protein 1	R3hcc1
	1.37283	0.31543	Q80W54	CAAX prenyl protease 1 homolog	Zmpste24
	4.99477	0.315059	P39054	Dynamin-2	Dnm2
	2.55328	0.314924	Q6P069	Sorcin	Sri
	2.95827	0.314746	P48193	Protein 4.1	Epb41
	5.28248	0.313883	Q8BJW6	Eukaryotic translation initiation factor 2A	Eif2a
	0.515416	0.313265	Q91VW5	Golgin subfamily A member 4	Golga4
	1.35376	0.313078	Q9JJN5	Carboxypeptidase N catalytic chain	Cpn1
	1.9339	0.311359	P67984	60S ribosomal protein L22	Rpl22
	1.22895	0.311106	Q9ERF3	WD repeat-containing protein 61	Wdr61
	1.10225	0.310969	Q8K1J6	CCA tRNA nucleotidyltransferase 1, mitochondrial	Trnt1
	2.32941	0.310545	Q7TNG8	Probable D-lactate dehydrogenase, mitochondrial	Ldhd
	1.02147	0.310234	Q91YR7	Pre-mRNA-processing factor 6	Prpf6
	0.288207	0.310029	Q99LR1	Monoacylglycerol lipase ABHD12	Abhd12
	1.444	0.30963	Q61029	Lamina-associated polypeptide 2, isoforms beta/delta/epsilon/gamma	Tmpo
	3.63558	0.309312	O35643	AP-1 complex subunit beta-1	Ap1b1
	1.78581	0.308445	Q8R0X7	Sphingosine-1-phosphate lyase 1	Sgpl1
	2.23658	0.307566	P17047	Lysosome-associated membrane glycoprotein 2	Lamp2
	3.65878	0.307251	P54728	UV excision repair protein RAD23 homolog B	Rad23b
	1.73292	0.306226	P17439	Glucosylceramidase	Gba
	1.72811	0.305981	Q9Z0U1	Tight junction protein ZO-2	Tjp2
	2.2177	0.305794	Q7M6Y3	Phosphatidylinositol-binding clathrin assembly protein	Picalm
	3.01422	0.303901	P70333	Heterogeneous nuclear ribonucleoprotein H2	Hnrnph2
	0.433419	0.303208	Q8R0J8	Probable gluconokinase	Idnk
	4.04445	0.302017	Q9D0E1	Heterogeneous nuclear ribonucleoprotein M	Hnrnpm
	2.69303	0.301018	Q64674	Spermidine synthase	Srm
	0.330352	0.300388	Q6PAR5	GTPase-activating protein and VPS9 domain-containing protein 1	Gapvd1
	0.649081	0.29949	P13634	Carbonic anhydrase 1	Ca1
	1.84925	0.299259	Q8BIQ5	Cleavage stimulation factor subunit 2	Cstf2
	2.88792	0.299015	Q99JI6	Ras-related protein Rap-1b	Rap1b
	0.300383	0.298181	Q6ZWZ2	Ubiquitin-conjugating enzyme E2 R2	Ube2r2
	2.36595	0.297602	Q99MR6	Serrate RNA effector molecule homolog	Srrt
	0.454101	0.297271	Q64324	Syntaxin-binding protein 2	Stxbp2
	0.523529	0.296284	Q9R190	Metastasis-associated protein MTA2	Mta2
	1.11403	0.294677	Q99JX4	Eukaryotic translation initiation factor 3 subunit M	Eif3m
	0.491043	0.294536	Q8C0J2	Autophagy-related protein 16-1	Atg16l1
	1.82817	0.290668	Q9JLF6	Protein-glutamine gamma-glutamyltransferase K	Tgm1
	1.2989	0.288915	P47964	60S ribosomal protein L36	Rpl36
	0.428137	0.288528	Q62048	Astrocytic phosphoprotein PEA-15	Pea15
	0.592594	0.288316	O70152	Dolichol-phosphate mannosyltransferase subunit 1	Dpm1
	1.86014	0.288303	Q61792	LIM and SH3 domain protein 1	Lasp1
	0.30368	0.288075	Q9R0U0	Serine/arginine-rich splicing factor 10	Srsf10
	1.22413	0.286926	P11680	Properdin	Cfp
	1.54018	0.286753	Q9D1P4	Cysteine and histidine-rich domain-containing protein 1	Chordc1
	2.11988	0.286573	P21107	Tropomyosin alpha-3 chain	Tpm3
	3.84891	0.286244	Q02248	Catenin beta-1	Ctnnb1
	2.58277	0.286031	Q9EQH2	Endoplasmic reticulum aminopeptidase 1	Erap1
	0.530246	0.285493	Q9CX00	IST1 homolog	Ist1
	2.95737	0.285474	Q8VIJ6	Splicing factor, proline- and glutamine-rich	Sfpq
	4.35573	0.285356	Q9JLB0	MAGUK p55 subfamily member 6	Mpp6
	2.45355	0.285132	Q8BP47	Asparagine--tRNA ligase, cytoplasmic	Nars
	1.05611	0.284946	Q9EPC1	Alpha-parvin	Parva
	2.75951	0.284104	Q8BHD7	Polypyrimidine tract-binding protein 3	Ptbp3
	1.58352	0.284049	Q62318	Transcription intermediary factor 1-beta	Trim28
	1.23867	0.283495	P48428	Tubulin-specific chaperone A	Tbca
	2.00071	0.282858	Q61490	CD166 antigen	Alcam
	1.332	0.282109	Q9CZM2	60S ribosomal protein L15	Rpl15
	3.67759	0.281866	Q9D0I9	Arginine--tRNA ligase, cytoplasmic	Rars
	0.804542	0.28162	Q02357	Ankyrin-1	Ank1
	1.61367	0.281246	Q99KG5	Lipolysis-stimulated lipoprotein receptor	Lsr
	1.30827	0.279918	Q61206	Platelet-activating factor acetylhydrolase IB subunit beta	Pafah1b2
	5.68429	0.27915	Q8K010	5-oxoprolinase	Oplah
	1.72046	0.277957	P61082	NEDD8-conjugating enzyme Ubc12	Ube2m
	0.49453	0.276201	P43277	Histone H1.3	Hist1h1d
	0.295893	0.275941	Q8CES0	N-alpha-acetyltransferase 30	Naa30
	1.87682	0.2759	P62830	60S ribosomal protein L23	Rpl23
	0.420897	0.275466	Q9CR95	Adaptin ear-binding coat-associated protein 1	Necap1
	0.726691	0.274783	Q3B7Z2	Oxysterol-binding protein 1	Osbp
	3.70427	0.274473	Q62376	U1 small nuclear ribonucleoprotein 70 kDa	Snrnp70
	2.50914	0.273988	Q8BL97	Serine/arginine-rich splicing factor 7	Srsf7
	0.355516	0.27384	P56380	Bis(5-nucleosyl)-tetraphosphatase [asymmetrical]	Nudt2
	0.995256	0.272628	Q9JIW9	Ras-related protein Ral-B	Ralb
	2.98613	0.269264	P00493	Hypoxanthine-guanine phosphoribosyltransferase	Hprt1
	2.06242	0.269257	Q9D819	Inorganic pyrophosphatase	Ppa1
	5.31232	0.269246	Q61656	Probable ATP-dependent RNA helicase DDX5	Ddx5
	3.74499	0.268847	P84091	AP-2 complex subunit mu	Ap2m1
	1.21628	0.2685	P35980	60S ribosomal protein L18	Rpl18
	2.83241	0.268024	O08810	116 kDa U5 small nuclear ribonucleoprotein component	Eftud2
	2.32083	0.26686	Q9Z1D1	Eukaryotic translation initiation factor 3 subunit G	Eif3g
	0.84606	0.266677	Q64310	Surfeit locus protein 4	Surf4
	2.51636	0.266259	Q9WV32	Actin-related protein 2/3 complex subunit 1B	Arpc1b
	1.34142	0.266196	Q9QYC0	Alpha-adducin	Add1
	2.24315	0.265915	Q99PV0	Pre-mRNA-processing-splicing factor 8	Prpf8
	0.300775	0.265445	P62077	Mitochondrial import inner membrane translocase subunit Tim8 B	Timm8b
	1.01207	0.264579	P10639	Thioredoxin	Txn
	2.75717	0.263833	Q60864	Stress-induced-phosphoprotein 1	Stip1
	3.57028	0.262113	Q9Z1N5	Spliceosome RNA helicase Ddx39b	Ddx39b
	1.68681	0.261999	Q61129	Complement factor I	Cfi
	0.237464	0.261718	O70589	Peripheral plasma membrane protein CASK	Cask
	0.237184	0.261681	Q3UBZ5	MIF4G domain-containing protein	Mif4gd
	2.58987	0.260865	P35278	Ras-related protein Rab-5C	Rab5c
	2.62025	0.26072	P09055	Integrin beta-1	Itgb1
	1.55157	0.260513	P84089	Enhancer of rudimentary homolog	Erh
	3.00636	0.259943	Q8VH51	RNA-binding protein 39	Rbm39
	2.41546	0.259527	P62814	V-type proton ATPase subunit B, brain isoform	Atp6v1b2
	2.27125	0.258887	O08585	Clathrin light chain A	Clta
	3.30765	0.258614	P47757	F-actin-capping protein subunit beta	Capzb
	0.400703	0.25642	Q91Z38	Tetratricopeptide repeat protein 1	Ttc1
	1.61475	0.256085	Q6NVF9	Cleavage and polyadenylation specificity factor subunit 6	Cpsf6
	1.65782	0.255283	Q3TLH4	Protein PRRC2C	Prrc2c
	0.434351	0.254445	Q7TSC1	Protein PRRC2A	Prrc2a
	3.18053	0.253937	Q61035	Histidine--tRNA ligase, cytoplasmic	Hars
	2.34109	0.253696	Q8BMJ2	Leucine--tRNA ligase, cytoplasmic	Lars
	2.17267	0.253014	P63085	Mitogen-activated protein kinase 1	Mapk1
	2.22616	0.25293	Q922D4	Serine/threonine-protein phosphatase 6 regulatory subunit 3	Ppp6r3
	0.270487	0.252661	Q9Z1X4	Interleukin enhancer-binding factor 3	Ilf3
	2.38535	0.25247	P30999	Catenin delta-1	Ctnnd1
	2.88024	0.251956	P63017	Heat shock cognate 71 kDa protein	Hspa8
	0.283135	0.250367	Q91VX2	Ubiquitin-associated protein 2	Ubap2
	1.85872	0.24988	Q8C0E2	Vacuolar protein sorting-associated protein 26B	Vps26b
	1.2027	0.248992	Q8BWG8	Beta-arrestin-1	Arrb1
	1.52085	0.248588	Q00896	Alpha-1-antitrypsin 1-3	Serpina1c
	0.486361	0.248495	Q8R238	Serine dehydratase-like	Sdsl
	3.17795	0.24658	P09405	Nucleolin	Ncl
	2.69098	0.246057	Q91W50	Cold shock domain-containing protein E1	Csde1
	0.287039	0.245912	Q8VBT0	Thioredoxin-related transmembrane protein 1	Tmx1
	1.11899	0.245907	Q9CYZ2	Tumor protein D54	Tpd52l2
	1.38269	0.245877	Q8BTI8	Serine/arginine repetitive matrix protein 2	Srrm2
	0.890772	0.24537	Q6TCG2	Progestin and adipoQ receptor family member 9	Paqr9
	2.65955	0.245291	Q8BK64	Activator of 90 kDa heat shock protein ATPase homolog 1	Ahsa1
	0.217518	0.244893	P58404	Striatin-4	Strn4
	0.554183	0.244812	Q9JKV1	Proteasomal ubiquitin receptor ADRM1	Adrm1
	0.530226	0.244656	Q99KW3	TRIO and F-actin-binding protein	Triobp
	3.11028	0.244063	P63260	Actin, cytoplasmic 2	Actg1
	1.66042	0.243677	P09671	Superoxide dismutase [Mn], mitochondrial	Sod2
	2.95991	0.243409	Q8R050	Eukaryotic peptide chain release factor GTP-binding subunit ERF3A	Gspt1
	1.73501	0.241434	Q9Z0N1	Eukaryotic translation initiation factor 2 subunit 3, X-linked	Eif2s3x
	0.266796	0.241274	Q9JLV6	Bifunctional polynucleotide phosphatase/kinase	Pnkp
	0.263927	0.241261	Q8BI72	CDKN2A-interacting protein	Cdkn2aip
	1.78898	0.240729	Q9QZ88	Vacuolar protein sorting-associated protein 29	Vps29
	2.03913	0.240695	Q60605	Myosin light polypeptide 6	Myl6
	1.23805	0.240547	Q91X83	S-adenosylmethionine synthase isoform type-1	Mat1a
	3.42479	0.239989	P57780	Alpha-actinin-4	Actn4
	0.579155	0.239658	Q71LX4	Talin-2	Tln2
	0.402459	0.239292	Q8BTW9	Serine/threonine-protein kinase PAK 4	Pak4
	1.13601	0.237879	Q9EST5	Acidic leucine-rich nuclear phosphoprotein 32 family member B	Anp32b
	1.55078	0.237612	Q6P542	ATP-binding cassette sub-family F member 1	Abcf1
	1.60955	0.236307	P84104	Serine/arginine-rich splicing factor 3	Srsf3
	1.52141	0.236049	P97822	Acidic leucine-rich nuclear phosphoprotein 32 family member E	Anp32e
	1.41073	0.236018	P62849	40S ribosomal protein S24	Rps24
	1.27904	0.235436	P27612	Phospholipase A-2-activating protein	Plaa
	2.85503	0.235433	Q9QZQ8	Core histone macro-H2A.1	H2afy
	0.333454	0.234588	Q8R1S9	Sodium-coupled neutral amino acid transporter 4	Slc38a4
	0.197985	0.233722	Q8BUK6	Protein Hook homolog 3	Hook3
	1.09996	0.233603	P47911	60S ribosomal protein L6	Rpl6
	0.763024	0.23207	Q6ZWV7	60S ribosomal protein L35	Rpl35
	1.31304	0.231798	P62141	Serine/threonine-protein phosphatase PP1-beta catalytic subunit	Ppp1cb
	0.575961	0.231297	Q9ERI6	Retinol dehydrogenase 14	Rdh14
	2.54826	0.230309	Q9Z0R4	Intersectin-1	Itsn1
	1.0563	0.22941	Q99JB8	Protein kinase C and casein kinase II substrate protein 3	Pacsin3
	0.627284	0.22935	P05064	Fructose-bisphosphate aldolase A	Aldoa
	0.867007	0.226757	Q3UMU9	Hepatoma-derived growth factor-related protein 2	Hdgfrp2
	3.86691	0.226342	P26231	Catenin alpha-1	Ctnna1
	2.021	0.226252	Q9QY36	N-alpha-acetyltransferase 10	Naa10
	0.263258	0.225877	Q08093	Calponin-2	Cnn2
	0.293379	0.225743	P06330	Ig heavy chain V region AC38 205.12	/
	0.74439	0.225413	Q9CPW4	Actin-related protein 2/3 complex subunit 5	Arpc5
	2.08892	0.225401	P26638	Serine--tRNA ligase, cytoplasmic	Sars
	1.30772	0.222095	Q9EP71	Ankycorbin	Rai14
	0.579825	0.221817	Q91X51	Golgi reassembly-stacking protein 1	Gorasp1
	0.253472	0.221795	P46737	Lys-63-specific deubiquitinase BRCC36	Brcc3
	0.915159	0.22169	Q569Z6	Thyroid hormone receptor-associated protein 3	Thrap3
	0.24131	0.221688	P01837	Ig kappa chain C region	/
	0.915929	0.221685	Q62241	U1 small nuclear ribonucleoprotein C	Snrpc
	1.36291	0.220938	Q9ET22	Dipeptidyl peptidase 2	Dpp7
	0.622249	0.220581	P45377	Aldose reductase-related protein 2	Akr1b8
	1.5454	0.219671	Q9D1M0	Protein SEC13 homolog	Sec13
	0.902978	0.219119	P08122	Collagen alpha-2(IV) chain	Col4a2
	0.911318	0.217188	Q9D8E6	60S ribosomal protein L4	Rpl4
	1.94503	0.216684	Q9CY64	Biliverdin reductase A	Blvra
	2.50069	0.214627	Q9D8U8	Sorting nexin-5	Snx5
	1.53312	0.214347	Q9ERU9	E3 SUMO-protein ligase RanBP2	Ranbp2
	0.695086	0.212851	P14148	60S ribosomal protein L7	Rpl7
	2.81208	0.212779	Q9Z204	Heterogeneous nuclear ribonucleoproteins C1/C2	Hnrnpc
	0.967909	0.212718	P01942	Hemoglobin subunit alpha	Hba
	0.482758	0.212592	A2AKK5	Acyl-coenzyme A amino acid N-acyltransferase 1	Acnat1
	0.0957737	0.212577	O35326	Serine/arginine-rich splicing factor 5	Srsf5
	0.309742	0.21236	Q9D958	Signal peptidase complex subunit 1	Spcs1
	2.96583	0.211696	Q01405	Protein transport protein Sec23A	Sec23a
	0.575278	0.211469	P00920	Carbonic anhydrase 2	Ca2
	2.43919	0.210599	Q8CGC7	Bifunctional glutamate/proline--tRNA ligase	Eprs
	0.732433	0.20904	Q9ERR7	15 kDa selenoprotein	42248
	1.89554	0.20894	Q9EQH3	Vacuolar protein sorting-associated protein 35	Vps35
	0.415605	0.208585	P32233	Developmentally-regulated GTP-binding protein 1	Drg1
	3.109	0.207715	Q9CWK8	Sorting nexin-2	Snx2
	1.05892	0.207528	P35550	rRNA 2-O-methyltransferase fibrillarin	Fbl
	1.15338	0.206761	Q60817	Nascent polypeptide-associated complex subunit alpha	Naca
	1.30263	0.205694	P27659	60S ribosomal protein L3	Rpl3
	0.151067	0.204947	Q8R2Y0	Monoacylglycerol lipase ABHD6	Abhd6
	0.170563	0.204651	Q9R0X4	Acyl-coenzyme A thioesterase 9, mitochondrial	Acot9
	1.19338	0.204171	P47753	F-actin-capping protein subunit alpha-1	Capza1
	0.615118	0.203284	A2A5R2	Brefeldin A-inhibited guanine nucleotide-exchange protein 2	Arfgef2
	1.37501	0.202374	Q91VM5	RNA binding motif protein, X-linked-like-1	Rbmxl1
	1.01695	0.20219	P67871	Casein kinase II subunit beta	Csnk2b
	1.85627	0.202063	P62245	40S ribosomal protein S15a	Rps15a
	1.93607	0.201747	P35979	60S ribosomal protein L12	Rpl12
	0.607235	0.201514	P62889	60S ribosomal protein L30	Rpl30
	1.87319	0.200799	Q9DBG3	AP-2 complex subunit beta	Ap2b1
	1.54003	0.200771	P47791	Glutathione reductase, mitochondrial	Gsr
	2.10636	0.200687	Q6A0A9	Constitutive coactivator of PPAR-gamma-like protein 1	FAM120A
	0.838463	0.200556	Q9D7X3	Dual specificity protein phosphatase 3	Dusp3
	1.89552	0.19907	Q64213	Splicing factor 1	Sf1
	1.17962	0.198182	P61290	Proteasome activator complex subunit 3	Psme3
	0.949768	0.197967	Q91WK2	Eukaryotic translation initiation factor 3 subunit H	Eif3h
	0.172203	0.197639	Q61189	Methylosome subunit pICln	Clns1a
	0.262971	0.19719	CON__Q3SX28	/	/
	1.88677	0.196377	Q9Z2U1	Proteasome subunit alpha type-5	Psma5
	0.923551	0.196204	Q9CQJ6	Density-regulated protein	Denr
	2.30235	0.195779	Q99JI4	26S proteasome non-ATPase regulatory subunit 6	Psmd6
	0.977432	0.195595	Q9DBN5	Lon protease homolog 2, peroxisomal	Lonp2
	1.28401	0.195021	Q8CGP6	Histone H2A type 1-H	Hist1h2ah
	0.758708	0.194532	Q6P8X1	Sorting nexin-6	Snx6
	0.838939	0.194403	Q9CQI3	Glia maturation factor beta	Gmfb
	0.111002	0.194075	P01592	Immunoglobulin J chain	Igj
	1.36644	0.194065	P10711	Transcription elongation factor A protein 1	Tcea1
	1.00183	0.193793	P70266	6-phosphofructo-2-kinase/fructose-2,6-bisphosphatase 1	Pfkfb1
	0.298316	0.193313	Q04207	Transcription factor p65	Rela
	0.864811	0.192902	Q9D892	Inosine triphosphate pyrophosphatase	Itpa
	1.6624	0.191247	Q6PDI5	Proteasome-associated protein ECM29 homolog	Ecm29
	1.24246	0.190967	Q8R317	Ubiquilin-1	Ubqln1
	1.1042	0.190422	P16045	Galectin-1	Lgals1
	2.12352	0.189804	P60122	RuvB-like 1	Ruvbl1
	2.47373	0.188822	P99027	60S acidic ribosomal protein P2	Rplp2
	0.530284	0.187475	Q9JKY0	Cell differentiation protein RCD1 homolog	Rqcd1
	1.8552	0.187421	Q9CY58	Plasminogen activator inhibitor 1 RNA-binding protein	Serbp1
	0.989425	0.1873	Q61249	Immunoglobulin-binding protein 1	Igbp1
	2.32272	0.186921	Q3U0V1	Far upstream element-binding protein 2	Khsrp
	1.30879	0.184135	P62962	Profilin-1	Pfn1
	0.127784	0.183647	Q7TMW6	Cytosolic Fe-S cluster assembly factor NARFL	Narfl
	2.40814	0.183495	P61222	ATP-binding cassette sub-family E member 1	Abce1
	0.247935	0.182806	Q80YR4	Zinc finger protein 598	Znf598
	1.01327	0.182524	Q4VAA2	Protein CDV3	Cdv3
	1.03382	0.181928	O09061	Proteasome subunit beta type-1	Psmb1
	1.2031	0.181466	P17426	AP-2 complex subunit alpha-1	Ap2a1
	1.69922	0.181376	O89023	Tripeptidyl-peptidase 1	Tpp1
	2.45248	0.180664	Q9CQC6	Basic leucine zipper and W2 domain-containing protein 1	Bzw1
	0.490542	0.18048	P09602	Non-histone chromosomal protein HMG-17	Hmgn2
	1.67011	0.179952	Q505F5	Leucine-rich repeat-containing protein 47	Lrrc47
	0.373125	0.179459	Q505B7	Protein archease	Zbtb8os
	0.551188	0.179306	Q04736	Tyrosine-protein kinase Yes	Yes1
	0.197947	0.179052	Q61503	5-nucleotidase	Nt5e
	1.30484	0.178813	Q91XD6	Vacuolar protein-sorting-associated protein 36	Vps36
	2.8403	0.177149	P21614	Vitamin D-binding protein	Gc
	0.93451	0.17614	Q78ZA7	Nucleosome assembly protein 1-like 4	Nap1l4
	0.468103	0.175601	P25444	40S ribosomal protein S2	Rps2
	2.50299	0.173784	Q02053	Ubiquitin-like modifier-activating enzyme 1	Uba1
	0.806292	0.173653	P22892	AP-1 complex subunit gamma-1	Ap1g1
	0.150711	0.173359	O08915	AH receptor-interacting protein	Aip
	0.240989	0.172508	Q8CG72	Poly(ADP-ribose) glycohydrolase ARH3	Adprhl2
	1.05442	0.171994	Q80TY0	Formin-binding protein 1	Fnbp1
	2.03737	0.171523	P23591	GDP-L-fucose synthase	Tsta3
	1.54527	0.171284	P06151	L-lactate dehydrogenase A chain	Ldha
	1.16415	0.170111	P11499	Heat shock protein HSP 90-beta	Hsp90ab1
	0.19223	0.168788	Q9DC51	Guanine nucleotide-binding protein G(k) subunit alpha	Gnai3
	0.706813	0.168471	Q8BJU0	Small glutamine-rich tetratricopeptide repeat-containing protein alpha	Sgta
	1.07594	0.167938	Q9QXC1	Fetuin-B	Fetub
	0.359102	0.167782	Q99P72	Reticulon-4	Rtn4
	0.852042	0.167111	O08808	Protein diaphanous homolog 1	Diaph1
	1.07511	0.166813	Q99KJ8	Dynactin subunit 2	Dctn2
	0.228889	0.16673	Q9D0B5	Thiosulfate sulfurtransferase/rhodanese-like domain-containing protein 3	Tstd3
	0.579946	0.166709	Q9DAW9	Calponin-3	Cnn3
	1.46115	0.165584	Q9WVJ2	26S proteasome non-ATPase regulatory subunit 13	Psmd13
	0.739406	0.165272	P84244	Histone H3.3	H3f3a
	1.51813	0.165151	Q91YR1	Twinfilin-1	Twf1
	1.35504	0.163952	Q9QUI0	Transforming protein RhoA	Rhoa
	0.679006	0.163841	Q6PDQ2	Chromodomain-helicase-DNA-binding protein 4	Chd4
	0.741317	0.162888	P53810	Phosphatidylinositol transfer protein alpha isoform	Pitpna
	1.51211	0.162703	Q9CQW2	ADP-ribosylation factor-like protein 8B	Arl8b
	0.244539	0.162601	Q9QXB9	Developmentally-regulated GTP-binding protein 2	Drg2
	1.33955	0.161243	Q05793	Basement membrane-specific heparan sulfate proteoglycan core protein	Hspg2
	0.976259	0.160875	Q61545	RNA-binding protein EWS	Ewsr1
	1.1162	0.160702	Q9D1A2	Cytosolic non-specific dipeptidase	Cndp2
	0.893049	0.160325	Q9QY76	Vesicle-associated membrane protein-associated protein B	Vapb
	1.46408	0.159032	Q80X90	Filamin-B	Flnb
	0.238268	0.158809	Q3UJD6	Ubiquitin carboxyl-terminal hydrolase 19	Usp19
	0.901803	0.158644	Q5SSZ5	Tensin-3	Tns3
	1.13606	0.158437	P31230	Aminoacyl tRNA synthase complex-interacting multifunctional protein 1	Aimp1
	1.41434	0.157073	Q9CQV8	14-3-3 protein beta/alpha	Ywhab
	0.787289	0.155735	P22907	Porphobilinogen deaminase	Hmbs
	1.51318	0.15441	Q9WUM4	Coronin-1C	Coro1c
	0.973194	0.154311	P84078	ADP-ribosylation factor 1	Arf1
	0.122368	0.153616	O55013	Trafficking protein particle complex subunit 3	Trappc3
	1.87248	0.153046	Q9R1P4	Proteasome subunit alpha type-1	Psma1
	0.830014	0.152878	Q61335	B-cell receptor-associated protein 31	Bcap31
	1.09821	0.152145	Q9JMH6	Thioredoxin reductase 1, cytoplasmic	Txnrd1
	0.166804	0.151793	Q8CCF0	U4/U6 small nuclear ribonucleoprotein Prp31	Prpf31
	0.110764	0.150007	Q8BXN7	Protein phosphatase 1K, mitochondrial	Ppm1k
	0.703742	0.149522	Q3UGC7	Eukaryotic translation initiation factor 3 subunit J-A	Eif3j1
	0.970251	0.148949	Q8BVE3	V-type proton ATPase subunit H	Atp6v1h
	0.527461	0.148127	P50295	Arylamine N-acetyltransferase 2	Nat2
	0.218156	0.147666	Q91YR9	Prostaglandin reductase 1	Ptgr1
	1.16695	0.145053	Q99JY9	Actin-related protein 3	Actr3
	0.482411	0.144984	Q9EQS3	C-Myc-binding protein	Mycbp
	0.899545	0.144577	Q80UM7	Mannosyl-oligosaccharide glucosidase	Mogs
	0.996427	0.144032	P56376	Acylphosphatase-1	Acyp1
	1.08514	0.142278	Q9CVB6	Actin-related protein 2/3 complex subunit 2	Arpc2
	0.87939	0.142085	Q9CQM5	Thioredoxin domain-containing protein 17	Txndc17
	0.57026	0.141936	P98083	SHC-transforming protein 1	Shc1
	0.762766	0.14158	P62908	40S ribosomal protein S3	Rps3
	0.526594	0.140899	Q9WVA3	Mitotic checkpoint protein BUB3	Bub3
	0.190918	0.140757	Q8BIL5	Protein Hook homolog 1	Hook1
	1.06322	0.1396	Q8BHN3	Neutral alpha-glucosidase AB	Ganab
	1.29192	0.139284	Q9ER72	Cysteine--tRNA ligase, cytoplasmic	Cars
	1.62049	0.138621	Q91VR5	ATP-dependent RNA helicase DDX1	Ddx1
	0.75066	0.136809	Q9WV54	Acid ceramidase	Asah1
	0.380455	0.136289	Q8BP67	60S ribosomal protein L24	Rpl24
	0.480753	0.135971	Q04447	Creatine kinase B-type	Ckb
	1.6146	0.135851	Q8VDM4	26S proteasome non-ATPase regulatory subunit 2	Psmd2
	0.694956	0.135109	Q9CZD3	Glycine--tRNA ligase	Gars
	1.35831	0.134754	Q93092	Transaldolase	Taldo1
	0.495409	0.134627	Q9D198	Pre-mRNA-splicing factor SYF2	Syf2
	1.52227	0.134247	Q8BI84	Melanoma inhibitory activity protein 3	Mia3
	0.606745	0.134102	Q9JIX8	Apoptotic chromatin condensation inducer in the nucleus	Acin1
	0.897736	0.133982	P97742	Carnitine O-palmitoyltransferase 1, liver isoform	Cpt1a
	0.335947	0.133963	Q03958	Prefoldin subunit 6	Pfdn6
	1.13144	0.133831	P68373	Tubulin alpha-1C chain	Tuba1c
	0.658732	0.133456	Q9WV55	Vesicle-associated membrane protein-associated protein A	Vapa
	0.170825	0.133195	Q8CBW3	Abl interactor 1	Abi1
	0.300783	0.132086	O70318	Band 4.1-like protein 2	Epb41l2
	0.717372	0.13163	P60766	Cell division control protein 42 homolog	Cdc42
	0.821254	0.130451	Q8K310	Matrin-3	Matr3
	0.263281	0.127055	P50429	Arylsulfatase B	Arsb
	0.0535625	0.126835	Q91W97	Putative hexokinase HKDC1	Hkdc1
	0.507494	0.126721	Q8BHG2	UPF0587 protein C1orf123 homolog	/
	0.948847	0.12647	Q9EPU0	Regulator of nonsense transcripts 1	Upf1
	0.0801998	0.126129	Q9CQ10	Charged multivesicular body protein 3	Chmp3
	0.597355	0.126119	P62313	U6 snRNA-associated Sm-like protein LSm6	Lsm6
	0.156824	0.125907	Q61070	Etoposide-induced protein 2.4	Ei24
	0.375598	0.125831	Q9CQF3	Cleavage and polyadenylation specificity factor subunit 5	Nudt21
	0.303873	0.125443	Q7TQH0	Ataxin-2-like protein	Atxn2l
	0.51831	0.125089	Q9DB05	Alpha-soluble NSF attachment protein	Napa
	0.772856	0.124432	Q9JHR7	Insulin-degrading enzyme	Ide
	0.716414	0.123543	Q9R0A0	Peroxisomal membrane protein PEX14	Pex14
	0.434504	0.123408	Q9CWZ3	RNA-binding protein 8A	Rbm8a
	0.885434	0.123169	P70398	Probable ubiquitin carboxyl-terminal hydrolase FAF-X	Usp9x
	0.603357	0.122813	Q9QZ73	DCN1-like protein 1	Dcun1d1
	0.354943	0.122141	P52293	Importin subunit alpha-1	Kpna2
	1.19109	0.120948	P61982	14-3-3 protein gamma	Ywhag
	0.433532	0.120785	Q8VCH6	Delta(24)-sterol reductase	Dhcr24
	0.828973	0.120335	O70133	ATP-dependent RNA helicase A	Dhx9
	0.690244	0.119987	P18760	Cofilin-1	Cfl1
	0.448483	0.119769	P62082	40S ribosomal protein S7	Rps7
	0.349509	0.119636	Q8C7G5	Apolipoprotein A-V	Apoa5
	0.190022	0.119418	Q59J78	Mimitin, mitochondrial	Ndufaf2
	1.09967	0.118757	Q3UPL0	Protein transport protein Sec31A	Sec31a
	0.902468	0.118529	Q9CZW5	Mitochondrial import receptor subunit TOM70	Tomm70a
	1.21945	0.118509	Q99LF4	tRNA-splicing ligase RtcB homolog	Rtcb
	0.0675215	0.117879	Q8C878	NEDD8-activating enzyme E1 catalytic subunit	Uba3
	0.754883	0.117536	Q64152	Transcription factor BTF3	Btf3
	0.977536	0.116773	Q8BGD9	Eukaryotic translation initiation factor 4B	Eif4b
	0.706795	0.116376	Q9D5T0	ATPase family AAA domain-containing protein 1	Atad1
	1.61862	0.116189	P46471	26S protease regulatory subunit 7	Psmc2
	0.443644	0.115287	P50427	Steryl-sulfatase	Sts
	0.586616	0.1152	Q61937	Nucleophosmin	Npm1
	0.147542	0.114691	O35405	Phospholipase D3	Pld3
	0.347582	0.114428	O70493	Sorting nexin-12	Snx12
	1.29325	0.113816	O88569	Heterogeneous nuclear ribonucleoproteins A2/B1	Hnrnpa2b1
	0.330582	0.113197	Q91XE8	Transmembrane protein 205	Tmem205
	0.512937	0.113063	Q61559	IgG receptor FcRn large subunit p51	Fcgrt
	0.114475	0.112563	P50637	Translocator protein	Tspo
	1.078	0.112478	Q6A068	Cell division cycle 5-like protein	Cdc5l
	0.49791	0.112311	Q9CQY5	Magnesium transporter protein 1	Magt1
	0.438762	0.111165	P59017	Bcl-2-like protein 13	Bcl2l13
	0.586951	0.110934	P24527	Leukotriene A-4 hydrolase	Lta4h
	0.860616	0.110815	P68040	Guanine nucleotide-binding protein subunit beta-2-like 1	Gnb2l1
	0.680482	0.11049	P17427	AP-2 complex subunit alpha-2	Ap2a2
	0.278779	0.110428	P61965	WD repeat-containing protein 5	Wdr5
	0.690981	0.109333	Q3UTJ2	Sorbin and SH3 domain-containing protein 2	Sorbs2
	0.918214	0.109165	Q9DBD0	Inhibitor of carbonic anhydrase	Ica
	1.1454	0.108569	CON__P05784	Keratin, type I cytoskeletal 18	Krt18
	0.466817	0.108477	P62254	Ubiquitin-conjugating enzyme E2 G1	Ube2g1
	0.0972273	0.10795	Q9D0K2	Succinyl-CoA:3-ketoacid coenzyme A transferase 1, mitochondrial	Oxct1
	0.222321	0.107888	Q3UKJ7	WD40 repeat-containing protein SMU1	Smu1
	1.16334	0.107722	Q8C0C7	Phenylalanine--tRNA ligase alpha subunit	Farsa
	0.0925754	0.107206	Q9D0A3	Arpin	Arpin
	0.268958	0.107023	P70194	C-type lectin domain family 4 member F	Clec4f
	0.130735	0.107016	Q9CWD8	Iron-sulfur protein NUBPL	Nubpl
	1.28952	0.106962	P21619	Lamin-B2	Lmnb2
	0.657221	0.106581	P15532	Nucleoside diphosphate kinase A	Nme1
	0.470761	0.10657	P18242	Cathepsin D	Ctsd
	0.177566	0.104776	Q6ZPZ3	Zinc finger CCCH domain-containing protein 4	Zc3h4
	0.731905	0.10476	P60335	Poly(rC)-binding protein 1	Pcbp1
	0.29237	0.104632	P61759	Prefoldin subunit 3	Vbp1
	0.208019	0.104048	P70335	Rho-associated protein kinase 1	Rock1
	0.0923183	0.104034	B1AZI6	THO complex subunit 2	Thoc2
	1.48521	0.103666	Q6ZQ38	Cullin-associated NEDD8-dissociated protein 1	Cand1
	0.293876	0.103298	Q9Z172	Small ubiquitin-related modifier 3	Sumo3
	0.498232	0.103152	Q61990	Poly(rC)-binding protein 2	Pcbp2
	0.338293	0.102821	Q6P8I4	PEST proteolytic signal-containing nuclear protein	Pcnp
	0.561872	0.102387	Q9CWI3	BRCA2 and CDKN1A-interacting protein	Bccip
	1.06876	0.102314	Q9JHJ0	Tropomodulin-3	Tmod3
	0.125753	0.102236	Q60967	Bifunctional 3-phosphoadenosine 5-phosphosulfate synthase 1	Papss1
	0.42691	0.101898	P23506	Protein-L-isoaspartate(D-aspartate) O-methyltransferase	Pcmt1
	0.756075	0.101771	Q9CZ30	Obg-like ATPase 1	Ola1
	1.30103	0.101692	Q64433	10 kDa heat shock protein, mitochondrial	Hspe1
	0.842858	0.101535	P08226	Apolipoprotein E	Apoe
	0.619582	0.100569	Q68FL6	Methionine--tRNA ligase, cytoplasmic	Mars
	0.831097	0.100523	Q9WU78	Programmed cell death 6-interacting protein	Pdcd6ip
	0.768059	0.100268	P70168	Importin subunit beta-1	Kpnb1
	0.681054	0.100062	Q11011	Puromycin-sensitive aminopeptidase	Npepps
	0.747101	0.0991069	Q91V41	Ras-related protein Rab-14	Rab14
	0.496475	0.0988971	Q8C0D5	Elongation factor Tu GTP-binding domain-containing protein 1	Eftud1
	1.22808	0.098593	Q61316	Heat shock 70 kDa protein 4	Hspa4
	0.390331	0.0980214	Q6P4T2	U5 small nuclear ribonucleoprotein 200 kDa helicase	Snrnp200
	0.5606	0.0979975	Q8VEK3	Heterogeneous nuclear ribonucleoprotein U	Hnrnpu
	0.513379	0.0978417	P14576	Signal recognition particle 54 kDa protein	Srp54
	1.66396	0.0977544	P63101	14-3-3 protein zeta/delta	Ywhaz
	0.688191	0.0971995	Q9D6K5	Synaptojanin-2-binding protein	Synj2bp
	0.301061	0.0969579	Q4KML4	Costars family protein ABRACL	Abracl
	0.278983	0.0964341	P41105	60S ribosomal protein L28	Rpl28
	0.287986	0.0963506	O35344	Importin subunit alpha-4	Kpna3
	0.564378	0.0962897	Q91Z53	Glyoxylate reductase/hydroxypyruvate reductase	Grhpr
	0.702226	0.0959913	Q80VP1	Epsin-1	Epn1
	0.475562	0.0957985	P63330	Serine/threonine-protein phosphatase 2A catalytic subunit alpha isoform	Ppp2ca
	0.457126	0.0956088	A2AN08	E3 ubiquitin-protein ligase UBR4	Ubr4
	0.188497	0.0953869	Q99LC8	Translation initiation factor eIF-2B subunit alpha	Eif2b1
	0.101578	0.0951557	CON__Q922U2	Keratin, type II cytoskeletal 5	Krt5
	0.0969515	0.0937711	Q9Z108	Double-stranded RNA-binding protein Staufen homolog 1	Stau1
	0.475866	0.0936852	Q99LB6	Methionine adenosyltransferase 2 subunit beta	Mat2b
	0.551278	0.0916051	Q8BGQ7	Alanine--tRNA ligase, cytoplasmic	Aars
	0.844929	0.0908623	Q8CDN6	Thioredoxin-like protein 1	Txnl1
	0.705274	0.0907508	Q78PY7	Staphylococcal nuclease domain-containing protein 1	Snd1
	0.341056	0.0901254	P63325	40S ribosomal protein S10	Rps10
	0.86672	0.0899353	Q64737	Trifunctional purine biosynthetic protein adenosine-3	Gart
	0.41417	0.0898128	Q01730	Ras suppressor protein 1	Rsu1
	0.688877	0.0895892	Q99K28	ADP-ribosylation factor GTPase-activating protein 2	Arfgap2
	0.564064	0.0880782	Q61830	Macrophage mannose receptor 1	Mrc1
	0.639106	0.0880614	P68254	14-3-3 protein theta	Ywhaq
	0.299557	0.0878864	P70290	55 kDa erythrocyte membrane protein	Mpp1
	0.458531	0.0873631	P39447	Tight junction protein ZO-1	Tjp1
	0.112628	0.0873053	Q8R3L2	Transcription factor 25	Tcf25
	0.568341	0.0872695	Q8BG05	Heterogeneous nuclear ribonucleoprotein A3	Hnrnpa3
	0.074647	0.0870824	P33622	Apolipoprotein C-III	Apoc3
	0.0633499	0.0866903	Q6NV83	U2 snRNP-associated SURP motif-containing protein	U2surp
	0.0949607	0.0863452	P14483	H-2 class II histocompatibility antigen, A beta chain	H2-Ab1
	0.0808078	0.0863429	O35601	FYN-binding protein	Fyb
	0.390639	0.0861162	P62892	60S ribosomal protein L39	Rpl39
	1.06157	0.0858892	P54775	26S protease regulatory subunit 6B	Psmc4
	0.288749	0.0843275	Q8BJY1	26S proteasome non-ATPase regulatory subunit 5	Psmd5
	0.619928	0.0831045	Q9D8W5	26S proteasome non-ATPase regulatory subunit 12	Psmd12
	0.663216	0.0819338	P63242	Eukaryotic translation initiation factor 5A-1	Eif5a
	0.362799	0.0815718	Q9Z0V7	Mitochondrial import inner membrane translocase subunit Tim17-B	Timm17b
	0.209789	0.0811946	P29595	NEDD8	Nedd8
	0.078398	0.0810146	Q9CPQ3	Mitochondrial import receptor subunit TOM22 homolog	Tomm22
	0.970389	0.080712	P11679	Keratin, type II cytoskeletal 8	Krt8
	0.133653	0.0805958	Q61292	Laminin subunit beta-2	Lamb2
	0.683576	0.0804443	Q921F2	TAR DNA-binding protein 43	Tardbp
	0.29513	0.079813	Q6WVG3	BTB/POZ domain-containing protein KCTD12	Kctd12
	0.369131	0.0797479	Q811D0	Disks large homolog 1	Dlg1
	0.38634	0.0794676	Q99LD4	COP9 signalosome complex subunit 1	Gps1
	0.224142	0.0791802	Q80UY2	E3 ubiquitin-protein ligase KCMF1	Kcmf1
	0.606103	0.0789004	Q05920	Pyruvate carboxylase, mitochondrial	Pc
	0.200293	0.0786391	Q9D8Y0	EF-hand domain-containing protein D2	Efhd2
	0.0775105	0.0785713	P70389	Insulin-like growth factor-binding protein complex acid labile subunit	Igfals
	0.569474	0.0782958	Q9Z2U0	Proteasome subunit alpha type-7	Psma7
	0.377024	0.0778317	P62869	Transcription elongation factor B polypeptide 2	Tceb2
	0.0492375	0.0778159	Q5XKN4	Protein jagunal homolog 1	Jagn1
	0.403992	0.0777906	P46735	Unconventional myosin-Ib	Myo1b
	0.400224	0.0775384	Q9WTX5	S-phase kinase-associated protein 1	Skp1
	0.304526	0.077535	P62911	60S ribosomal protein L32	Rpl32
	0.487524	0.0770132	P61327	Protein mago nashi homolog	Magoh
	0.758943	0.0767911	P61979	Heterogeneous nuclear ribonucleoprotein K	Hnrnpk
	0.47452	0.0760403	Q3UMF0	Cordon-bleu protein-like 1	Cobll1
	0.869691	0.0759862	P80315	T-complex protein 1 subunit delta	Cct4
	0.436482	0.0750137	Q60973	Histone-binding protein RBBP7	Rbbp7
	0.226722	0.0747922	Q1HFZ0	tRNA (cytosine(34)-C(5))-methyltransferase	Nsun2
	0.395254	0.0746757	Q9CR16	Peptidyl-prolyl cis-trans isomerase D	Ppid
	0.345187	0.0735158	Q9QXK3	Coatomer subunit gamma-2	Copg2
	0.095503	0.0732369	Q62523	Zyxin	Zyx
	0.0840624	0.0731694	Q8K440	ATP-binding cassette sub-family A member 8-B	Abca8b
	0.357602	0.0717935	P26369	Splicing factor U2AF 65 kDa subunit	U2af2
	0.0749364	0.0713351	Q6ZQB6	Inositol hexakisphosphate and diphosphoinositol-pentakisphosphate kinase 2	Ppip5k2
	0.646618	0.0712215	Q9ET26	E3 ubiquitin-protein ligase RNF114	Rnf114
	0.725247	0.0709841	P16546	Spectrin alpha chain, non-erythrocytic 1	Sptan1
	0.184527	0.0704488	P62874	Guanine nucleotide-binding protein G(I)/G(S)/G(T) subunit beta-1	Gnb1
	0.3996	0.0704208	P10126	Elongation factor 1-alpha 1	Eef1a1
	0.232092	0.0703625	P61027	Ras-related protein Rab-10	Rab10
	0.885242	0.0693075	O70435	Proteasome subunit alpha type-3	Psma3
	0.377589	0.0692365	Q64010	Adapter molecule crk	Crk
	0.3247	0.0683422	O08529	Calpain-2 catalytic subunit	Capn2
	0.471413	0.0677901	Q9ERK4	Exportin-2	Cse1l
	0.0949661	0.067669	Q8CGA0	Protein phosphatase 1F	Ppm1f
	0.243266	0.0673428	P32067	Lupus La protein homolog	Ssb
	0.182653	0.0666438	P36536	GTP-binding protein SAR1a	Sar1a
	0.268645	0.0658309	Q8BH69	Selenide, water dikinase 1	Sephs1
	0.616628	0.0657279	Q76MZ3	Serine/threonine-protein phosphatase 2A 65 kDa regulatory subunit A alpha isoform	Ppp2r1a
	0.39568	0.0654943	Q9CZY3	Ubiquitin-conjugating enzyme E2 variant 1	Ube2v1
	0.473841	0.0653127	Q7TPR4	Alpha-actinin-1	Actn1
	0.295875	0.0649225	P27048	Small nuclear ribonucleoprotein-associated protein B	Snrpb
	0.239153	0.0647437	P11859	Angiotensinogen	Agt
	0.28793	0.0643497	O08663	Methionine aminopeptidase 2	Metap2
	0.498653	0.0641691	Q8R081	Heterogeneous nuclear ribonucleoprotein L	Hnrnpl
	0.306261	0.0640837	P62880	Guanine nucleotide-binding protein G(I)/G(S)/G(T) subunit beta-2	Gnb2
	0.174944	0.0639757	Q8R5H1	Ubiquitin carboxyl-terminal hydrolase 15	Usp15
	0.467496	0.0639136	Q99K51	Plastin-3	Pls3
	0.461367	0.063672	Q60668	Heterogeneous nuclear ribonucleoprotein D0	Hnrnpd
	0.300705	0.0635855	Q8BP48	Methionine aminopeptidase 1	Metap1
	0.402216	0.0632049	Q9ERG0	LIM domain and actin-binding protein 1	Lima1
	0.0962513	0.0629213	Q8BWU5	Probable tRNA N6-adenosine threonylcarbamoyltransferase	Osgep
	0.539635	0.0628418	P47754	F-actin-capping protein subunit alpha-2	Capza2
	0.250178	0.0624089	P62137	Serine/threonine-protein phosphatase PP1-alpha catalytic subunit	Ppp1ca
	0.0453738	0.0620954	O70378	ER membrane protein complex subunit 8	Emc8
	0.213053	0.0608351	Q9D0T1	NHP2-like protein 1	Nhp2l1
	0.178483	0.0604335	P47955	60S acidic ribosomal protein P1	Rplp1
	0.477424	0.0604206	P52479	Ubiquitin carboxyl-terminal hydrolase 10	Usp10
	0.19087	0.0574928	Q3TDN2	FAS-associated factor 2	Faf2
	0.26052	0.0570285	P54822	Adenylosuccinate lyase	Adsl
	0.158315	0.056597	Q99LI8	Hepatocyte growth factor-regulated tyrosine kinase substrate	Hgs
	0.292396	0.0563291	O55131	Septin-7	39326
	0.16029	0.0559163	Q9D0W5	Peptidyl-prolyl cis-trans isomerase-like 1	Ppil1
	0.0910216	0.0556516	P47968	Ribose-5-phosphate isomerase	Rpia
	0.193332	0.0554017	Q9DBC7	cAMP-dependent protein kinase type I-alpha regulatory subunit	Prkar1a
	0.182358	0.0540899	Q921W4	Quinone oxidoreductase-like protein 1	Cryzl1
	0.281635	0.0539405	P20060	Beta-hexosaminidase subunit beta	Hexb
	0.100439	0.0530724	P58871	182 kDa tankyrase-1-binding protein	Tnks1bp1
	0.0478649	0.0525729	Q9CQB2	Protein FAM195A	Fam195a
	0.280193	0.0522251	Q01339	Beta-2-glycoprotein 1	Apoh
	0.443465	0.0515291	Q9Z2X1	Heterogeneous nuclear ribonucleoprotein F	Hnrnpf
	0.0993087	0.0514776	Q9ERE7	LDLR chaperone MESD	Mesdc2
	0.161296	0.0507643	Q62189	U1 small nuclear ribonucleoprotein A	Snrpa
	0.322377	0.0497131	Q9QUM9	Proteasome subunit alpha type-6	Psma6
	0.298349	0.0497047	P61089	Ubiquitin-conjugating enzyme E2 N	Ube2n
	0.0593964	0.0492857	Q9QZ06	Toll-interacting protein	Tollip
	0.292712	0.0491806	A2ADY9	Protein DDI1 homolog 2	Ddi2
	0.193864	0.0485736	Q62448	Eukaryotic translation initiation factor 4 gamma 2	Eif4g2
	0.258982	0.0482619	Q8VBV7	COP9 signalosome complex subunit 8	Cops8
	0.19024	0.0481328	Q3TCN2	Putative phospholipase B-like 2	Plbd2
	0.233567	0.047781	P14733	Lamin-B1	Lmnb1
	0.369782	0.0475161	Q00PI9	Heterogeneous nuclear ribonucleoprotein U-like protein 2	Hnrnpul2
	0.0871308	0.0445978	Q8R059	UDP-glucose 4-epimerase	Gale
	0.0561398	0.0441287	Q7TSI3	Serine/threonine-protein phosphatase 6 regulatory subunit 1	Ppp6r1
	0.0638576	0.0438823	P42567	Epidermal growth factor receptor substrate 15	Eps15
	0.0341438	0.0436228	Q91WK1	SPRY domain-containing protein 4	Spryd4
	0.168815	0.0435886	Q99JR1	Sideroflexin-1	Sfxn1
	0.21686	0.042937	Q8BHL8	Proteasome inhibitor PI31 subunit	Psmf1
	0.11881	0.0421869	Q9CR00	26S proteasome non-ATPase regulatory subunit 9	Psmd9
	0.233122	0.0412663	P62827	GTP-binding nuclear protein Ran	Ran
	0.142231	0.0410953	Q9WVK4	EH domain-containing protein 1	Ehd1
	0.13895	0.0403911	Q9WUK2	Eukaryotic translation initiation factor 4H	Eif4h
	0.36549	0.0395054	P46460	Vesicle-fusing ATPase	Nsf
	0.110658	0.0394639	P59242	Cingulin	Cgn
	0.158554	0.038481	Q9JIG7	Coiled-coil domain-containing protein 22	Ccdc22
	0.0788005	0.0384793	P82198	Transforming growth factor-beta-induced protein ig-h3	Tgfbi
	0.0558941	0.0379694	Q05816	Fatty acid-binding protein, epidermal	Fabp5
	0.115199	0.0374411	Q9JL15	Galectin-8	Lgals8
	0.0611881	0.0371751	Q9Z1G3	V-type proton ATPase subunit C 1	Atp6v1c1
	0.175802	0.0368409	Q5U458	DnaJ homolog subfamily C member 11	Dnajc11
	0.115911	0.0349305	Q8VDI7	Ubiquitin-associated domain-containing protein 1	Ubac1
	0.142165	0.0348682	Q9Z1F9	SUMO-activating enzyme subunit 2	Uba2
	0.187573	0.0344272	Q9JMA1	Ubiquitin carboxyl-terminal hydrolase 14	Usp14
	0.136145	0.0344081	Q9CZ44	NSFL1 cofactor p47	Nsfl1c
	0.138564	0.0336766	Q9QXD1	Peroxisomal acyl-coenzyme A oxidase 2	Acox2
	0.106298	0.0336639	Q9JII5	DAZ-associated protein 1	Dazap1
	0.0250232	0.0330673	P62862	40S ribosomal protein S30	Fau
	0.172953	0.0329291	Q8BL66	Early endosome antigen 1	Eea1
	0.0589205	0.0328231	Q9EQ80	NIF3-like protein 1	Nif3l1
	0.0365904	0.0327895	Q9Z1R2	Large proline-rich protein BAG6	Bag6
	0.107599	0.0327093	Q6ZWV3	60S ribosomal protein L10	Rpl10
	0.107868	0.0327083	P48024	Eukaryotic translation initiation factor 1	Eif1
	0.143908	0.0326661	P42208	Septin-2	37500
	0.0609944	0.0322618	Q8BIW1	Protein prune homolog	Prune
	0.0339491	0.031698	Q8R519	2-amino-3-carboxymuconate-6-semialdehyde decarboxylase	Acmsd
	0.237563	0.0312538	Q8BG32	26S proteasome non-ATPase regulatory subunit 11	Psmd11
	0.0696861	0.0311345	Q5HZI1	Microtubule-associated tumor suppressor 1 homolog	Mtus1
	0.0790756	0.0302482	O35841	Apoptosis inhibitor 5	Api5
	0.0277195	0.0293326	P70297	Signal transducing adapter molecule 1	Stam
	0.0495606	0.0291449	Q9CQI7	U2 small nuclear ribonucleoprotein B	Snrpb2
	0.0991313	0.0291311	Q5SUR0	Phosphoribosylformylglycinamidine synthase	Pfas
	0.101042	0.0287247	Q2TPA8	Hydroxysteroid dehydrogenase-like protein 2	Hsdl2
	0.112835	0.0282864	P15116	Cadherin-2	Cdh2
	0.131579	0.0277244	P62267	40S ribosomal protein S23	Rps23
	0.118261	0.0273028	Q60598	Src substrate cortactin	Cttn
	0.0827585	0.0268745	Q01768	Nucleoside diphosphate kinase B	Nme2
	0.10711	0.0267421	P54823	Probable ATP-dependent RNA helicase DDX6	Ddx6
	0.168385	0.0256297	P62774	Myotrophin	Mtpn
	0.0264809	0.0255967	Q9Z2L7	Cytokine receptor-like factor 3	Crlf3
	0.088432	0.0247731	P61087	Ubiquitin-conjugating enzyme E2 K	Ube2k
	0.0881587	0.0238113	Q9Z1Z2	Serine-threonine kinase receptor-associated protein	Strap
	0.100951	0.0237444	Q9DCD0	6-phosphogluconate dehydrogenase, decarboxylating	Pgd
	0.0460789	0.0237179	Q921F4	Heterogeneous nuclear ribonucleoprotein L-like	Hnrnpll
	0.113418	0.0231039	Q9CX56	26S proteasome non-ATPase regulatory subunit 8	Psmd8
	0.104863	0.0230537	Q9CPR4	60S ribosomal protein L17	Rpl17
	0.169845	0.0216952	O35295	Transcriptional activator protein Pur-beta	Purb
	0.118433	0.021477	P61202	COP9 signalosome complex subunit 2	Cops2
	0.0823789	0.0213312	Q61171	Peroxiredoxin-2	Prdx2
	0.0773629	0.0209363	P62192	26S protease regulatory subunit 4	Psmc1
	0.0647272	0.0208812	Q8R010	Aminoacyl tRNA synthase complex-interacting multifunctional protein 2	Aimp2
	0.116718	0.0198146	P62196	26S protease regulatory subunit 8	Psmc5
	0.0612878	0.0193846	P14206	40S ribosomal protein SA	Rpsa
	0.0499398	0.0185129	P15208	Insulin receptor	Insr
	0.0542276	0.0177216	P02088	Hemoglobin subunit beta-1	Hbb-b1
	0.0530975	0.0176972	Q6P9R2	Serine/threonine-protein kinase OSR1	Oxsr1
	0.0597913	0.0176659	P45878	Peptidyl-prolyl cis-trans isomerase FKBP2	Fkbp2
	0.0607311	0.0174699	O35071	Kinesin-like protein KIF1C	Kif1c
	0.0239017	0.0171852	Q8JZV7	Putative N-acetylglucosamine-6-phosphate deacetylase	Amdhd2
	0.0498093	0.0171149	Q6PDN3	Myosin light chain kinase, smooth muscle	Mylk
	0.037014	0.0168641	P62835	Ras-related protein Rap-1A	Rap1a
	0.0875246	0.0154856	O55222	Integrin-linked protein kinase	Ilk
	0.081244	0.015379	Q80UG5	Septin-9	40057
	0.0845761	0.0153056	P35235	Tyrosine-protein phosphatase non-receptor type 11	Ptpn11
	0.0514007	0.0152895	Q8C2Q3	RNA-binding protein 14	Rbm14
	0.0135657	0.0150537	P04627	Serine/threonine-protein kinase A-Raf	Araf
	0.0408617	0.014758	P14115	60S ribosomal protein L27a	Rpl27a
	0.0656882	0.0140947	Q62446	Peptidyl-prolyl cis-trans isomerase FKBP3	Fkbp3
	0.0693827	0.0138548	P97855	Ras GTPase-activating protein-binding protein 1	G3bp1
	0.0738009	0.0133586	O35226	26S proteasome non-ATPase regulatory subunit 4	Psmd4
	0.0637102	0.0117285	P48036	Annexin A5	Anxa5
	0.0381687	0.0111963	P51432	1-phosphatidylinositol 4,5-bisphosphate phosphodiesterase beta-3	Plcb3
	0.0314051	0.00872993	Q9JM14	5(3)-deoxyribonucleotidase, cytosolic type	Nt5c
	0.0359037	0.0085854	Q9Z0J0	Epididymal secretory protein E1	Npc2
	0.0247318	0.00825331	Q8BH59	Calcium-binding mitochondrial carrier protein Aralar1	Slc25a12
	0.0244454	0.0079706	Q9QZ08	N-acetyl-D-glucosamine kinase	Nagk
	0.00396316	0.0074287	P61514	60S ribosomal protein L37a	Rpl37a
	0.0293028	0.0071924	Q62465	Synaptic vesicle membrane protein VAT-1 homolog	Vat1
	0.0304274	0.00713582	Q07076	Annexin A7	Anxa7
	0.0312273	0.00628832	Q61598	Rab GDP dissociation inhibitor beta	Gdi2
	0.0204969	0.00611348	Q8K2C9	Very-long-chain (3R)-3-hydroxyacyl-CoA dehydratase 3	Hacd3
	0.0289772	0.00519901	P55302	Alpha-2-macroglobulin receptor-associated protein	Lrpap1
	0.0270735	0.00518778	Q99K48	Non-POU domain-containing octamer-binding protein	Nono
	0.00393222	0.00512155	Q61823	Programmed cell death protein 4	Pdcd4
	0.0213855	0.00395245	P12815	Programmed cell death protein 6	Pdcd6
	0.00752629	0.00377083	Q9CX86	Heterogeneous nuclear ribonucleoprotein A0	Hnrnpa0
	0.0203926	0.00347858	Q8BWM0	Prostaglandin E synthase 2	Ptges2
	0.00312259	0.00204107	P63254	Cysteine-rich protein 1	Crip1
	0.00484546	0.00111643	O35593	26S proteasome non-ATPase regulatory subunit 14	Psmd14
	0.000225641	-0.000194391	Q52KI8	Serine/arginine repetitive matrix protein 1	Srrm1
	0.000389987	-0.000362396	Q9CQF6	L-aminoadipate-semialdehyde dehydrogenase-phosphopantetheinyl transferase	Aasdhppt
	0.012845	-0.00228945	P62259	14-3-3 protein epsilon	Ywhae
	0.00549082	-0.00243865	P61971	Nuclear transport factor 2	Nutf2
	0.00584596	-0.00263468	Q61419	Cytidine monophosphate-N-acetylneuraminic acid hydroxylase	Cmah
	0.00794045	-0.00288285	Q6PHN9	Ras-related protein Rab-35	Rab35
	0.00278433	-0.00298352	Q8R1Q9	Ribokinase	Rbks
	0.00246049	-0.00363403	Q9D2M8	Ubiquitin-conjugating enzyme E2 variant 2	Ube2v2
	0.0022541	-0.00430128	Q80UP8	Sodium-dependent phosphate transporter 2	Slc20a2
	0.0102154	-0.00523694	Q9CWP6	Motile sperm domain-containing protein 2	Mospd2
	0.0138537	-0.00629531	O54782	Epididymis-specific alpha-mannosidase	Man2b2
	0.0175891	-0.00682004	Q78IK4	MICOS complex subunit Mic27	Apool
	0.0532611	-0.00803884	Q64727	Vinculin	Vcl
	0.0388733	-0.00831032	P17225	Polypyrimidine tract-binding protein 1	Ptbp1
	0.00452765	-0.00865674	Q924M7	Mannose-6-phosphate isomerase	Mpi
	0.0143431	-0.00920799	Q8K2I4	Beta-mannosidase	Manba
	0.0140979	-0.00930871	Q8K5B2	Multiple coagulation factor deficiency protein 2 homolog	Mcfd2
	0.0332907	-0.0100187	P97461	40S ribosomal protein S5	Rps5
	0.0198185	-0.0103177	Q3UE37	Ubiquitin-conjugating enzyme E2 Z	Ube2z
	0.0403959	-0.0112625	P29416	Beta-hexosaminidase subunit alpha	Hexa
	0.0177712	-0.0114761	A2BDX3	Adenylyltransferase and sulfurtransferase MOCS3	Mocs3
	0.0150094	-0.011947	F8VPU2	FERM, RhoGEF and pleckstrin domain-containing protein 1	Farp1
	0.0297189	-0.012505	Q6ZWY3	40S ribosomal protein S27-like	Rps27l
	0.0444603	-0.0133156	Q9ESX5	H/ACA ribonucleoprotein complex subunit 4	Dkc1
	0.0501984	-0.0135712	Q9DB27	Malignant T-cell-amplified sequence 1	Mcts1
	0.0268308	-0.0135727	Q14CH1	Molybdenum cofactor sulfurase	Mocos
	0.0179986	-0.0136512	O08528	Hexokinase-2	Hk2
	0.0644726	-0.0140065	Q9D832	DnaJ homolog subfamily B member 4	Dnajb4
	0.0534411	-0.01419	Q8BU30	Isoleucine--tRNA ligase, cytoplasmic	Iars
	0.0343344	-0.0145548	A0JNU3	60 kDa lysophospholipase	Aspg
	0.0981989	-0.0145704	P68368	Tubulin alpha-4A chain	Tuba4a
	0.0185598	-0.0147143	Q8QZZ7	EKC/KEOPS complex subunit Tprkb	Tprkb
	0.0439949	-0.0148985	Q9QYJ0	DnaJ homolog subfamily A member 2	Dnaja2
	0.0612302	-0.0152836	P45376	Aldose reductase	Akr1b1
	0.119109	-0.0153961	Q3UQ44	Ras GTPase-activating-like protein IQGAP2	Iqgap2
	0.0371772	-0.016052	O70400	PDZ and LIM domain protein 1	Pdlim1
	0.129868	-0.0166872	Q9WUA2	Phenylalanine--tRNA ligase beta subunit	Farsb
	0.0394805	-0.0168014	Q920A5	Retinoid-inducible serine carboxypeptidase	Scpep1
	0.0447442	-0.0170826	P63276	40S ribosomal protein S17	Rps17
	0.0346888	-0.0171926	Q9WU19	Hydroxyacid oxidase 1	Hao1
	0.0238099	-0.0174815	P97863	Nuclear factor 1 B-type	Nfib
	0.0360657	-0.018013	Q9D3B1	Very-long-chain (3R)-3-hydroxyacyl-CoA dehydratase 2	Hacd2
	0.0566891	-0.0189682	Q99P27	Group XIIB secretory phospholipase A2-like protein	Pla2g12b
	0.0112933	-0.0192802	P07146	Anionic trypsin-2	Prss2
	0.0481994	-0.0202048	Q8BYC6	Serine/threonine-protein kinase TAO3	Taok3
	0.113225	-0.0213153	Q9JLI6	Selenocysteine lyase	Scly
	0.0611464	-0.0218449	Q571E4	N-acetylgalactosamine-6-sulfatase	Galns
	0.0795855	-0.0219517	Q60865	Caprin-1	Caprin1
	0.0614779	-0.0225273	Q76LS9	Protein FAM63A	Fam63a
	0.02532	-0.0228815	Q99J09	Methylosome protein 50	Wdr77
	0.20592	-0.0237961	Q3TXS7	26S proteasome non-ATPase regulatory subunit 1	Psmd1
	0.160767	-0.0244194	Q7TMK9	Heterogeneous nuclear ribonucleoprotein Q	Syncrip
	0.0516042	-0.0245513	Q91WC0	Histone-lysine N-methyltransferase setd3	Setd3
	0.0721498	-0.0246186	Q6DFW4	Nucleolar protein 58	Nop58
	0.0311152	-0.0249998	P47941	Crk-like protein	Crkl
	0.121727	-0.0250795	P99026	Proteasome subunit beta type-4	Psmb4
	0.146634	-0.0256623	Q06138	Calcium-binding protein 39	Cab39
	0.199737	-0.02694	P80317	T-complex protein 1 subunit zeta	Cct6a
	0.0738916	-0.0273276	Q9CQF9	Prenylcysteine oxidase	Pcyox1
	0.0902752	-0.0273283	P50516	V-type proton ATPase catalytic subunit A	Atp6v1a
	0.142614	-0.0284417	Q921X9	Protein disulfide-isomerase A5	Pdia5
	0.0212463	-0.0288726	P54797	Transport and Golgi organization 2 homolog	Tango2
	0.0356731	-0.0294399	Q6NZB0	DnaJ homolog subfamily C member 8	Dnajc8
	0.101689	-0.0303828	Q63932	Dual specificity mitogen-activated protein kinase kinase 2	Map2k2
	0.0407616	-0.0304418	P50462	Cysteine and glycine-rich protein 3	Csrp3
	0.0536222	-0.0317874	Q8R0F6	Integrin-linked kinase-associated serine/threonine phosphatase 2C	Ilkap
	0.215524	-0.0322537	P48678	Prelamin-A/C	Lmna
	0.160546	-0.0324499	P60670	Nuclear protein localization protein 4 homolog	Nploc4
	0.128053	-0.0330162	O88545	COP9 signalosome complex subunit 6	Cops6
	0.0196807	-0.0330677	P42232	Signal transducer and activator of transcription 5B	Stat5b
	0.039795	-0.0336973	Q9CZX9	ER membrane protein complex subunit 4	Emc4
	0.0263728	-0.0339794	Q9Z2Q5	39S ribosomal protein L40, mitochondrial	Mrpl40
	0.0879089	-0.0344632	O88543	COP9 signalosome complex subunit 3	Cops3
	0.0566088	-0.036438	P05132	cAMP-dependent protein kinase catalytic subunit alpha	Prkaca
	0.18811	-0.0365789	P12367	cAMP-dependent protein kinase type II-alpha regulatory subunit	Prkar2a
	0.145962	-0.0371755	Q9CRD0	OCIA domain-containing protein 1	Ociad1
	0.208883	-0.0372158	P14685	26S proteasome non-ATPase regulatory subunit 3	Psmd3
	0.159307	-0.037736	P57784	U2 small nuclear ribonucleoprotein A	Snrpa1
	0.0520267	-0.0397468	Q9WU40	Inner nuclear membrane protein Man1	Lemd3
	0.188024	-0.0407393	Q9JJU8	SH3 domain-binding glutamic acid-rich-like protein	Sh3bgrl
	0.187161	-0.0410235	P46664	Adenylosuccinate synthetase isozyme 2	Adss
	0.20387	-0.0422668	Q3U0B3	Dehydrogenase/reductase SDR family member 11	Dhrs11
	0.0860286	-0.0423434	Q9JMG1	Endothelial differentiation-related factor 1	Edf1
	0.125563	-0.042557	Q8CH18	Cell division cycle and apoptosis regulator protein 1	Ccar1
	0.172147	-0.0431625	Q9D883	Splicing factor U2AF 35 kDa subunit	U2af1
	0.175763	-0.0437616	Q8BUV3	Gephyrin	Gphn
	0.303512	-0.0438177	O35381	Acidic leucine-rich nuclear phosphoprotein 32 family member A	Anp32a
	0.284569	-0.0440479	Q3U2P1	Protein transport protein Sec24A	Sec24a
	0.0261618	-0.0457563	Q921H9	Cytochrome c oxidase assembly factor 7	Coa7
	0.0361638	-0.0457681	Q9WVB0	RNA-binding protein with multiple splicing	Rbpms
	0.0395427	-0.047381	Q9JLN9	Serine/threonine-protein kinase mTOR	Mtor
	0.113788	-0.0475411	Q00623	Apolipoprotein A-I	Apoa1
	0.51074	-0.0484551	Q922B2	Aspartate--tRNA ligase, cytoplasmic	Dars
	0.109745	-0.0488433	Q9Z1M8	Protein Red	Ik
	0.189853	-0.0490417	Q8CAK1	Putative transferase CAF17 homolog, mitochondrial	Iba57
	0.530357	-0.0497617	Q9CWJ9	Bifunctional purine biosynthesis protein PURH	Atic
	0.0842119	-0.0508029	O70451	Monocarboxylate transporter 2	Slc16a7
	0.259278	-0.0508944	Q99LP6	GrpE protein homolog 1, mitochondrial	Grpel1
	0.25815	-0.0509336	O88544	COP9 signalosome complex subunit 4	Cops4
	0.136507	-0.0510103	P62806	Histone H4	Hist1h4a
	0.0872277	-0.0512477	P62274	40S ribosomal protein S29	Rps29
	0.0165423	-0.0513458	P34152	Focal adhesion kinase 1	Ptk2
	0.334439	-0.051462	P70362	Ubiquitin fusion degradation protein 1 homolog	Ufd1l
	0.134576	-0.0522067	Q7TNP2	Serine/threonine-protein phosphatase 2A 65 kDa regulatory subunit A beta isoform	Ppp2r1b
	0.350762	-0.0532286	P42932	T-complex protein 1 subunit theta	Cct8
	0.0505811	-0.0536644	Q9Z2N8	Actin-like protein 6A	Actl6a
	0.217184	-0.0563107	Q8VDG7	Platelet-activating factor acetylhydrolase 2, cytoplasmic	Pafah2
	0.0598471	-0.0564255	Q9WVT6	Carbonic anhydrase 14	Ca14
	0.162357	-0.0566669	P10605	Cathepsin B	Ctsb
	0.0226608	-0.0575343	P03987	Ig gamma-3 chain C region	/
	0.113056	-0.0576628	O08738	Caspase-6	Casp6
	0.223317	-0.0580805	Q7TMY8	E3 ubiquitin-protein ligase HUWE1	Huwe1
	0.589492	-0.0588862	P97429	Annexin A4	Anxa4
	0.203207	-0.0592043	Q9D1M4	Eukaryotic translation elongation factor 1 epsilon-1	Eef1e1
	0.196097	-0.0610286	P56213	FAD-linked sulfhydryl oxidase ALR	Gfer
	0.05085	-0.0618674	Q8BGA9	Mitochondrial inner membrane protein OXA1L	Oxa1l
	0.280543	-0.0618969	Q8R146	Acylamino-acid-releasing enzyme	Apeh
	0.34914	-0.0623559	P97807	Fumarate hydratase, mitochondrial	Fh
	0.406941	-0.0627901	Q923D2	Flavin reductase (NADPH)	Blvrb
	0.0571618	-0.0638165	P98078	Disabled homolog 2	Dab2
	0.166012	-0.0646197	P16254	Signal recognition particle 14 kDa protein	Srp14
	0.287542	-0.0649844	Q64523	Histone H2A type 2-C	Hist2h2ac
	0.0923455	-0.0651023	Q9QYJ3	DnaJ homolog subfamily B member 1	Dnajb1
	0.0588475	-0.0653078	P70429	Ena/VASP-like protein	Evl
	0.37594	-0.0655037	Q8R311	cTAGE family member 5	Ctage5
	0.130215	-0.0670573	O35114	Lysosome membrane protein 2	Scarb2
	0.338117	-0.0675869	Q9CQU0	Thioredoxin domain-containing protein 12	Txndc12
	0.283422	-0.0677482	Q3THK7	GMP synthase [glutamine-hydrolyzing]	Gmps
	0.146155	-0.0681958	P43274	Histone H1.4	Hist1h1e
	0.675991	-0.0687021	O08601	Microsomal triglyceride transfer protein large subunit	Mttp
	0.185344	-0.0706014	P08207	Protein S100-A10	S100a10
	0.0500069	-0.0708201	Q62313	Trans-Golgi network integral membrane protein 1	Tgoln1
	0.0643106	-0.0715117	Q5XJE5	RNA polymerase-associated protein LEO1	Leo1
	0.141815	-0.072062	Q91XT4	Protein transport protein Sec16B	Sec16b
	0.28057	-0.0731894	Q9CYR0	Single-stranded DNA-binding protein, mitochondrial	Ssbp1
	0.109633	-0.0732093	P97478	5-demethoxyubiquinone hydroxylase, mitochondrial	Coq7
	0.223302	-0.0741982	Q8BFY9	Transportin-1	Tnpo1
	0.462055	-0.0751932	Q9WVE8	Protein kinase C and casein kinase substrate in neurons protein 2	Pacsin2
	0.290482	-0.0755976	Q9D7X8	Gamma-glutamylcyclotransferase	Ggct
	0.0853316	-0.0767545	A2AWP8	Rho guanine nucleotide exchange factor 10-like protein	Arhgef10l
	0.330295	-0.0779822	Q6A4J8	Ubiquitin carboxyl-terminal hydrolase 7	Usp7
	0.253713	-0.0784851	Q9DBS5	Kinesin light chain 4	Klc4
	0.271946	-0.0792688	Q569Z5	Probable ATP-dependent RNA helicase DDX46	Ddx46
	0.326641	-0.0793171	Q8BT60	Copine-3	Cpne3
	0.319895	-0.0805164	Q7TT50	Serine/threonine-protein kinase MRCK beta	Cdc42bpb
	0.752093	-0.0806912	Q3UM45	Protein phosphatase 1 regulatory subunit 7	Ppp1r7
	0.381167	-0.0809114	P62204	Calmodulin	Calm1
	0.215921	-0.0816591	Q63918	Serum deprivation-response protein	Sdpr
	0.586297	-0.0837521	P50580	Proliferation-associated protein 2G4	Pa2g4
	0.244322	-0.0848942	Q9DAR7	m7GpppX diphosphatase	Dcps
	0.453596	-0.0851525	P14869	60S acidic ribosomal protein P0	Rplp0
	0.668456	-0.0852623	Q9CQ65	S-methyl-5-thioadenosine phosphorylase	Mtap
	0.52412	-0.0852871	Q9WUR2	Enoyl-CoA delta isomerase 2, mitochondrial	Eci2
	0.265182	-0.0855276	Q8BYK6	YTH domain-containing family protein 3	Ythdf3
	0.200325	-0.0859684	Q8C7X2	ER membrane protein complex subunit 1	Emc1
	0.528496	-0.0860835	Q9R1P3	Proteasome subunit beta type-2	Psmb2
	0.243188	-0.0874905	Q9JK23	Proteasome assembly chaperone 1	Psmg1
	0.587366	-0.0876022	P31809	Carcinoembryonic antigen-related cell adhesion molecule 1	Ceacam1
	0.253745	-0.0876969	Q91VH2	Sorting nexin-9	Snx9
	0.473867	-0.0882914	P56135	ATP synthase subunit f, mitochondrial	Atp5j2
	0.165191	-0.0885052	P29391	Ferritin light chain 1	Ftl1
	0.306951	-0.0891664	Q925N2	Sideroflexin-2	Sfxn2
	0.348343	-0.0892402	Q8BG51	Mitochondrial Rho GTPase 1	Rhot1
	0.551707	-0.0902782	Q60737	Casein kinase II subunit alpha	Csnk2a1
	0.411083	-0.0904213	Q921H8	3-ketoacyl-CoA thiolase A, peroxisomal	Acaa1a
	0.104441	-0.0912286	Q8BH35	Complement component C8 beta chain	C8b
	0.577897	-0.091255	Q9Z0S1	3(2),5-bisphosphate nucleotidase 1	Bpnt1
	0.296417	-0.0916244	P22599	Alpha-1-antitrypsin 1-2	Serpina1b
	0.458752	-0.0916434	Q5EBG8	Uncharacterized protein C1orf50 homolog	/
	0.155373	-0.0921993	Q3UL36	Arginine and glutamate-rich protein 1	Arglu1
	0.483724	-0.0934925	Q61176	Arginase-1	Arg1
	0.143206	-0.0941988	Q9QZ25	Vascular non-inflammatory molecule 3	Vnn3
	1.07604	-0.0943394	P10630	Eukaryotic initiation factor 4A-II	Eif4a2
	0.185001	-0.0952093	Q9D2V7	Coronin-7	Coro7
	0.0839937	-0.0954211	P51163	Uroporphyrinogen-III synthase	Uros
	0.498729	-0.0959189	Q62417	Sorbin and SH3 domain-containing protein 1	Sorbs1
	0.734359	-0.0971809	O08553	Dihydropyrimidinase-related protein 2	Dpysl2
	0.0641054	-0.0990921	Q9QXZ6	Solute carrier organic anion transporter family member 1A1	Slco1a1
	0.609864	-0.0992747	P84084	ADP-ribosylation factor 5	Arf5
	0.430674	-0.099667	Q8R2K1	Fucose mutarotase	Fuom
	0.177206	-0.100008	Q8CGP1	Histone H2B type 1-K	Hist1h2bk
	0.108966	-0.100633	Q3TEA8	Heterochromatin protein 1-binding protein 3	Hp1bp3
	0.520116	-0.101528	Q9D6Z1	Nucleolar protein 56	Nop56
	0.13139	-0.101763	Q3UDE2	Tubulin--tyrosine ligase-like protein 12	Ttll12
	0.547752	-0.103103	Q9CQQ7	ATP synthase F(0) complex subunit B1, mitochondrial	Atp5f1
	0.58734	-0.103305	Q99KK2	N-acylneuraminate cytidylyltransferase	Cmas
	0.405379	-0.103306	Q9DC16	Endoplasmic reticulum-Golgi intermediate compartment protein 1	Ergic1
	0.554479	-0.104336	P55050	Fatty acid-binding protein, intestinal	Fabp2
	0.279403	-0.104353	P97370	Sodium/potassium-transporting ATPase subunit beta-3	Atp1b3
	0.143024	-0.104517	P10922	Histone H1.0	H1f0
	1.07973	-0.105739	P80314	T-complex protein 1 subunit beta	Cct2
	0.424435	-0.105944	Q61081	Hsp90 co-chaperone Cdc37	Cdc37
	0.525038	-0.105959	Q7TMM9	Tubulin beta-2A chain	Tubb2a
	0.520218	-0.106116	Q62086	Serum paraoxonase/arylesterase 2	Pon2
	0.319021	-0.106919	Q61102	ATP-binding cassette sub-family B member 7, mitochondrial	Abcb7
	0.435252	-0.107657	Q8BHE8	Uncharacterized protein C2orf47 homolog, mitochondrial	/
	1.09335	-0.107755	P62334	26S protease regulatory subunit 10B	Psmc6
	0.608005	-0.108192	P36552	Oxygen-dependent coproporphyrinogen-III oxidase, mitochondrial	Cpox
	0.0475498	-0.108498	Q6URW6	Myosin-14	Myh14
	0.101176	-0.108503	P01867	Ig gamma-2B chain C region	Igh-3
	0.0743951	-0.108526	Q61301	Catenin alpha-2	Ctnna2
	0.716629	-0.108635	Q9CQE8	UPF0568 protein C14orf166 homolog	/
	0.478069	-0.109808	Q60692	Proteasome subunit beta type-6	Psmb6
	1.02965	-0.109948	P56399	Ubiquitin carboxyl-terminal hydrolase 5	Usp5
	0.672643	-0.109995	Q9D7N9	Adipocyte plasma membrane-associated protein	Apmap
	0.137392	-0.111137	P70122	Ribosome maturation protein SBDS	Sbds
	0.426019	-0.111155	Q9D6M3	Mitochondrial glutamate carrier 1	Slc25a22
	0.490542	-0.111659	P63037	DnaJ homolog subfamily A member 1	Dnaja1
	1.15604	-0.113269	P26043	Radixin	Rdx
	0.454168	-0.114818	P54116	Erythrocyte band 7 integral membrane protein	Stom
	0.622478	-0.114937	Q91W90	Thioredoxin domain-containing protein 5	Txndc5
	1.31159	-0.115528	Q9R1P0	Proteasome subunit alpha type-4	Psma4
	0.498295	-0.115948	P49935	Pro-cathepsin H	Ctsh
	0.447206	-0.116105	Q62348	Translin	Tsn
	0.52783	-0.116736	Q91VS7	Microsomal glutathione S-transferase 1	Mgst1
	0.265355	-0.11928	Q9QUH0	Glutaredoxin-1	Glrx
	0.491068	-0.119631	Q8R3Q6	Coiled-coil domain-containing protein 58	Ccdc58
	0.752062	-0.119957	B2RX12	Canalicular multispecific organic anion transporter 2	Abcc3
	0.451229	-0.120458	Q9D6U8	Protein FAM162A	Fam162a
	1.07044	-0.122095	P80313	T-complex protein 1 subunit eta	Cct7
	0.765642	-0.122533	P37040	NADPH--cytochrome P450 reductase	Por
	0.320927	-0.122544	Q9DCG9	Multifunctional methyltransferase subunit TRM112-like protein	Trmt112
	1.38241	-0.123748	P49722	Proteasome subunit alpha type-2	Psma2
	1.3205	-0.12394	Q9D0R2	Threonine--tRNA ligase, cytoplasmic	Tars
	0.350055	-0.124943	O70305	Ataxin-2	Atxn2
	1.47694	-0.125909	P11983	T-complex protein 1 subunit alpha	Tcp1
	0.77198	-0.126401	Q9R0Q7	Prostaglandin E synthase 3	Ptges3
	1.60043	-0.127957	Q99KK7	Dipeptidyl peptidase 3	Dpp3
	0.537208	-0.128923	O09167	60S ribosomal protein L21	Rpl21
	0.975323	-0.129259	Q7TQI3	Ubiquitin thioesterase OTUB1	Otub1
	0.121879	-0.130051	Q8JZS9	39S ribosomal protein L48, mitochondrial	Mrpl48
	0.245363	-0.13022	Q924T2	28S ribosomal protein S2, mitochondrial	Mrps2
	0.181616	-0.130328	P28658	Ataxin-10	Atxn10
	0.472707	-0.130499	Q3THW5	Histone H2A.V	H2afv
	0.0883006	-0.13107	P97930	Thymidylate kinase	Dtymk
	0.147006	-0.131215	Q8BY87	Ubiquitin carboxyl-terminal hydrolase 47	Usp47
	0.44858	-0.131586	Q8K0C4	Lanosterol 14-alpha demethylase	Cyp51a1
	0.185448	-0.132087	P23950	Zinc finger protein 36, C3H1 type-like 1	Zfp36l1
	0.0891247	-0.132227	Q6PGB6	N-alpha-acetyltransferase 50	Naa50
	0.563671	-0.133238	Q9CQM9	Glutaredoxin-3	Glrx3
	0.383122	-0.133428	CON__Q9DCV7	Keratin, type II cytoskeletal 7	Krt7
	0.153817	-0.134303	O88322	Nidogen-2	Nid2
	0.23787	-0.134964	Q9R1Z8	Vinexin	Sorbs3
	0.469451	-0.135448	Q8R016	Bleomycin hydrolase	Blmh
	1.34483	-0.137386	Q8CC86	Nicotinate phosphoribosyltransferase	Naprt
	0.108048	-0.137438	Q8WUR0	Protein C19orf12 homolog	/
	0.891848	-0.1375	Q9QXD6	Fructose-1,6-bisphosphatase 1	Fbp1
	0.301743	-0.137873	Q9D154	Leukocyte elastase inhibitor A	Serpinb1a
	0.163523	-0.139128	Q9QZH6	Evolutionarily conserved signaling intermediate in Toll pathway, mitochondrial	Ecsit
	0.836414	-0.139269	Q9QXT0	Protein canopy homolog 2	Cnpy2
	0.707203	-0.139494	Q6GQT9	Nodal modulator 1	Nomo1
	1.31973	-0.140417	P68372	Tubulin beta-4B chain	Tubb4b
	1.38481	-0.140522	P09411	Phosphoglycerate kinase 1	Pgk1
	0.234438	-0.140822	Q3TL44	NLR family member X1	Nlrx1
	1.53896	-0.14156	Q8VDK1	Nitrilase homolog 1	Nit1
	0.330737	-0.141976	CON__P19001	Keratin, type I cytoskeletal 19	Krt19
	0.535007	-0.142654	Q9JK53	Prolargin	Prelp
	0.384592	-0.142708	O35387	HCLS1-associated protein X-1	Hax1
	0.252388	-0.143116	Q61411	GTPase HRas	Hras
	0.550638	-0.143726	P46061	Ran GTPase-activating protein 1	Rangap1
	0.306501	-0.14442	Q9D2C7	Bax inhibitor 1	Tmbim6
	1.44226	-0.144486	Q6PA06	Atlastin-2	Atl2
	0.492536	-0.144647	O88958	Glucosamine-6-phosphate isomerase 1	Gnpda1
	0.448987	-0.145585	P01898	H-2 class I histocompatibility antigen, Q10 alpha chain	H2-Q10
	1.6643	-0.145676	P47802	Metaxin-1	Mtx1
	1.17889	-0.146147	Q8JZQ2	AFG3-like protein 2	Afg3l2
	0.991099	-0.148207	Q9DBP5	UMP-CMP kinase	Cmpk1
	0.0865985	-0.150073	Q9DBR1	5-3 exoribonuclease 2	Xrn2
	0.954641	-0.150327	P68037	Ubiquitin-conjugating enzyme E2 L3	Ube2l3
	1.14244	-0.151025	O88746	Target of Myb protein 1	Tom1
	0.190524	-0.151282	Q9QYI8	DnaJ homolog subfamily B member 7	Dnajb7
	1.34014	-0.151299	P80316	T-complex protein 1 subunit epsilon	Cct5
	0.101679	-0.151995	Q9EQW7	Kinesin-like protein KIF13A	Kif13a
	1.7894	-0.152778	P20108	Thioredoxin-dependent peroxide reductase, mitochondrial	Prdx3
	0.79317	-0.153488	O35459	Delta(3,5)-Delta(2,4)-dienoyl-CoA isomerase, mitochondrial	Ech1
	0.970835	-0.153775	P48771	Cytochrome c oxidase subunit 7A2, mitochondrial	Cox7a2
	1.21805	-0.154214	P63158	High mobility group protein B1	Hmgb1
	1.02454	-0.155858	Q8K1M6	Dynamin-1-like protein	Dnm1l
	1.18909	-0.156171	Q8CI51	PDZ and LIM domain protein 5	Pdlim5
	0.186102	-0.156534	Q5SVR0	TBC1 domain family member 9B	Tbc1d9b
	0.145107	-0.157822	Q9D8S4	Oligoribonuclease, mitochondrial	Rexo2
	0.21734	-0.157965	P47809	Dual specificity mitogen-activated protein kinase kinase 4	Map2k4
	0.336093	-0.158537	P28654	Decorin	Dcn
	2.19812	-0.158695	O88696	ATP-dependent Clp protease proteolytic subunit, mitochondrial	Clpp
	0.0616147	-0.158928	P97820	Mitogen-activated protein kinase kinase kinase kinase 4	Map4k4
	1.29138	-0.159247	Q3U1J4	DNA damage-binding protein 1	Ddb1
	0.47311	-0.1609	Q6P5F9	Exportin-1	Xpo1
	0.48839	-0.161549	Q8K274	Ketosamine-3-kinase	Fn3krp
	0.474696	-0.161859	Q6PE01	U5 small nuclear ribonucleoprotein 40 kDa protein	Snrnp40
	2.12798	-0.164272	P17742	Peptidyl-prolyl cis-trans isomerase A	Ppia
	0.269227	-0.165268	P28230	Gap junction beta-1 protein	Gjb1
	0.852317	-0.16544	Q9JKB1	Ubiquitin carboxyl-terminal hydrolase isozyme L3	Uchl3
	2.37964	-0.165867	P40142	Transketolase	Tkt
	0.124543	-0.16623	Q9WV02	RNA-binding motif protein, X chromosome	Rbmx
	0.200633	-0.166737	P58064	28S ribosomal protein S6, mitochondrial	Mrps6
	0.974861	-0.166879	Q8CAQ8	MICOS complex subunit Mic60	Immt
	1.12693	-0.166942	Q8JZZ0	UDP-glucuronosyltransferase 3A2	Ugt3a2
	0.135213	-0.167267	Q921W0	Charged multivesicular body protein 1a	Chmp1a
	0.274675	-0.168445	Q8C5W0	Calmin	Clmn
	1.37971	-0.168847	Q9Z2M7	Phosphomannomutase 2	Pmm2
	0.674721	-0.169084	Q8CEI1	BolA-like protein 3	Bola3
	1.03568	-0.17086	Q9DBW0	Cytochrome P450 4V2	Cyp4v2
	0.371593	-0.171415	Q3UMY5	Echinoderm microtubule-associated protein-like 4	Eml4
	0.365177	-0.172942	Q63829	COMM domain-containing protein 3	Commd3
	0.698964	-0.173406	Q8R123	FAD synthase	Flad1
	0.903762	-0.174459	Q60931	Voltage-dependent anion-selective channel protein 3	Vdac3
	0.105732	-0.174679	Q91WK5	Glycine cleavage system H protein, mitochondrial	Gcsh
	1.76166	-0.175424	O88685	26S protease regulatory subunit 6A	Psmc3
	0.762934	-0.176007	Q924D0	Reticulon-4-interacting protein 1, mitochondrial	Rtn4ip1
	0.243049	-0.176099	Q91XC9	Peroxisomal membrane protein PEX16	Pex16
	1.21498	-0.176251	P16406	Glutamyl aminopeptidase	Enpep
	0.805851	-0.176416	Q9CR70	EKC/KEOPS complex subunit Lage3	Lage3
	2.0778	-0.178028	P59325	Eukaryotic translation initiation factor 5	Eif5
	0.308663	-0.178153	Q3URD3	Sarcolemmal membrane-associated protein	Slmap
	0.672251	-0.18195	P49443	Protein phosphatase 1A	Ppm1a
	0.820192	-0.182198	P62331	ADP-ribosylation factor 6	Arf6
	1.78412	-0.182914	P17751	Triosephosphate isomerase	Tpi1
	0.690318	-0.183725	Q9D5V5	Cullin-5	Cul5
	0.472713	-0.184297	Q8BFY6	Peflin	Pef1
	0.230764	-0.185764	P35991	Tyrosine-protein kinase BTK	Btk
	2.90319	-0.186089	P63038	60 kDa heat shock protein, mitochondrial	Hspd1
	0.542975	-0.186302	Q8BSE0	Regulator of microtubule dynamics protein 2	Rmdn2
	0.848541	-0.186311	Q5RKZ7	Molybdenum cofactor biosynthesis protein 1	Mocs1
	0.479039	-0.186613	Q80X50	Ubiquitin-associated protein 2-like	Ubap2l
	0.631372	-0.187872	Q99K30	Epidermal growth factor receptor kinase substrate 8-like protein 2	Eps8l2
	1.0066	-0.189326	Q60930	Voltage-dependent anion-selective channel protein 2	Vdac2
	0.237982	-0.189653	Q8BVW3	Tripartite motif-containing protein 14	Trim14
	0.769246	-0.189665	P40237	CD82 antigen	Cd82
	0.250167	-0.189807	P70665	Sialate O-acetylesterase	Siae
	1.84793	-0.190995	P97384	Annexin A11	Anxa11
	2.0887	-0.192209	Q9CQ60	6-phosphogluconolactonase	Pgls
	1.72744	-0.192332	Q9CQX8	28S ribosomal protein S36, mitochondrial	Mrps36
	0.484959	-0.194062	P03953	Complement factor D	Cfd
	1.21099	-0.195235	P50396	Rab GDP dissociation inhibitor alpha	Gdi1
	1.16918	-0.196052	Q9WUP7	Ubiquitin carboxyl-terminal hydrolase isozyme L5	Uchl5
	2.27322	-0.196526	Q99LX0	Protein deglycase DJ-1	Park7
	2.03273	-0.196899	Q6P6M7	O-phosphoseryl-tRNA(Sec) selenium transferase	Sepsecs
	2.18712	-0.198513	Q8BKZ9	Pyruvate dehydrogenase protein X component, mitochondrial	Pdhx
	0.618321	-0.199056	Q8CHP8	Phosphoglycolate phosphatase	Pgp
	2.29936	-0.199306	P99029	Peroxiredoxin-5, mitochondrial	Prdx5
	0.235107	-0.199711	O55201	Transcription elongation factor SPT5	Supt5h
	1.36726	-0.200312	P35123	Ubiquitin carboxyl-terminal hydrolase 4	Usp4
	1.39864	-0.200531	Q9CPT4	Myeloid-derived growth factor	Mydgf
	0.880785	-0.200743	Q9D8X1	Copper homeostasis protein cutC homolog	Cutc
	0.70537	-0.200886	Q05421	Cytochrome P450 2E1	Cyp2e1
	1.88978	-0.201965	Q8BFW7	Lipoma-preferred partner homolog	Lpp
	2.19339	-0.202018	Q8VDN2	Sodium/potassium-transporting ATPase subunit alpha-1	Atp1a1
	2.5294	-0.20205	Q8VEM8	Phosphate carrier protein, mitochondrial	Slc25a3
	0.239731	-0.202468	Q9D4H8	Cullin-2	Cul2
	0.199143	-0.204218	O88952	Protein lin-7 homolog C	Lin7c
	0.317804	-0.20781	Q75N62	GTPase IMAP family member 8	Gimap8
	2.09174	-0.208334	P97450	ATP synthase-coupling factor 6, mitochondrial	Atp5j
	0.961624	-0.209492	Q9EPK7	Exportin-7	Xpo7
	0.228185	-0.20996	Q6ZQ08	CCR4-NOT transcription complex subunit 1	Cnot1
	0.223473	-0.211271	Q921L3	Transmembrane and coiled-coil domain-containing protein 1	Tmco1
	0.185226	-0.211698	Q9D1F4	Proline-rich AKT1 substrate 1	Akt1s1
	1.68393	-0.212097	Q791V5	Mitochondrial carrier homolog 2	Mtch2
	1.27774	-0.213921	Q91XF0	Pyridoxine-5-phosphate oxidase	Pnpo
	0.764268	-0.213983	O35711	Liprin-beta-2	Ppfibp2
	0.259583	-0.214069	Q5SUC9	Protein SCO1 homolog, mitochondrial	Sco1
	0.491418	-0.215933	Q9CZR8	Elongation factor Ts, mitochondrial	Tsfm
	0.913091	-0.220001	Q99KP6	Pre-mRNA-processing factor 19	Prpf19
	1.12239	-0.220503	P48776	Tryptophan 2,3-dioxygenase	Tdo2
	0.254335	-0.220514	Q9R0Q9	Mannose-P-dolichol utilization defect 1 protein	Mpdu1
	0.112063	-0.221884	Q8CGB6	Tensin-2	Tns2
	1.67494	-0.222761	Q80UU9	Membrane-associated progesterone receptor component 2	Pgrmc2
	3.7409	-0.223768	P50247	Adenosylhomocysteinase	Ahcy
	0.22423	-0.22435	P31938	Dual specificity mitogen-activated protein kinase kinase 1	Map2k1
	0.232464	-0.224888	Q91V01	Lysophospholipid acyltransferase 5	Lpcat3
	0.2261	-0.225799	Q6PCP5	Mitochondrial fission factor	Mff
	1.1644	-0.226377	Q9JHS4	ATP-dependent Clp protease ATP-binding subunit clpX-like, mitochondrial	Clpx
	1.68726	-0.227139	Q8R0F9	SEC14-like protein 4	Sec14l4
	1.08341	-0.227353	Q9Z2V4	Phosphoenolpyruvate carboxykinase, cytosolic [GTP]	Pck1
	2.40604	-0.227432	P08228	Superoxide dismutase [Cu-Zn]	Sod1
	0.643784	-0.227578	Q91WK0	Leucine-rich repeat flightless-interacting protein 2	Lrrfip2
	0.661461	-0.228034	Q8K2I3	Dimethylaniline monooxygenase [N-oxide-forming] 2	Fmo2
	1.11029	-0.228255	Q9CQH7	Transcription factor BTF3 homolog 4	Btf3l4
	3.67704	-0.229159	P35700	Peroxiredoxin-1	Prdx1
[truncated: 1,057 more rows]
