# Supplementary material for: The in vivo ISGylome links ISG15 to metabolic pathways and autophagy upon Listeria monocytogenes infection
Source: Nat Commun. 2019 Nov 26;10:5383. doi: 10.1038/s41467-019-13393-x (PMC6879477; doi:10.1038/s41467-019-13393-x)
Supplement: Supplementary file 7 — Supplementary Data 5 [file 41467_2019_13393_MOESM7_ESM.xlsx]

## Sheet: S_x
Table SX. List of GlyGly(K) derived from ubiquitin. The GlyGly(K) sites are ordered by cluster ranking according to the heatmap shown in Figure X. Columns from left to right contain the rank number, the cluster number, the UniProt accession number, the gene name, the protein name, the position of the modified lysine residue in the protein sequence, multiplicity indication whether the site was fin…
#	FC ?????	Uniprot ID	Gene name	Protein name	Lysine position	Multiplicity	Sequence window	Ubiquitin sites
1	cluster 1	Q9QZE7	Tsnax	Translin-associated protein X	68	1	YERLVKLSRDITVESKRTIFLLHRITSAPDM	x
2	cluster 1	Q9QZ85	Iigp1	Interferon-inducible GTPase 1	101	1	INTLRGIGNEEEGAAKTGVVEVTMERHPYKH	x
3	cluster 1	Q80SU7	Gvin1	Interferon-induced very large GTPase 1	1041	1	QIRKSWQDASKSPQDKSYSHRNQQMCRVSTP
4	cluster 1	P47802	Mtx1	Metaxin-1	38	1	SLAVLTYTRFTGAPLKIHKTSNPWQSPSGTL
5	cluster 1	P10126	Eef1a1	Elongation factor 1-alpha 1	273	1	GIGTVPVGRVETGVLKPGMVVTFAPVNVTTE	x
6	cluster 1	P32020	Scp2	Non-specific lipid-transfer protein	183	1	KEHMEKYGTKVEHFAKIGWKNHKHSVNNTYS	x
7	cluster 1	Q8CFE4	Scyl2	SCY1-like protein 2	9	2	_______MESMLNKLKSTVTKVTADVTSAVM
8	cluster 1	Q8CFE4	Scyl2	SCY1-like protein 2	7	2	_________MESMLNKLKSTVTKVTADVTSA	x
9	cluster 1	Q91VR5	Ddx1	ATP-dependent RNA helicase DDX1	234	1	PAHIKNQALFPACVLKNAELKFNFGEEEFKF
10	cluster 1	WP_014600747.1	/	alpha-L-fucosidase	89	1	PTGRRVIVGLKDELTKANLSHIELNGSTEEN
11	cluster 1	Q9EQK5	Mvp	Major vault protein	33	1	VLDQNSNVSRVEVGPKTYIRQDNERVLFAPV	x
12	cluster 1	Q8VHL0	Slc14a1	Urea transporter 1	361	1	LLTTKNPNIYRMPLSKVTYSEENRIFYLQNK	x
13	cluster 1	Q61699	Hsph1	Heat shock protein 105 kDa	704	1	YIDKLEELMKMGTPVKVRFQEAEERPKVLEE
14	cluster 1	P08032	Spta1	Spectrin alpha chain, erythrocytic 1	1905	1	QNKDKISTKIQVLNEKTASLAKALAAWKSQL
15	cluster 1	Q60766	Irgm1	Immunity-related GTPase family M protein 1	280	1	YGTYEKIVGDKVAVWKQRIANESLKNSLGVR	x
16	cluster 1	WP_014600985.1	/	diaminopimelate epimerase	108	1	LLEKHALTEAKVETMKAILDVKKATSLGFDI
17	cluster 1	WP_014600985.1	/	diaminopimelate epimerase	103	1	TVARYLLEKHALTEAKVETMKAILDVKKATS
18	cluster 1	Q9EQY0	Ern1	Serine/threonine-protein kinase/endoribonuclease IRE1	837	1	SAKHVLKHPFFWSLEKQLQFFQDVSDRIEKE
19	cluster 1	Q80SU7	Gvin1	Interferon-induced very large GTPase 1	1269	1	AKEKAQTVMALLEEYKLSQTKENLLPLQGQL	x
20	cluster 1	E9Q555	Rnf213	E3 ubiquitin-protein ligase RNF213	2424	1	LVKVHGGTTPSMIYSKVKEAERTAFSNKAQH	x
21	cluster 1	O70291	Grk4	G protein-coupled receptor kinase 4	73	1	KQPIGRLLFRQFCDTKPDLKRCIEFLDAVAE
22	cluster 1	Q9JK38	Gnpnat1	Glucosamine 6-phosphate N-acetyltransferase	115	1	TATLIIEHKFIHSCAKRGRVEDVVVSDECRG	x
23	cluster 1	Q80SU7	Gvin1	Interferon-induced very large GTPase 1	489	1	VPIWDIILSSHRTDFKNALQVANCLKDNYTA
24	cluster 1	P06801	Me1	NADP-dependent malic enzyme	330	1	MAMEKEGLSKENARKKIWLVDSKGLIVKGRA	x
25	cluster 1	E9Q555	Rnf213	E3 ubiquitin-protein ligase RNF213	2303	1	NGYVDAINPSNGKVIKKDVMTKELFDGLRLQ
26	cluster 1	P06801	Me1	NADP-dependent malic enzyme	329	1	VMAMEKEGLSKENARKKIWLVDSKGLIVKGR
27	cluster 1	Q3TMW1	Ccdc102a	Coiled-coil domain-containing protein 102A	463	1	HETEVKKLRLRVEELKKELAQAEDELDEAHN
28	cluster 1	Q9D2J7	Ankef1	Ankyrin repeat and EF-hand domain-containing protein 1	646	1	AKAYADYRIIDMIKEKLDNLPKQADNQKMKG
29	cluster 1	Q8K442	Abca8a	ATP-binding cassette sub-family A member 8-A	250	1	PLTYYISAGVTRERKKMKGLMAVMGLRDSAF
30	cluster 1	Q9CZ15	Gins1	DNA replication complex GINS protein PSF1	5	1	___________MFCEKAMELVRELHRAPEGQ
31	cluster 1	Q91VS7	Mgst1	Microsomal glutathione S-transferase 1	61	1	NPEDCAGFGKGENAKKFVRTDEKVERVRRAH	x
32	cluster 1	P63017	Hspa8	Heat shock cognate 71 kDa protein	257	1	IAEFKRKHKKDISENKRAVRRLRTACERAKR	x
33	cluster 1	P62849	Rps24	40S ribosomal protein S24	83	1	KTTGFGMIYDSLDYAKKNEPKHRLARHGLYE	x
34	cluster 1	P62082	Rps7	40S ribosomal protein S7	147	1	DLVFPSEIVGKRIRVKLDGSRLIKVHLDKAQ
35	cluster 1	P43883	Plin2	Perilipin-2	142	1	KDSVASTVSGVVDKTKGAVTGSVERTKSVVN
36	cluster 1	P42225	Stat1	Signal transducer and activator of transcription 1	592	1	CIMGFISKERERALLKDQQPGTFLLRFSESS	x
37	cluster 1	E9Q9A9	Oas2	2'-5'-oligoadenylate synthase 2	203	1	RSNENPSSCVYVDLKKSMDQVRASPGEFSDC
38	cluster 1	P40142	Tkt	Transketolase	353	1	LDGDTKNSTFSELFKKEHPDRFIECYIAEQN
39	cluster 1	Q68FH4	Galk2	N-acetylgalactosamine kinase	333	1	PNTQDELTFKLYQRAKHVYSEAARVLQFKQV
40	cluster 1	P27661	H2afx	Histone H2AX	120	1	QGGVLPNIQAVLLPKKSSATVGPKAPAVGKK
41	cluster 1	P26043	Rdx	Radixin	79	1	KVTQQDVKKENPLQFKFRAKFFPEDVSEELI	x
42	cluster 1	P16858	Gapdh	Glyceraldehyde-3-phosphate dehydrogenase	111	1	STGVFTTMEKAGAHLKGGAKRVIISAPSADA	x
43	cluster 1	O35490	Bhmt	Betaine--homocysteine S-methyltransferase 1	232	1	CHFDPSVSLQTVKLMKEGLEAARLKAYLMSQ	x
44	cluster 1	P24549	Aldh1a1	Retinal dehydrogenase 1	91	1	0	x
45	cluster 1	Q8K274	Fn3krp	Ketosamine-3-kinase	45	1	SYDTDKGRVFVKVNSKAEARRMFEGEMASLT
46	cluster 1	Q9JMH7	Neu3	Sialidase-3	154	1	GEVKDLTEEVIGSEVKRWATFAVGPGHGIQL	x
47	cluster 1	E9Q555	Rnf213	E3 ubiquitin-protein ligase RNF213	2951	1	SPQDITHAVLRNFSGKDNIQALSIFTASLPE	x
48	cluster 1	Q3THW5	H2afv	Histone H2A.V	121	1	AGGGVIPHIHKSLIGKKGQQKTA________	x
49	cluster 1	Q923B6	Steap4	Metalloreductase STEAP4	73	1	LPRGAEVLSYSEAASKSDIIILAMHREHYDS
50	cluster 1	P80317	Cct6a	T-complex protein 1 subunit zeta	129	1	LHPRIITEGFEAAKEKALQFLEQVKVSKEMD	x
51	cluster 1	P48036	Anxa5	Annexin A5	99	1	KPSRLYDAYELKHALKGAGTDEKVLTEIIAS	x
52	cluster 1	A2AKK5	Acnat1	Acyl-coenzyme A amino acid N-acyltransferase 1	123	1	LYDSVNWLETVRIPSKASQRVQRWFVGPGVK
53	cluster 1	P12970	Rpl7a	60S ribosomal protein L7a	48	1	EKRPKNFGIGQDIQPKRDLTRFVKWPRYIRL	x
54	cluster 1	Q9JI75	Nqo2	Ribosyldihydronicotinamide dehydrogenase [quinone]	23	1	IVYAHQEPKSFNGSLKKVAVEELSKQGCTVT	x
55	cluster 1	E9Q555	Rnf213	E3 ubiquitin-protein ligase RNF213	3537	1	SFLRESKMRLHVLLNKQEENQVRSLKEWVTR	x
56	cluster 1	P63101	Ywhaz	14-3-3 protein zeta/delta	139	1	DYYRYLAEVAAGDDKKGIVDQSQQAYQEAFE	x
57	cluster 1	Q3THW5	H2afv	Histone H2A.V	122	2	GGGVIPHIHKSLIGKKGQQKTA_________	x
58	cluster 1	Q3THW5	H2afv	Histone H2A.V	121	2	AGGGVIPHIHKSLIGKKGQQKTA________	x
59	cluster 1	Q8CGP1	Hist1h2bk	Histone H2B type 1-K	121	1	ELAKHAVSEGTKAVTKYTSAK__________	x
60	cluster 1	Q61768	Kif5b	Kinesin-1 heavy chain	420	1	AAVGMAGSFTDAERRKCEEELAKLYKQLDDK	x
61	cluster 1	Q60766	Irgm1	Immunity-related GTPase family M protein 1	57	1	LPEVSRSTERALREGKLLELVYGIKETVATL	x
62	cluster 1	P70362	Ufd1l	Ubiquitin fusion degradation protein 1 homolog	72	1	SRLNITYPMLFKLTNKNSDRMTHCGVLEFVA
63	cluster 1	P62858	Rps28	40S ribosomal protein S28	16	1	MDTSRVQPIKLARVTKVLGRTGSQGQCTQVR
64	cluster 1	P59598	Asxl1	Putative Polycomb group protein ASXL1	351	1	RLRQEMEKEKKVEQWKEKFFEDYYGQKLGLT	x
65	cluster 1	P60867	Rps20	40S ribosomal protein S20	30	1	VAIHRIRITLTSRNVKSLEKVCADLIRGAKE	x
66	cluster 1	Q9Z0E6	Gbp2	Interferon-induced guanylate-binding protein 2	372	1	PIESEAIEVFLKNSFKDVDQKFQTELGNLLV
67	cluster 1	Q9JI75	Nqo2	Ribosyldihydronicotinamide dehydrogenase [quinone]	24	1	VYAHQEPKSFNGSLKKVAVEELSKQGCTVTV
68	cluster 1	P62843	Rps15	40S ribosomal protein S15	58	1	RRLNRGLRRKQHSLLKRLRKAKKEAPPMEKP	x
69	cluster 1	P62717	Rpl18a	60S ribosomal protein L18a	136	1	AHSIQIMKVEEIAAGKCRRPAVKQFHDSKIK	x
70	cluster 1	P62270	Rps18	40S ribosomal protein S18	54	1	RYAHVVLRKADIDLTKRAGELTEDEVERVIT	x
71	cluster 1	P16460	Ass1	Argininosuccinate synthase	121	1	AQREGAKYVSHGATGKGNDQVRFELTCYSLA	x
72	cluster 1	O88685	Psmc3	26S protease regulatory subunit 6A	149	1	TYFLPVIGLVDAEKLKPGDLVGVNKDSYLIL	x
73	cluster 1	P06151	Ldha	L-lactate dehydrogenase A chain	76	1	EMMDLQHGSLFLKTPKIVSSKDYCVTANSKL	x
74	cluster 1	Q9CQS8	Sec61b	Protein transport protein Sec61 subunit beta	20	1	TPSGTNVGSSGRSPSKAVAARAAGSTVRQRK
75	cluster 1	P62192	Psmc1	26S protease regulatory subunit 4	98	1	EQMKPLEEKQEEERSKVDDLRGTPMSVGTLE	x
76	cluster 1	P41216	Acsl1	Long-chain-fatty-acid--CoA ligase 1	512	1	EMNYLASKGEGEVCVKGANVFKGYLKDPART	x
77	cluster 1	P01942	Hba	Hemoglobin subunit alpha	8	1	________MVLSGEDKSNIKAAWGKIGGHGA	x
78	cluster 1	O35488	Slc27a2	Very long-chain acyl-CoA synthetase	377	1	YASTEGNIGFVNYPRKIGAVGRANYLQRKVA
79	cluster 1	P24549	Aldh1a1	Retinal dehydrogenase 1	255	1	DKVSFTGSTEVGKLIKEAAGKSNLKRVTLEL	x
80	cluster 1	Q64282	Ifit1	Interferon-induced protein with tetratricopeptide repeats 1	287	1	SPSSGYLHYQKGLCYKQQISQLRTSRNRQPR	x
81	cluster 1	Q60932	Vdac1	Voltage-dependent anion-selective channel protein 1	123	1	LKLTFDSSFSPNTGKKNAKIKTGYKREHINL	x
82	cluster 1	P62082	Rps7	40S ribosomal protein S7	155	1	VGKRIRVKLDGSRLIKVHLDKAQQNNVEHKV	x
83	cluster 1	P16858	Gapdh	Glyceraldehyde-3-phosphate dehydrogenase	257	1	DLTCRLEKPAKYDDIKKVVKQASEGPLKGIL	x
84	cluster 1	O88685	Psmc3	26S protease regulatory subunit 6A	82	1	HELQAMKDKIKENSEKIKVNKTLPYLVSNVI	x
85	cluster 1	Q6ZWY9	Hist1h2bc	Histone H2B type 1-C/E/G	6	1	__________MPEPAKSAPAPKKGSKKAVTK	x
86	cluster 1	Q9QXF8	Gnmt	Glycine N-methyltransferase	238	1	VQVPGTGRDGSPGFSKFRLSYYPHCLASFTE	x
87	cluster 1	Q923B6	Steap4	Metalloreductase STEAP4	32	1	EKQGVVCIFGTGDFGKSLGLKMLQCGYSIVF
88	cluster 1	P11531	Dmd	Dystrophin	3301	1	VWLPVLHRVAAAETAKHQAKCNICKECPIIG	x
89	cluster 1	P84244	H3f3a	Histone H3.3	24	1	RKSTGGKAPRKQLATKAARKSAPSTGGVKKP
90	cluster 1	Q91ZX7	Lrp1	Prolow-density lipoprotein receptor-related protein 1	4528	1	MGGHGSRHSLASTDEKRELLGRGPEDEIGDP
91	cluster 1	Q00519	Xdh	Xanthine dehydrogenase/oxidase	905	1	NAYKIPNIRGTGRICKTNLPSNTAFRGFGGP	x
92	cluster 1	P12246	Apcs	Serum amyloid P-component	146	1	GKPWVKKSLQREYTVKAPPSIVLGQEQDNYG	x
93	cluster 1	P35700	Prdx1	Peroxiredoxin-1	7	1	_________MSSGNAKIGYPAPNFKATAVMP	x
94	cluster 1	Q9R1Q6	Tmem176b	Transmembrane protein 176B	243	1	YGRSSQALNEEESERKLLDGHPAPASPAKEK	x
95	cluster 1	P84099	Rpl19	60S ribosomal protein L19	190	1	ERLQAKKEEIIKTLSKEEETKK_________	x
96	cluster 1	P84099	Rpl19	60S ribosomal protein L19	196	1	KEEIIKTLSKEEETKK_______________	x
97	cluster 1	E9Q555	Rnf213	E3 ubiquitin-protein ligase RNF213	2888	1	ESAEGICSSDRLVQDKIRGYFAPFAKAYETV	x
98	cluster 1	Q8CIE6	Copa	Coatomer subunit alpha	271	1	VFHPRQELILSNSEDKSIRVWDMSKRTGVQT	x
99	cluster 1	Q923B6	Steap4	Metalloreductase STEAP4	467	1	GWERNSKYTQSALNGKSDI____________
100	cluster 1	Q9EQK5	Mvp	Major vault protein	444	1	LGHDPLADRGQKGTAKVLQPSAARNKTRVVS	x
101	cluster 1	WP_014930931.1	/	hypothetical protein	94	1	GLHFNISDDEKFTSVKDETKINFGLSVWACA
102	cluster 1	Q9Z2V4	Pck1	Phosphoenolpyruvate carboxykinase, cytosolic [GTP]	91	1	WLALTDPRDVARIESKTVIITQEQRDTVPIP	x
103	cluster 1	Q9Z0E6	Gbp2	Interferon-induced guanylate-binding protein 2	389	1	VDQKFQTELGNLLVAKRDAFIKKNMDVSSAR	x
104	cluster 1	Q9JHR7	Ide	Insulin-degrading enzyme	308	1	FQEEHLRQLYKIVPIKDIRNLYVTFPIPDLQ	x
105	cluster 1	Q9EQK5	Mvp	Major vault protein	169	1	QKEVEVVEIIQATVIKQNQALRLRARKECFD
106	cluster 1	P62849	Rps24	40S ribosomal protein S24	21	1	TIRTRKFMTNRLLQRKQMVIDVLHPGKATVP	x
107	cluster 1	P60867	Rps20	40S ribosomal protein S20	34	1	RIRITLTSRNVKSLEKVCADLIRGAKEKNLK	x
108	cluster 1	P07901	Hsp90aa1	Heat shock protein HSP 90-alpha	444	1	AEDKENYKKFYEQFSKNIKLGIHEDSQNRKK	x
109	cluster 1	P28271	Aco1	Cytoplasmic aconitate hydratase	464	1	AGLLAKKAVEAGLSVKPYIKTSLSPGSGVVT	x
110	cluster 1	Q9DBJ1	Pgam1	Phosphoglycerate mutase 1	106	1	HYGGLTGLNKAETAAKHGEAQVKIWRRSYDV	x
111	cluster 1	Q923B6	Steap4	Metalloreductase STEAP4	109	1	DYLKGKVLVDVSNNRKINQYPESNAEYLAQL	x
112	cluster 1	P62983	Rps27a	Ubiquitin-40S ribosomal protein S27a	113	1	VKLAVLKYYKVDENGKISRLRRECPSDECGA	x
113	cluster 1	P56399	Usp5	Ubiquitin carboxyl-terminal hydrolase 5	558	1	DDFWSTALQAKSVAVKTTRFASFPDYLVIQI	x
114	cluster 1	P05366	Saa1	Serum amyloid A-1 protein	75	1	YDAAQRGPGGVWAAEKISDGREAFQEFFGRG
115	cluster 1	P16460	Ass1	Argininosuccinate synthase	340	1	FWHSPECEFVRHCIQKSQERVEGKVQVSVFK	x
116	cluster 1	Q9QYB1	Clic4	Chloride intracellular channel protein 4	199	1	MTLADCNLLPKLHIVKVVAKKYRNFDIPKGM	x
117	cluster 1	Q9D8C4	Ifi35	Interferon-induced 35 kDa protein homolog	57	1	PFSVPEVPLVFQGQTKQGRQVPKFVVSNLKV	x
118	cluster 1	Q923B6	Steap4	Metalloreductase STEAP4	163	1	DASRQVFVCGNDSKAKQRVMDIARTLGLTPL
119	cluster 1	P62334	Psmc6	26S protease regulatory subunit 10B	38	1	DGRLKELREQLKELTKQYEKSENDLKALQSV	x
120	cluster 1	P41233	Abca1	ATP-binding cassette sub-family A member 1	2036	1	VGKVGEWAIRKLGLVKYGEKYASNYSGGNKR	x
121	cluster 1	P26040	Ezr	Ezrin	79	1	KVSAQEVRKENPVQFKFRAKFYPEDVAEELI	x
122	cluster 1	O35226	Psmd4	26S proteasome non-ATPase regulatory subunit 4	83	1	TGRILSKLHTVQPKGKITFCTGIRVAHLALK
123	cluster 1	P20491	Fcer1g	High affinity immunoglobulin epsilon receptor subunit gamma	60	1	RLKIQVRKAAIASREKADAVYTGLNTRSQET	x
124	cluster 1	Q9DCD0	Pgd	6-phosphogluconate dehydrogenase, decarboxylating	325	1	VQLEGSKKSFLEDIRKALYASKIISYAQGFM
125	cluster 1	Q91X72	Hpx	Hemopexin	204	1	AALRWLERYYCFQGNKFLRFNPVTGEVPPRY	x
126	cluster 1	Q6EDY6	Lrrc16a	Leucine-rich repeat-containing protein 16A	604	1	DMGAKMLAKALQINTKLRTVIWDKNNITAQG	x
127	cluster 1	Q6ZWY9	Hist1h2bc	Histone H2B type 1-C/E/G	117	1	LLPGELAKHAVSEGTKAVTKYTSSK______	x
128	cluster 1	P35980	Rpl18	60S ribosomal protein L18	78	1	LSRMIRKMKLPGRENKTAVVVGTVTDDVRIL	x
129	cluster 1	Q923B6	Steap4	Metalloreductase STEAP4	458	1	DKTLTRIRQGWERNSKYTQSALNGKSDI___	x
130	cluster 1	Q711T7	Nadsyn1	Glutamine-dependent NAD(+) synthetase	28	1	NQWALDFEGNFQRILKSIQIAKGKGARYRLG	x
131	cluster 1	P21981	Tgm2	Protein-glutamine gamma-glutamyltransferase 2	425	1	GSVLKSINRSLVVGQKISTKSVGRDDREDIT	x
132	cluster 1	P97351	Rps3a	40S ribosomal protein S3a	249	1	EGGSSGKAAGDETGAKVERADGYEPPVQESV	x
133	cluster 1	WP_003723844.1	/	ABC transporter substrate-binding protein	356	1	GAQPVNKEVVEQKAYKENEVIKSFGDLPNEI
134	cluster 1	Q8C9E8	Fam26f	Protein FAM26F	243	1	TQLAEENVRCFFECSKPKECNTPSSKDWQEI
135	cluster 1	Q8BGB8	Coq4	Ubiquinone biosynthesis protein COQ4 homolog, mitochondrial	136	1	EGSLGREYLRFLDVNKVSPDTRAPTRFVDDE
136	cluster 1	P70669	Phex	Metalloendopeptidase homolog PEX	635	1	NQYSNYYWKKAGLNVKGKRTLGENIADNGGL
137	cluster 1	P61982	Ywhag	14-3-3 protein gamma	10	1	______MVDREQLVQKARLAEQAERYDDMAA	x
138	cluster 1	P52840	Sult1a1	Sulfotransferase 1A1	120	1	LPLSLLPQSLLDQKIKVIYVARNAKDVVVSY	x
139	cluster 1	P50247	Ahcy	Adenosylhomocysteinase	20	1	LPYKVADIGLAAWGRKALDIAENEMPGLMRM	x
140	cluster 1	P05366	Saa1	Serum amyloid A-1 protein	43	1	AFQGAGDMWRAYTDMKEANWKNSDKYFHARG
141	cluster 1	P16460	Ass1	Argininosuccinate synthase	408	1	NINSLRLKEYHRLQSKVTAK___________	x
142	cluster 1	Q9D8C4	Ifi35	Interferon-induced 35 kDa protein homolog	98	1	VTFEDPKVVDRLLQQKEHRVNLEDCRLRVQV
143	cluster 1	Q9D819	Ppa1	Inorganic pyrophosphatase	22	1	EERAAPFTLEYRVFLKNEKGQYISPFHDVPI
144	cluster 1	Q61699	Hsph1	Heat shock protein 105 kDa	351	1	SAIEIVGGATRIPAVKERIAKFFGKDVSTTL
145	cluster 1	Q60766	Irgm1	Immunity-related GTPase family M protein 1	398	1	RMLFLVAQDTKNILEKILRDSIFPPQI____	x
146	cluster 1	P62843	Rps15	40S ribosomal protein S15	77	1	KAKKEAPPMEKPEVVKTHLRDMIILPEMVGS	x
147	cluster 1	P40142	Tkt	Transketolase	319	1	PTPPSYKVGDKIATRKAYGLALAKLGHASDR	x
148	cluster 1	P21958	Tap1	Antigen peptide transporter 1	707	1	REGSVGEQGTHLQLMKRGGCYRAMVEALAAP
149	cluster 1	P14152	Mdh1	Malate dehydrogenase, cytoplasmic	312	1	WKFVEGLPINDFSREKMDLTAKELTEEKETA	x
150	cluster 1	Q01768	Nme2	Nucleoside diphosphate kinase B	100	1	0	x
151	cluster 1	Q61646	Hp	Haptoglobin	119	1	IGGSMDAKGSFPWQAKMISRHGLTTGATLIS	x
152	cluster 1	Q64112	Ifit2	Interferon-induced protein with tetratricopeptide repeats 2	61	1	NSEFKATMCNILAYVKHCRGLNEAALQCLGE
153	cluster 1	Q61176	Arg1	Arginase-1	17	1	SSKPKSLEIIGAPFSKGQPRGGVEKGPAALR	x
154	cluster 1	Q61107	Gbp4	Guanylate-binding protein 4	323	1	AVTTLAQRENSIAVQKAADHYSEQMAQRMRL
155	cluster 1	Q61176	Arg1	Arginase-1	39	1	VEKGPAALRKAGLLEKLKETEYDVRDHGDLA	x
156	cluster 1	Q9ES97	Rtn3	Reticulon-3	945	1	KTQIDHYVGIARDQTKSIVEKIQAKLPGIAK
157	cluster 1	Q9CYH2	Fam213a	Redox-regulatory protein FAM213A	126	1	EDFQPYFKGEIFLDEKKKFYGPERRKMMFMG
158	cluster 1	Q9CR16	Ppid	Peptidyl-prolyl cis-trans isomerase D	14	1	__MSHASPAAKPSNSKNPRVFFDVDIGGERV	x
159	cluster 1	Q922D8	Mthfd1	C-1-tetrahydrofolate synthase, cytoplasmic	543	1	ITWQRVLDTNDRFLRKITIGQSPTEKGHTRT	x
160	cluster 1	Q8VCW4	Unc93b1	Protein unc-93 homolog B1	535	1	QGLVPRQPRIPKPQHKVRGYRYLEEDNSDES	x
161	cluster 1	Q8CGP1	Hist1h2bk	Histone H2B type 1-K	117	1	LLPGELAKHAVSEGTKAVTKYTSAK______	x
162	cluster 1	Q80SU7	Gvin1	Interferon-induced very large GTPase 1	1071	1	PIVSFIRVGNDLSASKSQIMNSLLSKRKHDV
163	cluster 1	E9Q555	Rnf213	E3 ubiquitin-protein ligase RNF213	2980	1	PEARYKEEVSTVELIKQNIYPGPQASSRGLD	x
164	cluster 1	Q3TRM8	Hk3	Hexokinase-3	184	1	CHQTGLDRSTLISWTKGFRCSGVEGQDVVQL	x
165	cluster 1	Q8C636	Spata16	Spermatogenesis-associated protein 16	175	1	PPASPRDLTTLPQIDKWLQVALKDASSCYRQ
166	cluster 1	Q9Z1Z2	Strap	Serine-threonine kinase receptor-associated protein	73	1	HKGAVWGATLNKDATKAATAAADFTAKVWDA	x
167	cluster 1	E9Q555	Rnf213	E3 ubiquitin-protein ligase RNF213	2408	1	FLSDLKRGSVEAETMKLVKVHGGTTPSMIYS	x
168	cluster 1	Q923B6	Steap4	Metalloreductase STEAP4	97	1	HREHYDSLTELVDYLKGKVLVDVSNNRKINQ	x
169	cluster 2	P56657	Cyp2c40	Cytochrome P450 2C40	235	1	PILIDYCPGSHNKLFKNHTWIKSYLLGKIKE	x
170	cluster 2	Q64459	Cyp3a11	Cytochrome P450 3A11	122	1	DFGPVGIMSKAISISKDDEWKRYRALLSPTF	x
171	cluster 2	P68254	Ywhaq	14-3-3 protein theta	9	1	_______MEKTELIQKAKLAEQAERYDDMAT	x
172	cluster 2	Q9Z0U1	Tjp2	Tight junction protein ZO-2	440	1	TSGRLSRMGATPTPFKSTGDITAAGVTEASR	x
173	cluster 2	Q99KY4	Gak	Cyclin-G-associated kinase	91	1	EEKNRAIIQEVCFLKKLSGHPNIVQFCSAAS
174	cluster 2	Q99KG5	Lsr	Lipolysis-stimulated lipoprotein receptor	539	1	RDPQYDGRLLEEALKKKGAGERRRVYREEEE
175	cluster 2	Q8CHR6	Dpyd	Dihydropyrimidine dehydrogenase [NADP(+)]	318	1	FYTSKDFLPLVAKSSKTGMCACHSPLPSIRG	x
176	cluster 2	Q5SX40	Myh1	Myosin-1	44	1	NKPFDAKSSVFVVDAKESFVKATVQSREGGK	x
177	cluster 2	P15626	Gstm2	Glutathione S-transferase Mu 2	52	1	DAPDYDQSQWLNEKFKLGLDFPNLPYLIDGS	x
178	cluster 2	O55137	Acot1	Acyl-coenzyme A thioesterase 1	42	1	APEQPVTLRSVLRDEKGALFRAHARYRADSH	x
179	cluster 2	P01901	H2-K1	H-2 class I histocompatibility antigen, K-B alpha chain	359	1	LAPGSQTSDLSLPDCKVMVHDPHSLA_____	x
180	cluster 2	Q810U5	Ccdc50	Coiled-coil domain-containing protein 50	107	1	QEKLTIEAERRRIQEKKDEDIARLLQEKELQ
181	cluster 2	Q9CPY7	Lap3	Cytosol aminopeptidase	61	1	DDDLPQFTSAGESFNKLVSGKLREMLNISGP	x
182	cluster 2	Q8VCB3	Gys2	Glycogen [starch] synthase, liver	381	1	FIMPAKTNNFNVETLKGQAVRKQLWDTVHCL	x
183	cluster 2	P61161	Actr2	Actin-related protein 2	118	1	RNCKILLTEPPMNPTKNREKIVEVMFETYQF	x
184	cluster 2	Q5XJY5	Arcn1	Coatomer subunit delta	450	1	RNTLEWCLPVIDAKNKSGSLEFSIPGQPNDF	x
185	cluster 2	P16546	Sptan1	Spectrin alpha chain, non-erythrocytic 1	2052	1	TALKDQLLAAKHIQSKAIEARHASLMKRWTQ	x
186	cluster 2	Q64458	Cyp2c29	Cytochrome P450 2C29	241	1	CPGSHHKIVKNFNYLKSYLLEKIKEHKESLD	x
187	cluster 2	P35979	Rpl12	60S ribosomal protein L12	130	1	QMRHRSLARELSGTIKEILGTAQSVGCNVDG	x
188	cluster 2	Q05421	Cyp2e1	Cytochrome P450 2E1	112	2	FSGRGDIPVFQEYKNKGIIFNNGPTWKDVRR	x
189	cluster 2	Q61176	Arg1	Arginase-1	155	1	LHGQPVSFLLKELKGKFPDVPGFSWVTPCIS	x
190	cluster 2	O08992	Sdcbp	Syntenin-1	11	1	_____MSLYPSLEDLKVDKVIQAQTAYSANP
191	cluster 2	O88844	Idh1	Isocitrate dehydrogenase [NADP] cytoplasmic	87	1	KCATITPDEKRVEEFKLKQMWKSPNGTIRNI	x
192	cluster 2	Q99MZ7	Pecr	Peroxisomal trans-2-enoyl-CoA reductase	183	1	AAHTGAAREGVYNLTKSMALAWASSGVRINC
193	cluster 2	Q8BT60	Cpne3	Copine-3	158	1	FEMEARKLDNKDLFGKSDPYLEFHKQTSDGH	x
194	cluster 2	Q8BJ71	Nup93	Nuclear pore complex protein Nup93	59	1	RSRTLTRTSQETADVKASVLLGSRGLDISHI	x
195	cluster 2	Q80ZI6	Lrsam1	E3 ubiquitin-protein ligase LRSAM1	491	1	RLIETELLQLTQLELKRKSLDTETLQEMVSE	x
196	cluster 2	Q78JT3	Haao	3-hydroxyanthranilate 3,4-dioxygenase	33	1	FQPPVCNKLMHQEQLKIMFVGGPNTRKDYHI	x
197	cluster 2	P42669	Pura	Transcriptional activator protein Pur-alpha	238	1	LTVDNKRFFFDVGSNKYGVFMRVSEVKPTYR	x
198	cluster 2	O70475	Ugdh	UDP-glucose 6-dehydrogenase	190	1	PDRVLIGGDETPEGQKAVRALCAVYEHWVPK	x
199	cluster 2	P34914	Ephx2	Bifunctional epoxide hydrolase 2	76	1	SQWVPLMDESYRKSSKACGANLPENFSISQI	x
200	cluster 2	Q9QZ73	Dcun1d1	DCN1-like protein 1	64	1	ELYIRESVKGSLDRKKLEQLYTRYKDPQDEN	x
201	cluster 2	Q8R0Y6	Aldh1l1	Cytosolic 10-formyltetrahydrofolate dehydrogenase	206	1	RPQPEEGATYEGIQKKETAMINWDQPAEAIH	x
202	cluster 2	P62806	Hist1h4a	Histone H4	92	1	AKRKTVTAMDVVYALKRQGRTLYGFGG____	x
203	cluster 2	P12710	Fabp1	Fatty acid-binding protein, liver	47	1	GKDIKGVSEIVHEGKKIKLTITYGPKVVRNE
204	cluster 2	P28230	Gjb1	Gap junction beta-1 protein	250	1	FGHRLSPEYKQNEINKLLSEQDGSLKDILRR	x
205	cluster 2	P49429	Hpd	4-hydroxyphenylpyruvate dioxygenase	237	1	SSLRSIVVTNYEESIKMPINEPAPGRKKSQI	x
206	cluster 2	P26231	Ctnna1	Catenin alpha-1	178	1	KLRNAGNEQDLGIQYKALKPEVDKLNIMAAK	x
207	cluster 2	P09055	Itgb1	Integrin beta-1	774	1	DRREFAKFEKEKMNAKWDTGENPIYKSAVTT	x
208	cluster 2	O70439	Stx7	Syntaxin-7	24	1	GDSAQLAQRISSNIQKITQCSVEIQRTLNQL	x
209	cluster 2	P08228	Sod1	Superoxide dismutase [Cu-Zn]	92	1	DEERHVGDLGNVTAGKDGVANVSIEDRVISL	x
210	cluster 2	Q9JIL4	Pdzk1	Na(+)/H(+) exchange regulatory cofactor NHE-RF3	94	1	GNSVTLLVLDGDSYEKAVKNQVDLKELDQSQ	x
211	cluster 2	Q9JMA7	Cyp3a41a	Cytochrome P450 3A41	141	1	0	x
212	cluster 2	Q78JT3	Haao	3-hydroxyanthranilate 3,4-dioxygenase	179	1	LLKELPFPLNTRSIMKPMSLKAWLDGHSREL	x
213	cluster 2	Q91V92	Acly	ATP-citrate synthase	620	1	QKGVTIIGPATVGGIKPGCFKIGNTGGMLDN	x
214	cluster 2	P34914	Ephx2	Bifunctional epoxide hydrolase 2	57	1	QTEFPEGPTEQLMKGKITFSQWVPLMDESYR	x
215	cluster 2	Q8VEK3	Hnrnpu	Heterogeneous nuclear ribonucleoprotein U	181	1	QQPSQQRGAGKEAAGKSSGPTSLFAVTVAPP	x
216	cluster 2	Q9R092	Hsd17b6	17-beta-hydroxysteroid dehydrogenase type 6	64	1	LDRRGMRVLAACLTEKGAEELRNKTSDRLET	x
217	cluster 2	Q9CWK8	Snx2	Sorting nexin-2	218	1	YIVPPAPEKSIVGMTKVKVGKEDSSSTEFVE	x
218	cluster 2	Q920L1	Fads1	Fatty acid desaturase 1	412	1	HNYHKVAPLVQSLCAKYGIKYESKPLLTAFA	x
219	cluster 2	Q8BXB6	Slco2b1	Solute carrier organic anion transporter family member 2B1	7	1	_________MPDRSTKTTMGTEDMHERKVSV	x
220	cluster 2	O35488	Slc27a2	Very long-chain acyl-CoA synthetase	530	1	VPVPGHEGRIGMASLKIKENYEFNGKKLFQH	x
221	cluster 2	O88833	Cyp4a10	Cytochrome P450 4A10	243	1	HSRVRNIFHQNDTIYKLSSNGRLAKQACQLA	x
222	cluster 2	P60843	Eif4a1	Eukaryotic initiation factor 4A-I	381	1	FGRKGVAINMVTEEDKRTLRDIETFYNTSIE	x
223	cluster 2	Q9Z2V4	Pck1	Phosphoenolpyruvate carboxykinase, cytosolic [GTP]	124	1	GLSQLGRWMSEEDFEKAFNARFPGCMKGRTM	x
224	cluster 2	Q7M6Y3	Picalm	Phosphatidylinositol-binding clathrin assembly protein	318	1	SNAVSSLASTGLSLTKVDEREKQAALEEEQA	x
225	cluster 2	Q9ET01	Pygl	Glycogen phosphorylase, liver form	295	1	LYPNDNFFEGKELRLKQEYFVVAATLQDVIR	x
226	cluster 2	Q9QZ06	Tollip	Toll-interacting protein	143	1	DDRIAWTHITIPESLKQGQVEDEWYSLSGRQ	x
227	cluster 2	Q9D173	Tomm7	Mitochondrial import receptor subunit TOM7 homolog	17	1	VKLSKEAKQRLQQLFKGGQFAIRWGFIPLVI	x
228	cluster 2	P31786	Dbi	Acyl-CoA-binding protein	51	1	TVGDVNTDRPGLLDLKGKAKWDSWNKLKGTS	x
229	cluster 2	Q8C196	Cps1	Carbamoyl-phosphate synthase [ammonia], mitochondrial	402	1	TEYLFDSFFSLIKKGKGTTITSVLPKPALVA	x
230	cluster 2	Q920E5	Fdps	Farnesyl pyrophosphate synthase	266	1	DPSVTGKVGTDIQDNKCSWLVVQCLLRASPQ	x
231	cluster 2	Q8C863	Itch	E3 ubiquitin-protein ligase Itchy	393	1	RFIYGNQDLFATSQNKEFDPLGPLPPGWEKR	x
232	cluster 2	Q8C196	Cps1	Carbamoyl-phosphate synthase [ammonia], mitochondrial	228	1	GKGNPTKVVAVDCGIKNNVIRLLVKRGAEVH	x
233	cluster 2	Q80VP1	Epn1	Epsin-1	107	1	VSQQCKENMYAVQTLKDFQYVDRDGKDQGVN	x
234	cluster 2	Q62165	Dag1	Dystroglycan	792	1	RKGKLTLEDQATFIKKGVPIIFADELDDSKP	x
235	cluster 2	A2ADY9	Ddi2	Protein DDI1 homolog 2	170	1	RNPPLAEALLSGDLEKFSRVLVEQQQDRARR	x
236	cluster 2	Q3B7Z2	Osbp	Oxysterol-binding protein 1	431	1	NLWSIMKNCIGKELSKIPMPVNFNEPLSMLQ	x
237	cluster 2	O88428	Papss2	Bifunctional 3'-phosphoadenosine 5'-phosphosulfate synthase 2	400	1	WDDGLDQYRLTPLELKQKCKDMNADAVFAFQ	x
238	cluster 2	O88876	Dhrs3	Short-chain dehydrogenase/reductase 3	142	1	VHGKSLMDSDDDALLKSQHVNTLGQFWTTKA	x
239	cluster 2	Q93092	Taldo1	Transaldolase	269	1	TISPKLLGELLKDNSKLAPALSVKAAQTSDS	x
240	cluster 2	Q91VJ2	Prkcdbp	Protein kinase C delta-binding protein	84	1	RSHDTTSNTLTQLLAKAERVGSHADAAQERA	x
241	cluster 2	A2ADY9	Ddi2	Protein DDI1 homolog 2	283	1	CNIMRLVDRRWAGIAKGVGTQKIIGRVHLAQ	x
242	cluster 2	Q8C196	Cps1	Carbamoyl-phosphate synthase [ammonia], mitochondrial	458	1	YSGSQAVKAMKEENVKTVLMNPNIASVQTNE	x
243	cluster 2	Q922H4	Gmppa	Mannose-1-phosphate guanyltransferase alpha	309	1	KVAPSAVLGPNVSIGKGVTIGEGVRLRESIV	x
244	cluster 2	Q91XU0	Wrnip1	ATPase WRNIP1	477	1	QTYSPSRVLITENDVKEGLQRSHILYDRAGE	x
245	cluster 2	Q8VCR2	Hsd17b13	17-beta-hydroxysteroid dehydrogenase 13	227	1	QTSCLCPVFVNTGFTKNPSTRLWPVLEPEEV	x
246	cluster 2	Q8R0Y6	Aldh1l1	Cytosolic 10-formyltetrahydrofolate dehydrogenase	597	1	WKTAACLAAGNTVVIKPAQVTPLTALKFAEL	x
247	cluster 2	P40142	Tkt	Transketolase	254	1	IAKTFKGRGITGIEDKEAWHGKPLPKNMAEQ	x
248	cluster 2	P70295	Aup1	Ancient ubiquitous protein 1	377	1	SSGLATPQPTALTFAKSSWARQESLQERKQA	x
249	cluster 2	Q99020	Hnrnpab	Heterogeneous nuclear ribonucleoprotein A/B	88	1	DAGKMFVGGLSWDTSKKDLKDYFTKFGEVVD	x
250	cluster 2	Q91X83	Mat1a	S-adenosylmethionine synthase isoform type-1	235	1	QEALKEQVIKAVVPAKYLDEDTVYHLQPSGR	x
251	cluster 2	O09158	Cyp3a25	Cytochrome P450 3A25	116	1	VFTNRRFFGPVGFMKKAITISEDEEWKRLRT	x
252	cluster 2	P19096	Fasn	Fatty acid synthase	1137	1	PHMEAECLSESTALQKELQLCKGLARALQTK	x
253	cluster 2	Q9Z0R9	Fads2	Fatty acid desaturase 2	432	1	KPLLRALIDIVSSLKKSGELWLDAYLHK___	x
254	cluster 2	P15105	Glul	Glutamine synthetase	372	1	RTCLLNETGDEPFQYKN______________	x
255	cluster 2	Q91X77	Cyp2c50	Cytochrome P450 2C50	432	1	0	x
256	cluster 2	P47740	Aldh3a2	Fatty aldehyde dehydrogenase	296	1	RIINLRHFKRLQSLLKGQKIAFGGEMDEATR	x
257	cluster 2	Q8C196	Cps1	Carbamoyl-phosphate synthase [ammonia], mitochondrial	44	1	WDFSRPGIRLLSVKAKTAHIVLEDGTKMKGY	x
258	cluster 2	O88428	Papss2	Bifunctional 3'-phosphoadenosine 5'-phosphosulfate synthase 2	174	1	RDVKGLYKRARAGEIKGFTGIDSDYEKPETP	x
259	cluster 2	Q9D832	Dnajb4	DnaJ homolog subfamily B member 4	302	1	PGMRRRVIGYGLPFPKNPDQRGDLLIEFDVS	x
260	cluster 2	Q91X83	Mat1a	S-adenosylmethionine synthase isoform type-1	352	1	GTSNKTERELLEVVNKNFDLRPGVIVRDLDL	x
261	cluster 2	P62082	Rps7	40S ribosomal protein S7	10	1	______MFSSSAKIVKPNGEKPDEFESGISQ	x
262	cluster 2	P62082	Rps7	40S ribosomal protein S7	15	1	_MFSSSAKIVKPNGEKPDEFESGISQALLEL	x
263	cluster 2	Q9R0P5	Dstn	Destrin	114	1	LMFFLWAPEQAPLKSKMIYASSKDAIKKKFP	x
264	cluster 2	Q9Z2V4	Pck1	Phosphoenolpyruvate carboxykinase, cytosolic [GTP]	567	1	LTPIGYIPKENALNLKGLGGVNVEELFGISK	x
265	cluster 2	Q91X83	Mat1a	S-adenosylmethionine synthase isoform type-1	182	1	DLRRSGVLPWLRPDSKTQVTVQYMQDNGAVI
266	cluster 2	Q60864	Stip1	Stress-induced-phosphoprotein 1	136	1	ERKFMNPFNLPNLYQKLENDPRTRSLLSDPT	x
267	cluster 2	P50285	Fmo1	Dimethylaniline monooxygenase [N-oxide-forming] 1	259	1	RNLLPTPIVSWLISKKMNSWFNHVNYGVAPE	x
268	cluster 2	P56654	Cyp2c37	Cytochrome P450 2C37	421	1	KFDPGHFLDENGKFKKSDYFIPFSTGKRICA	x
269	cluster 2	Q99L47	St13	Hsc70-interacting protein	14	1	__MDPRKVSELRAFVKMCRQDPSVLHTEEMR	x
270	cluster 2	Q05421	Cyp2e1	Cytochrome P450 2E1	112	1	FSGRGDIPVFQEYKNKGIIFNNGPTWKDVRR	x
271	cluster 2	Q05421	Cyp2e1	Cytochrome P450 2E1	324	1	RYGLLILMKYPEIEEKLHEEIDRVIGPSRAP	x
272	cluster 2	Q8R2Y0	Abhd6	Monoacylglycerol lipase ABHD6	126	1	TTRSSLDDLSIVGQVKRIHQFVECLKLNKKP	x
273	cluster 2	Q8C196	Cps1	Carbamoyl-phosphate synthase [ammonia], mitochondrial	880	1	DEIVRLTSIDKWFLYKMRDILNMDKTLKGLN	x
274	cluster 2	Q8BIQ5	Cstf2	Cleavage stimulation factor subunit 2	189	1	QAQVVMRIVDPEIALKILHRQTNIPTLISGN	x
275	cluster 2	Q61316	Hspa4	Heat shock 70 kDa protein 4	388	1	ARGCALQCAILSPAFKVREFSVTDAVPFPIS	x
276	cluster 2	P52840	Sult1a1	Sulfotransferase 1A1	93	1	LEFSCPGVPPGLETLKETPAPRIIKTHLPLS	x
277	cluster 2	Q9DBE0	Csad	Cysteine sulfinic acid decarboxylase	188	1	QRGLRALPPLALFTSKECHYSITKGAAFLGL	x
278	cluster 2	Q91WG8	Gne	Bifunctional UDP-N-acetylglucosamine 2-epimerase/N-acetylmannosamine kinase	188	1	EDHDRILLAGCPSYDKLLSAKNKDYMSIIRM	x
279	cluster 2	Q68FD5	Cltc	Clathrin heavy chain 1	96	1	ALKAGKTLQIFNIEMKSKMKAHTMTDDVTFW	x
280	cluster 2	P51855	Gss	Glutathione synthetase	400	1	QLKDSEERASYILMEKIEPEPFRNCLLRPGS	x
281	cluster 2	Q5BL07	Pex1	Peroxisome biogenesis factor 1	348	1	KLVKLHSPKQQQDKSKQGVLLPDKEKQLSKS	x
282	cluster 2	P50247	Ahcy	Adenosylhomocysteinase	174	1	TGVHNLYKMMSNGILKVPAINVNDSVTKSKF	x
283	cluster 2	P63017	Hspa8	Heat shock cognate 71 kDa protein	423	1	GVMTVLIKRNTTIPTKQTQTFTTYSDNQPGV	x
284	cluster 2	Q9CRB3	Urah	5-hydroxyisourate hydrolase	67	1	CPGLLTPSQIKPGTYKLFFDTERYWKERGQE	x
285	cluster 2	Q68FD5	Cltc	Clathrin heavy chain 1	507	1	FAETGQVQKIVLYAKKVGYTPDWIFLLRNVM	x
286	cluster 2	Q02053	Uba1	Ubiquitin-like modifier-activating enzyme 1	802	1	VASLLQSVQVPEFTPKSGVKIHVSDQELQSA	x
287	cluster 2	P63001	Rac1	Ras-related C3 botulinum toxin substrate 1	147	1	KKLTPITYPQGLAMAKEIGAVKYLECSALTQ	x
288	cluster 2	Q01853	Vcp	Transitional endoplasmic reticulum ATPase	109	1	VRLGDVISIQPCPDVKYGKRIHVLPIDDTVE	x
289	cluster 2	Q9JMA7	Cyp3a41a	Cytochrome P450 3A41	477	1	QNFSFQPCQETQIPLKLSRQGLLQPEKPIVL	x
290	cluster 2	Q05920	Pc	Pyruvate carboxylase, mitochondrial	912	1	ANQMLGDLIKVTPSSKIVGDLAQFMVQNGLS
291	cluster 2	Q9JJL3	Slco1b2	Solute carrier organic anion transporter family member 1B2	311	1	TDEDKNPVTNPTTQEKQAPANLTGFLWSLRS	x
292	cluster 2	P17751	Tpi1	Triosephosphate isomerase	64	1	GTMAPTRKFFVGGNWKMNGRKKCLGELICTL	x
293	cluster 2	Q80X71	Tmem106b	Transmembrane protein 106B	14	1	__MGKSLSHLPLHSNKEDGYDGVTSTDNMRN	x
294	cluster 2	Q8C196	Cps1	Carbamoyl-phosphate synthase [ammonia], mitochondrial	603	1	SAYALGGLGSGICPNKETLIDLGTKAFAMTN	x
295	cluster 2	P55096	Abcd3	ATP-binding cassette sub-family D member 3	576	1	WDSVQDWMDVLSGGEKQRMAMARLFYHKPQF	x
296	cluster 2	Q01853	Vcp	Transitional endoplasmic reticulum ATPase	614	1	RVINQILTEMDGMSTKKNVFIIGATNRPDII	x
297	cluster 2	P00329	Adh1	Alcohol dehydrogenase 1	316	1	NLSMNPMLLLLGRTWKGAIFGGFKSKDSVPK	x
298	cluster 2	P63017	Hspa8	Heat shock cognate 71 kDa protein	187	1	IINEPTAAAIAYGLDKKVGAERNVLIFDLGG	x
299	cluster 2	Q64464	Cyp3a13	Cytochrome P450 3A13	143	1	RIRALLSPTFTSGRLKEMFPIINQFTDVLVR	x
300	cluster 2	Q3USS3	Drc1	Dynein regulatory complex protein 1	597	1	RLSLMSQTDKGSMVSKSDQEPTEQEDEQEGD
301	cluster 2	P16015	Ca3	Carbonic anhydrase 3	57	1	PSLQPWSASYDPGSAKTILNNGKTCRVVFDD	x
302	cluster 2	P50247	Ahcy	Adenosylhomocysteinase	412	1	AHLGKLNVKLTKLTEKQAQYLGMPINGPFKP	x
303	cluster 2	Q9JMD3	Stard10	PCTP-like protein	202	1	AQVDPKGSLPKWVVNKSSQFLAPKAMKKMYK	x
304	cluster 2	Q64442	Sord	Sorbitol dehydrogenase	63	1	DVHYWEHGRIGDFVVKKPMVLGHEAAGTVTK	x
305	cluster 2	Q8JZK9	Hmgcs1	Hydroxymethylglutaryl-CoA synthase, cytoplasmic	273	1	FGFMIFHSPYCKLVQKSLARMFLNDFLNDQN	x
306	cluster 2	Q91WG8	Gne	Bifunctional UDP-N-acetylglucosamine 2-epimerase/N-acetylmannosamine kinase	385	1	ILKFLKSIDLQEPLQKKFCFPPVKENISQDI	x
307	cluster 2	Q62261	Sptbn1	Spectrin beta chain, non-erythrocytic 1	124	1	0	x
308	cluster 2	P84078	Arf1	ADP-ribosylation factor 1	142	1	KQDLPNAMNAAEITDKLGLHSLRHRNWYIQA	x
309	cluster 2	Q80UG5	Sept9	Septin-9	350	1	PKTIEIKSITHDIEEKGVRMKLTVIDTPGFG	x
310	cluster 2	Q9CZ44	Nsfl1c	NSFL1 cofactor p47	188	1	RRHSGQDVHVVLKLWKTGFSLDNGDLRSYQD	x
311	cluster 2	Q91WK2	Eif3h	Eukaryotic translation initiation factor 3 subunit H	303	1	RQSRGEPPLPEEDLSKLFKPHQAPARMDSLL	x
312	cluster 2	Q3UDK1	Trafd1	TRAF-type zinc finger domain-containing protein 1	76	1	QVTCKCNKKLEKRQLKQHAETECPLRLAVCQ
313	cluster 2	P34928	Apoc1	Apolipoprotein C-I	60	1	GNTLEDKARAAIEHIKQKEILTKTRAWFSEA	x
314	cluster 2	P97364	Sephs2	Selenide, water dikinase 2	358	1	VIHNLPIIAKMAAISKASGRFGLLQGTSAET	x
315	cluster 2	Q64374	Rgn	Regucalcin	5	1	___________MSSIKVECVLRENYRCGESP
316	cluster 2	Q64374	Rgn	Regucalcin	290	1	QPDAGNIFKITGLGVKGIAPYSYAG______
317	cluster 2	P17751	Tpi1	Triosephosphate isomerase	192	1	CIGEKLDEREAGITEKVVFEQTKVIADNVKD	x
318	cluster 2	P60762	Morf4l1	Mortality factor 4-like protein 1	127	1	QRELQKANQEQYAEGKMRGAAPGKKTSGLQQ	x
319	cluster 2	Q920L1	Fads1	Fatty acid desaturase 1	81	1	AGQDATDPFVAFHINKGLVRKYMNSLLIGEL	x
320	cluster 2	Q01853	Vcp	Transitional endoplasmic reticulum ATPase	60	1	KMDELQLFRGDTVLLKGKKRREAVCIVLSDD	x
321	cluster 2	P63017	Hspa8	Heat shock cognate 71 kDa protein	188	1	INEPTAAAIAYGLDKKVGAERNVLIFDLGGG	x
322	cluster 2	P08226	Apoe	Apolipoprotein E	105	1	EQLGPVAEETRARLGKEVQAAQARLGADMED	x
323	cluster 2	P34914	Ephx2	Bifunctional epoxide hydrolase 2	371	1	LNTPFMPPDPDVSPMKVIRSIPVFNYQLYFQ	x
324	cluster 2	Q9JMB0	Gkap1	G kinase-anchoring protein 1	273	1	LKLELERKDAEIQKLKAVITQWEAKYKEVKA
325	cluster 2	Q99PV0	Prpf8	Pre-mRNA-processing-splicing factor 8	1344	1	SMGHVLIPQSDLRWSKQTDVGITHFRSGMSH	x
326	cluster 2	Q91YI0	Asl	Argininosuccinate lyase	7	1	_________MASESGKLWGGRFVGAVDPIME
327	cluster 2	Q91X83	Mat1a	S-adenosylmethionine synthase isoform type-1	368	1	NFDLRPGVIVRDLDLKKPIYQKTACYGHFGR	x
328	cluster 2	Q9JMA7	Cyp3a41a	Cytochrome P450 3A41	67	1	NYYKGLWKFDMECYEKYGKTWGLFDGQMPLF
329	cluster 2	Q64442	Sord	Sorbitol dehydrogenase	6	1	__________MAAPAKGENLSLVVHGPGDIR	x
330	cluster 2	Q60864	Stip1	Stress-induced-phosphoprotein 1	123	1	LKEGLQNMEARLAERKFMNPFNLPNLYQKLE	x
331	cluster 2	O35945	Aldh1a7	Aldehyde dehydrogenase, cytosolic 1	363	1	KEQHNKILGLIESGKKEGAKLECGGGRWGNK
332	cluster 2	P30115	Gsta3	Glutathione S-transferase A3	138	1	KIKEQTRNRYFPAFEKVLKSHGQDYLVGNRL	x
333	cluster 2	P42208	Sept2	Septin-2	3	1	_____________MSKQQPTQFINPETPGYV	x
334	cluster 2	O35226	Psmd4	26S proteasome non-ATPase regulatory subunit 4	126	1	AFVGSPVEDNEKDLVKLAKRLKKEKVNVDII	x
335	cluster 2	O35728	Cyp4a14	Cytochrome P450 4A14	235	1	DLNNLTFFRLRNAFYKYNIIYNMSSDGRLSH	x
336	cluster 2	P60334	Cdo1	Cysteine dioxygenase type 1	103	1	HTDSHCFLKLLQGNLKETLFDWPDKKSNEMI	x
337	cluster 2	B2RX12	Abcc3	Canalicular multispecific organic anion transporter 2	717	1	CTLQENVLFGQPMNPKRYQQALETCALLADL	x
338	cluster 2	P55096	Abcd3	ATP-binding cassette sub-family D member 3	543	1	GKEDQKKRGISDQVLKEYLDNVQLGHILERE	x
339	cluster 2	Q9DBW0	Cyp4v2	Cytochrome P450 4V2	259	1	WYLVFKEGRDHKRGLKCLHTFTNNVIAERVK	x
340	cluster 2	Q8C196	Cps1	Carbamoyl-phosphate synthase [ammonia], mitochondrial	772	1	KTSACFEPSLDYMVTKIPRWDLDRFHGTSSR	x
341	cluster 2	P62192	Psmc1	26S protease regulatory subunit 4	396	1	DDLIMAKDDLSGADIKAICTEAGLMALRERR	x
342	cluster 2	P58735	Slc26a1	Sulfate anion transporter 1	556	1	EVRVFRFTGPLYYANKDFFLRSLYRLTGLDA	x
343	cluster 2	P18760	Cfl1	Cofilin-1	114	1	LVFIFWAPENAPLKSKMIYASSKDAIKKKLT	x
344	cluster 2	P42208	Sept2	Septin-2	74	1	LTDLYPERIIPGAAEKIERTVQIEASTVEIE	x
345	cluster 2	Q9JMA7	Cyp3a41a	Cytochrome P450 3A41	425	1	PEPEEFQPERFSKENKGSIDPYLYMPFGIGP	x
346	cluster 2	Q8BG60	Txnip	Thioredoxin-interacting protein	26	1	EVVFNDPEKVYGSGEKVAGRVIVEVCEVTRV	x
347	cluster 2	Q9JMA7	Cyp3a41a	Cytochrome P450 3A41	488	1	QIPLKLSRQGLLQPEKPIVLKVVPRDVVITG	x
348	cluster 2	Q60864	Stip1	Stress-induced-phosphoprotein 1	169	1	ELIEQLQNKPSDLGTKLQDPRVMTTLSVLLG	x
349	cluster 2	P14131	Rps16	40S ribosomal protein S16	4	1	____________MPSKGPLQSVQVFGRKKTA	x
350	cluster 2	P26231	Ctnna1	Catenin alpha-1	12	1	____MTAVHAGNINFKWDPKSLEIRTLAVER	x
351	cluster 2	Q99KG5	Lsr	Lipolysis-stimulated lipoprotein receptor	538	1	SRDPQYDGRLLEEALKKKGAGERRRVYREEE	x
352	cluster 2	Q8BXB6	Slco2b1	Solute carrier organic anion transporter family member 2B1	676	1	ILRQQSREASTRTTVKSSELQQL________	x
353	cluster 2	Q3UIL6	Plekha7	Pleckstrin homology domain-containing family A member 7	742	1	HRQTEQYRDQPQHLEKITCQQRLLQEDLVHI	x
354	cluster 2	Q05421	Cyp2e1	Cytochrome P450 2E1	123	1	EYKNKGIIFNNGPTWKDVRRFSLSILRDWGM	x
355	cluster 2	P70697	Urod	Uroporphyrinogen decarboxylase	250	1	PYIRDVAKRVKAGLQKAGLAPVPMIIFAKDG	x
356	cluster 2	O88844	Idh1	Isocitrate dehydrogenase [NADP] cytoplasmic	321	1	EAAHGTVTRHYRMYQKGQETSTNPIASIFAW	x
357	cluster 2	P49429	Hpd	4-hydroxyphenylpyruvate dioxygenase	166	1	NYTGRFLPGFEAPTYKDTLLPKLPRCNLEII	x
358	cluster 2	P26150	Hsd3b3	3 beta-hydroxysteroid dehydrogenase/Delta 5-->4-isomerase type 3	352	1	DLGYEPLVSWEEAKQKTSEWIGTLVEQHRET
359	cluster 2	Q9WU78	Pdcd6ip	Programmed cell death 6-interacting protein	501	1	KPLRAEGAKFRAVLDKAVQADGQVKERYQSH	x
360	cluster 2	Q99020	Hnrnpab	Heterogeneous nuclear ribonucleoprotein A/B	107	1	KDYFTKFGEVVDCTIKMDPNTGRSRGFGFIL	x
361	cluster 2	Q8R0Y6	Aldh1l1	Cytosolic 10-formyltetrahydrofolate dehydrogenase	865	1	SDKLQAGTVFVNTYNKTDVAAPFGGFKQSGF	x
362	cluster 2	Q8CFE6	Slc38a2	Sodium-coupled neutral amino acid transporter 2	33	1	SSYSSNSDFNYSYPTKQAALKSHYADVDPEN	x
363	cluster 2	P63017	Hspa8	Heat shock cognate 71 kDa protein	3	1	_____________MSKGPAVGIDLGTTYSCV	x
364	cluster 2	O35728	Cyp4a14	Cytochrome P450 4A14	103	1	SGSNIRVLLYDPDYVKVVLGRSDPKASGIYQ	x
365	cluster 2	O35728	Cyp4a14	Cytochrome P450 4A14	426	1	SIYGLHHNPRFWPNPKVFDPSRFAPDSSHHS	x
366	cluster 2	O35728	Cyp4a14	Cytochrome P450 4A14	216	1	YQGSVQLDENSKLYTKAVEDLNNLTFFRLRN	x
367	cluster 2	P70303	Ctps2	CTP synthase 2	100	1	DNNITTGKIYQHVINKERRGDYLGKTVQVVP	x
368	cluster 2	Q6P6M7	Sepsecs	O-phosphoseryl-tRNA(Sec) selenium transferase	203	1	VIENVLEGDELRTDLKAVEAKIQELGPEHIL	x
369	cluster 2	Q8BJU0	Sgta	Small glutamine-rich tetratricopeptide repeat-containing protein alpha	184	1	ALSSLNKHAEAVAYYKKALELDPDNDTYKSN
370	cluster 2	Q99K48	Nono	Non-POU domain-containing octamer-binding protein	338	1	EELRRMEELHNQEVQKRKQLELRQEEERRRR
371	cluster 2	Q05421	Cyp2e1	Cytochrome P450 2E1	255	1	SEIRQYTLGKAKEHLKSLDINCPRDVTDCLL	x
372	cluster 2	P70295	Aup1	Ancient ubiquitous protein 1	264	1	AKELGQIGTRLTPADKAEHMKRQRHPRLRPQ	x
373	cluster 2	P07724	Alb	Serum albumin	229	1	LVSSVRQRMKCSSMQKFGERAFKAWAVARLS
374	cluster 2	P49429	Hpd	4-hydroxyphenylpyruvate dioxygenase	304	1	LAAPSSYYKLLRENLKSAKIQVKESMDVLEE	x
375	cluster 2	Q9QZ73	Dcun1d1	DCN1-like protein 1	57	1	DNFFQNPELYIRESVKGSLDRKKLEQLYTRY	x
376	cluster 2	Q9DB29	Iah1	Isoamyl acetate-hydrolyzing esterase 1 homolog	143	1	VILITPPPLCEAAWEKECVLKGCKLNRLNSV
377	cluster 2	P80317	Cct6a	T-complex protein 1 subunit zeta	251	1	SLEYEKTEVNSGFFYKSAEEREKLVKAERKF	x
378	cluster 2	A2AN08	Ubr4	E3 ubiquitin-protein ligase UBR4	1149	1	LDEHFSKMAAETDPHKSSEITKNLLPATLQL	x
379	cluster 2	O55111	Dsg2	Desmoglein-2	1012	1	PNGGIPKPLEVTQHLKDAQYVMVRERESILA
380	cluster 2	O35490	Bhmt	Betaine--homocysteine S-methyltransferase 1	132	1	LVAGGVSQTPSYLSCKSEVEVKKIFRQQLEV	x
381	cluster 2	Q91X83	Mat1a	S-adenosylmethionine synthase isoform type-1	48	1	KICDQISDAVLDAHLKQDPNAKVACETVCKT	x
382	cluster 2	Q4LDG0	Slc27a5	Bile acyl-CoA synthetase	604	1	CEGKVGMAAVKLAPGKTFDGQKLYQHVRSWL	x
383	cluster 2	P56395	Cyb5a	Cytochrome b5	10	1	______MAGQSDKDVKYYTLEEIQKHKDSKS	x
384	cluster 2	P00329	Adh1	Alcohol dehydrogenase 1	340	1	SKDSVPKLVADFMAKKFPLDPLITHVLPFEK	x
385	cluster 2	P24549	Aldh1a1	Retinal dehydrogenase 1	17	1	SSPAQPAVPAPLADLKIQHTKIFINNEWHNS	x
386	cluster 2	Q05421	Cyp2e1	Cytochrome P450 2E1	428	1	HFLNENGKFKYSDYFKAFSAGKRVCVGEGLA	x
387	cluster 2	P62204	Calm1	Calmodulin	31	1	AFSLFDKDGDGTITTKELGTVMRSLGQNPTE
388	cluster 2	P30115	Gsta3	Glutathione S-transferase A3	4	1	____________MAGKPVLHYFDGRGRMEPI	x
389	cluster 2	P49817	Cav1	Caveolin-1	5	1	___________MSGGKYVDSEGHLYTVPIRE	x
390	cluster 2	P00493	Hprt1	Hypoxanthine-guanine phosphoribosyltransferase	151	1	IIDTGKTMQTLLSLVKQYSPKMVKVASLLVK	x
391	cluster 2	Q9ET01	Pygl	Glycogen phosphorylase, liver form	421	1	EINQKHLDRIVALFPKDISRMRRMSLIEEEG	x
392	cluster 2	P16858	Gapdh	Glyceraldehyde-3-phosphate dehydrogenase	332	1	GYSNRVVDLMAYMASKE______________	x
393	cluster 2	Q9WVL0	Gstz1	Maleylacetoacetate isomerase	144	1	QWAQKVITSGFNALEKILQSTAGKYCVGDEV	x
394	cluster 2	Q9Z2V4	Pck1	Phosphoenolpyruvate carboxykinase, cytosolic [GTP]	342	1	NPENGFFGVAPGTSVKTNPNAIKTIQKNTIF	x
395	cluster 2	Q01853	Vcp	Transitional endoplasmic reticulum ATPase	389	1	ATGRLEILQIHTKNMKLADDVDLEQVANETH	x
396	cluster 2	Q9D0J8	Ptms	Parathymosin	18	1	EKSVEAAAELSAKDLKEKKDKVEEKAGRKER
397	cluster 2	Q9Z2X1	Hnrnpf	Heterogeneous nuclear ribonucleoprotein F	167	1	TGEAFVQFASQELAEKALGKHKERIGHRYIE	x
398	cluster 2	P55096	Abcd3	ATP-binding cassette sub-family D member 3	479	1	RSGANVLICGPNGCGKSSLFRVLGELWPLFG	x
399	cluster 2	P70694	Akr1c6	Estradiol 17 beta-dehydrogenase 5	270	1	IALRYQLQRGVVVLAKSFSEKRIKENMQVFE	x
400	cluster 2	Q9JHR7	Ide	Insulin-degrading enzyme	558	1	DATPYPALIKDTAMSKLWFKQDDKFFLPKAC	x
401	cluster 2	Q922Q1	Marc2	Mitochondrial amidoxime reducing component 2	289	1	CVLTTVDPDTGIIDRKEPLETLKSYRLCDPS	x
402	cluster 2	Q8VCN5	Cth	Cystathionine gamma-lyase	140	1	SEFGLKISFVDCSKTKLLEAAITPQTKLVWI	x
403	cluster 2	Q6PFD9	Nup98	Nuclear pore complex protein Nup98-Nup96	639	1	PSEYPENGERFSFLSKPVDENNQQDGEDDSL	x
404	cluster 2	P80313	Cct7	T-complex protein 1 subunit eta	440	1	RTIPGKQQLLIGAYAKALEIIPRQLCDNAGF	x
405	cluster 2	P56657	Cyp2c40	Cytochrome P450 2C40	158	1	NKVQEEAQWLMKELKKTNGSPCDPQFIIGCA
406	cluster 2	P63017	Hspa8	Heat shock cognate 71 kDa protein	137	1	MVLTKMKEIAEAYLGKTVTNAVVTVPAYFND	x
407	cluster 2	P56657	Cyp2c40	Cytochrome P450 2C40	105	1	HGEEFSGRGRIPVFDKVSTGKGIGFSHGNVW	x
408	cluster 2	P80317	Cct6a	T-complex protein 1 subunit zeta	127	1	EGLHPRIITEGFEAAKEKALQFLEQVKVSKE	x
409	cluster 2	P07310	Ckm	Creatine kinase M-type	41	1	HNNHMAKVLTPDLYNKLRDKETPSGFTLDDV	x
410	cluster 2	Q3U2C5	Rnf149	E3 ubiquitin-protein ligase RNF149	311	1	LLDHRTCPMCKLDVIKALGYWGDPEDTQELP	x
411	cluster 2	P33267	Cyp2f2	Cytochrome P450 2F2	242	1	IPGPHKRLFRNFGGMKDLIARSVREHQDSLD	x
412	cluster 2	P50247	Ahcy	Adenosylhomocysteinase	8	1	________MSDKLPYKVADIGLAAWGRKALD	x
413	cluster 2	A2ASS6	Ttn	Titin	32949	1	PASDGGSKVTNYIVEKCATTAERWLRVGQAR	x
414	cluster 2	P13516	Scd1	Acyl-CoA desaturase 1	337	1	CMAALGLAYDRKKVSKATVLARIKRTGDGSH	x
415	cluster 2	Q8R0Y6	Aldh1l1	Cytosolic 10-formyltetrahydrofolate dehydrogenase	660	1	KIGFTGSTEVGKHIMKSCALSNVKKVSLELG	x
416	cluster 2	Q6XVG2	Cyp2c54	Cytochrome P450 2C54	121	1	ATNGMGIGFSNGSVWKNTRHFSLMTLRNLGM	x
417	cluster 2	Q3UZZ6	Sult1d1	Sulfotransferase 1 family member D1	4	1	____________MDNKLDVFRRELVDVEGIP	x
418	cluster 2	P40336	Vps26a	Vacuolar protein sorting-associated protein 26A	242	1	TETIAKYEIMDGAPVKGESIPIRLFLAGYDP	x
419	cluster 2	P35492	Hal	Histidine ammonia-lyase	611	1	MAPDIEAAHRLLLDQKVWEVAAPYIEKYRME	x
420	cluster 2	P00186	Cyp1a2	Cytochrome P450 1A2	420	1	IYINQWQVNHDEKQWKDPFVFRPERFLTNNN	x
421	cluster 2	P26043	Rdx	Radixin	526	1	EEERVTETQKNERVKKQLQALSSELAQARDE	x
422	cluster 2	Q91VU1	Yipf1	Protein YIPF1	107	1	QVFDRIKGSLLPVPGKNFVRLYIRSNPDLYG	x
423	cluster 2	P14824	Anxa6	Annexin A6	478	1	ATRTNAEIRAINEAYKEDYHKSLEDALSSDT	x
424	cluster 2	Q8R0F9	Sec14l4	SEC14-like protein 4	117	1	IIGTMDPKGLFMSASKQDMIRKRIKVCEMLL	x
425	cluster 2	Q9D787	Ppil2	Peptidyl-prolyl cis-trans isomerase-like 2	176	1	PTNLDKFNVSNFFHVKNNMRIIDPDEEKAKQ
426	cluster 2	Q8BP47	Nars	Asparagine--tRNA ligase, cytoplasmic	501	1	GSMRSWDSEEILEGYKREGIDPAPYYWYTDQ	x
427	cluster 2	P24270	Cat	Catalase	449	1	SANEDNVTQVRTFYTKVLNEEERKRLCENIA	x
428	cluster 2	O88844	Idh1	Isocitrate dehydrogenase [NADP] cytoplasmic	260	1	CYEHRLIDDMVAQAMKSEGGFIWACKNYDGD
429	cluster 2	P15392	Cyp2a4	Cytochrome P450 2A4	436	1	GQFKKSDAFVPFSIGKRYCFGEGLARMELFL
430	cluster 2	P26231	Ctnna1	Catenin alpha-1	683	1	SARAIMAQLPQEQKAKIAEQVASFQEEKSKL	x
431	cluster 2	WP_014600685.1	/	hypothetical protein	196	1	LAGKTKVHMASTEVAKIAREANVKSLLLSHL
432	cluster 2	Q9EPU0	Upf1	Regulator of nonsense transcripts 1	462	1	IYHKLLGHEVEDVVIKCQLPKRFTAQGLPDL	x
433	cluster 2	P15392	Cyp2a4	Cytochrome P450 2A4	425	1	DFNPKHFLDDKGQFKKSDAFVPFSIGKRYCF	x
434	cluster 2	Q99PE8	Abcg5	ATP-binding cassette sub-family G member 5	350	1	IYHKILENIERARYLKTLPTVPFKTKDPPGM	x
435	cluster 2	Q3V209	Tmub2	Transmembrane and ubiquitin-like domain-containing protein 2	178	1	GSCLSPSPSLINVRLKFLNDTEELAVARPED	x
436	cluster 2	Q80T85	Dcaf5	DDB1- and CUL4-associated factor 5	209	1	MFNPVEPRLLATANSKEGVGLWDIRKPQSSL
437	cluster 2	Q91WS4	Bhmt2	S-methylmethionine--homocysteine S-methyltransferase BHMT2	195	1	PEGDMHDVTPGECAVKLARAGADIIGVNCRF
438	cluster 2	P70694	Akr1c6	Estradiol 17 beta-dehydrogenase 5	39	1	YAPQEVPKSKATEATKIAIDAGFRHIDSASM	x
439	cluster 2	Q8VEJ1	Gpn2	GPN-loop GTPase 2	257	1	IQDKDSIQRVLQAVDKANGYCFGVQEQRSLE	x
440	cluster 2	Q99LB2	Dhrs4	Dehydrogenase/reductase SDR family member 4	195	1	LGPYNVSKTALLGLTKNFAAELAPKNIRVNC	x
441	cluster 2	P52840	Sult1a1	Sulfotransferase 1A1	202	1	LFYEDMKENPKREIKKILEFLGRSLPEETVD	x
442	cluster 2	Q8C196	Cps1	Carbamoyl-phosphate synthase [ammonia], mitochondrial	1269	1	IECNLRASRSFPFVSKTLGVDFIDVATKVMI	x
443	cluster 2	Q9D0E1	Hnrnpm	Heterogeneous nuclear ribonucleoprotein M	380	1	GMNMGRINEILSNALKRGEIIAKQGGGGAGG	x
444	cluster 2	P41216	Acsl1	Long-chain-fatty-acid--CoA ligase 1	428	1	WDKLIFHKIQSSLGGKVRLMITGAAPVSATV	x
445	cluster 2	Q3UDK1	Trafd1	TRAF-type zinc finger domain-containing protein 1	129	1	ELCGSCGRNVLVKELKTHPEVCGRVEEEKRT	x
446	cluster 2	Q99MP8	Brap	BRCA1-associated protein	384	2	GDNYVHRLVASKTDGKIVQYECEGDTCQEEK	x
447	cluster 2	P00329	Adh1	Alcohol dehydrogenase 1	229	1	AAGAARIIAVDINKDKFAKAKELGATECINP	x
448	cluster 2	P97429	Anxa4	Annexin A4	28	1	GFNATEDAQTLRKAMKGLGTDEDAIIGILAY	x
449	cluster 2	Q9WU78	Pdcd6ip	Programmed cell death 6-interacting protein	48	1	GEEQAQYCRAAEELSKLRRSALGRPLDKHEG	x
450	cluster 2	Q9JLB9	Pvrl3	Nectin-3	515	1	NLTRFERPMDYYEDLKMGMKFVSDERYNESE	x
451	cluster 2	Q9D0M1	Prpsap1	Phosphoribosyl pyrophosphate synthase-associated protein 1	24	1	RVFSANSTAACTELAKRITERLGAELGKSVV	x
452	cluster 2	Q93092	Taldo1	Transaldolase	130	1	KDAMVARARRLIELYKEAGVGKDRILIKLSS	x
453	cluster 2	Q8K0C4	Cyp51a1	Lanosterol 14-alpha demethylase	157	1	GVAYDVPNAIFLEQKKIIKSGLNIAHFKQYV	x
454	cluster 2	P70694	Akr1c6	Estradiol 17 beta-dehydrogenase 5	75	1	EVGLAIRSKIADGTVKREDIFYTSKVWCTFH	x
455	cluster 2	P58771	Tpm1	Tropomyosin alpha-1 chain	233	1	EDKYEEEIKVLSDKLKEAETRAEFAERSVTK	x
456	cluster 2	P48776	Tdo2	Tryptophan 2,3-dioxygenase	244	1	NILKGLEEEFLRIQAKTDSEEKEEQMAEFRK	x
457	cluster 2	O88569	Hnrnpa2b1	Heterogeneous nuclear ribonucleoproteins A2/B1	46	1	ETTEESLRNYYEQWGKLTDCVVMRDPASKRS	x
458	cluster 2	P30115	Gsta3	Glutathione S-transferase A3	84	1	KAILNYIASKYNLYGKDMKERAIIDMYTEGV	x
459	cluster 2	Q9R257	Hebp1	Heme-binding protein 1	40	1	GKEDVSYEERACEGGKFATVEVTDKPVDEAL	x
460	cluster 2	Q91WT9	Cbs	Cystathionine beta-synthase	477	1	SSLLAGKVRPSDEVCKVLYKQFKPIHLTDTL	x
461	cluster 2	Q8K010	Oplah	5-oxoprolinase	154	1	RVLLYRGEPGAGSPVKGCTGDLLEIQQPVDL	x
462	cluster 2	O35728	Cyp4a14	Cytochrome P450 4A14	268	1	CQIAHEHTDGVIKMRKSQLQNEEELQKARKK	x
463	cluster 2	Q8BTM8	Flna	Filamin-A	1246	1	VTIKYGGQPVPNFPSKLQVEPAVDTSGVQCY
464	cluster 2	Q9CR16	Ppid	Peptidyl-prolyl cis-trans isomerase D	283	1	LQPIALSCVLNIGACKLKMSNWQGAIDSCLE	x
465	cluster 2	Q4LDG0	Slc27a5	Bile acyl-CoA synthetase	497	1	FCIPVEPGKPGLLLTKVRKNQPFLGYRGSQA
466	cluster 2	P97794	Kcnj8	ATP-sensitive inward rectifier potassium channel 8	361	1	VRVAAPRCSARELDEKPSILIQTLQKSELSH	x
467	cluster 2	Q01853	Vcp	Transitional endoplasmic reticulum ATPase	251	1	KPPRGILLYGPPGTGKTLIARAVANETGAFF	x
468	cluster 2	Q91V08	Clec2d	C-type lectin domain family 2 member D	24	1	PMLSPTGSPQEVEVGKILQGKRHGTISPESC	x
469	cluster 2	P60762	Morf4l1	Mortality factor 4-like protein 1	111	1	VPESRVLKYVDTNLQKQRELQKANQEQYAEG	x
470	cluster 2	A2ADY9	Ddi2	Protein DDI1 homolog 2	289	1	VDRRWAGIAKGVGTQKIIGRVHLAQVQIEGD	x
471	cluster 2	P12710	Fabp1	Fatty acid-binding protein, liver	57	1	VHEGKKIKLTITYGPKVVRNEFTLGEECELE	x
472	cluster 2	P56657	Cyp2c40	Cytochrome P450 2C40	375	1	DLGPNGVVHEVTCDTKFRNYFIPKGTQVMTS	x
473	cluster 2	P26043	Rdx	Radixin	35	1	IQPNTTGKQLFDQVVKTVGLREVWFFGLQYV	x
474	cluster 2	P52760	Hrsp12	Ribonuclease UK114	13	1	___MSSIIRKVISTTKAPAAIGPYSQAVQVD	x
475	cluster 2	P35492	Hal	Histidine ammonia-lyase	172	1	IKERTVVYGITTGFGKFARTVIPANKLQELQ	x
476	cluster 2	P19096	Fasn	Fatty acid synthase	1152	1	KELQLCKGLARALQTKATQQGLKAAMLGQED	x
477	cluster 2	O88451	Rdh7	Retinol dehydrogenase 7	224	1	RTNVSNYERLSHSIEKLWDQTSSEVKEVYDK	x
478	cluster 2	P12970	Rpl7a	60S ribosomal protein L7a	217	1	VAFTQVNSEDKGALAKLVEAIRTNYNDRYDE	x
479	cluster 2	O08808	Diaph1	Protein diaphanous homolog 1	494	1	LDSELTARHELQVEMKKMENDFEQKLQDLQG	x
480	cluster 2	Q8CGA3	Slc43a2	Large neutral amino acids transporter small subunit 4	293	1	SMRTAKEQAALQEGHKLCLSTVDLEVKCQPD	x
481	cluster 2	Q9D2C7	Tmbim6	Bax inhibitor 1	7	1	_________MNIFDRKINFDALLKFSHITPS	x
482	cluster 2	Q9DAR7	Dcps	m7GpppX diphosphatase	9	1	_______MADTAPQLKRKREQEAEEAETPST
483	cluster 2	Q3UQ44	Iqgap2	Ras GTPase-activating-like protein IQGAP2	587	1	LPECANKYYDTLVKAKESKTDNESSEGSWVT
484	cluster 2	P60335	Pcbp1	Poly(rC)-binding protein 1	314	1	GANINEIRQMSGAQIKIANPVEGSSGRQVTI	x
485	cluster 2	P60335	Pcbp1	Poly(rC)-binding protein 1	115	1	LRLVVPATQCGSLIGKGGCKIKEIRESTGAQ	x
486	cluster 2	O35226	Psmd4	26S proteasome non-ATPase regulatory subunit 4	40	1	RLQAQQDAVNIVCHSKTRSNPENNVGLITLA	x
487	cluster 2	P00329	Adh1	Alcohol dehydrogenase 1	169	1	DDIAVAKIDGASPLDKVCLIGCGFSTGYGSA	x
488	cluster 2	Q9QXM0	Abhd2	Abhydrolase domain-containing protein 2	281	1	KIILSHRQALFGDHVKKPQSLEDTDLSRLYT
489	cluster 2	Q91V12	Acot7	Cytosolic acyl coenzyme A thioester hydrolase	173	1	KATLWYVPLSLKNVDKVLEVPPIVYLRQEQE	x
490	cluster 2	Q8C196	Cps1	Carbamoyl-phosphate synthase [ammonia], mitochondrial	171	1	EKVPAIYGVDTRMLTKIIRDKGTMLGKIEFE	x
491	cluster 2	Q8BXB6	Slco2b1	Solute carrier organic anion transporter family member 2B1	328	1	TASKGEDLSSQHEPLKKQAGLAQIAPDLTLV
492	cluster 2	P26041	Msn	Moesin	139	1	LLASYAVQSKYGDFNKEVHKSGYLAGDKLLP	x
493	cluster 2	Q4LDG0	Slc27a5	Bile acyl-CoA synthetase	490	1	PLRDKQGFCIPVEPGKPGLLLTKVRKNQPFL	x
494	cluster 2	P56654	Cyp2c37	Cytochrome P450 2C37	432	1	GKFKKSDYFIPFSTGKRICAGEGLARMELFL	x
495	cluster 2	P20852	Cyp2a5	Cytochrome P450 2A5	403	2	0	x
496	cluster 2	Q920E5	Fdps	Farnesyl pyrophosphate synthase	31	1	NFIQHFSQIVKVLTEKELGHPEIGDAIARLK	x
497	cluster 2	Q91WS4	Bhmt2	S-methylmethionine--homocysteine S-methyltransferase BHMT2	220	1	GVNCRFGPWTSLQTMKLMKEGLRDASLQAHL	x
498	cluster 2	P62821	Rab1A	Ras-related protein Rab-1A	119	1	QWLQEIDRYASENVNKLLVGNKCDLTTKKVV	x
499	cluster 2	O35490	Bhmt	Betaine--homocysteine S-methyltransferase 1	98	1	LENRGNYVAEKISGQKVNEAACDIARQVADE	x
500	cluster 2	P48776	Tdo2	Tryptophan 2,3-dioxygenase	37	1	DNEEDRAQTGVNRASKGGLIYGNYLQLEKIL	x
501	cluster 2	Q78JT3	Haao	3-hydroxyanthranilate 3,4-dioxygenase	166	1	SEQYRTGKPNPDQLLKELPFPLNTRSIMKPM	x
502	cluster 2	O35488	Slc27a2	Very long-chain acyl-CoA synthetase	572	1	RFLRIQDTIEITGTFKHRKVTLMEEGFNPTV	x
503	cluster 2	P31786	Dbi	Acyl-CoA-binding protein	14	1	__MSQAEFDKAAEEVKRLKTQPTDEEMLFIY	x
504	cluster 2	Q9JKV1	Adrm1	Proteasomal ubiquitin receptor ADRM1	34	1	STKYLVEFRAGKMSLKGTTVTPDKRKGLVYI	x
505	cluster 2	Q9DCP2	Slc38a3	Sodium-coupled neutral amino acid transporter 3	50	1	TEDTQHCGEGKGFLQKSPSKEPHFTDFEGKT	x
506	cluster 2	Q9DAR7	Dcps	m7GpppX diphosphatase	137	1	HLSDIKTTVVYPATEKHLQKYMRQDLRLIRE	x
507	cluster 2	P70333	Hnrnph2	Heterogeneous nuclear ribonucleoprotein H, N-terminally processed	167	1	0	x
508	cluster 2	P24549	Aldh1a1	Retinal dehydrogenase 1	378	1	0	x
509	cluster 2	P00186	Cyp1a2	Cytochrome P450 1A2	276	1	LFLQKTVQEHYQDFNKNSIQDITSALFKHSE	x
510	cluster 2	Q9JMA7	Cyp3a41a	Cytochrome P450 3A41	422	2	QHWPEPEEFQPERFSKENKGSIDPYLYMPFG	x
511	cluster 2	Q9Z2V4	Pck1	Phosphoenolpyruvate carboxykinase, cytosolic [GTP]	204	1	FIKCLHSVGCPLPLKKPLVNNWACNPELTLI	x
512	cluster 2	Q9JIM1	Slc29a1	Equilibrative nucleoside transporter 1	255	1	LAGPAEQETKLDLISKGEEPKGRREESGVPG	x
513	cluster 2	P48760	Fpgs	Folylpolyglutamate synthase, mitochondrial	66	1	TLNTLQTNASYLEQVKRQRSDPQAQLEAMEM	x
514	cluster 2	O35490	Bhmt	Betaine--homocysteine S-methyltransferase 1	377	1	PYNPSMSRPDAWGVTKGAAELMQQKEATTEQ	x
515	cluster 2	P30999	Ctnnd1	Catenin delta-1	17	1	DDSEVESTASILASVKEQEAQFEKLTRALEE
516	cluster 2	Q91WT9	Cbs	Cystathionine beta-synthase	158	1	TSGNTGIGLALAAAVKGYRCIIVMPEKMSME	x
517	cluster 2	P49429	Hpd	4-hydroxyphenylpyruvate dioxygenase	39	1	FWVGNAKQAASFYCNKMGFEPLAYRGLETGS	x
518	cluster 2	Q64458	Cyp2c29	Cytochrome P450 2C29	272	1	VTNPRDFIDYYLIKQKQVNHIEQSEFSLENL
519	cluster 2	Q9QXE0	Hacl1	2-hydroxyacyl-CoA lyase 1	368	1	WKTLREKMKSNEAISKELASQKSLPMNYYTV	x
520	cluster 2	Q8K441	Abca6	ATP-binding cassette sub-family A member 6	658	1	VGLDPFSRQRIWGFLKERRADHVILFSTQFM	x
521	cluster 2	P56657	Cyp2c40	Cytochrome P450 2C40	110	1	SGRGRIPVFDKVSTGKGIGFSHGNVWKATRV	x
522	cluster 2	P56593	Cyp2a12	Cytochrome P450 2A12	250	1	QIIKDSHKLEDFMIQKVKQNQSTLDPNSPRD	x
523	cluster 2	O09012	Pex5	Peroxisomal targeting signal 1 receptor	19	1	RELVEGECGGANPLMKLATHFTQDKALRQEG
524	cluster 2	P52843	Sult2a1	Bile salt sulfotransferase 1	268	1	DWKNHFTVAQAEAFDKVFQEKMAGFPPGMFP
525	cluster 2	Q810B6	Ankfy1	Rabankyrin-5	931	1	AGSEIIVRNLLLAGAKVNELTKHRQTALHLA	x
526	cluster 2	Q68FD5	Cltc	Clathrin heavy chain 1	98	1	KAGKTLQIFNIEMKSKMKAHTMTDDVTFWKW
527	cluster 2	P48776	Tdo2	Tryptophan 2,3-dioxygenase	232	1	PNGFNFWGKFEKNILKGLEEEFLRIQAKTDS	x
528	cluster 2	P52840	Sult1a1	Sulfotransferase 1A1	227	1	PEETVDLIVHHTSFKKMKENPMANYTTIPTE
529	cluster 2	P26043	Rdx	Radixin	525	1	SEEERVTETQKNERVKKQLQALSSELAQARD
530	cluster 2	O88962	Cyp8b1	7-alpha-hydroxycholest-4-en-3-one 12-alpha-hydroxylase	324	1	EEATRVMGKARLEAKKSFTFTPSALKHTPVL	x
531	cluster 2	P00186	Cyp1a2	Cytochrome P450 1A2	144	1	GPVWAARRRLAQDALKSFSIASDPTSASSCY	x
532	cluster 2	Q8VC30	Dak	Bifunctional ATP-dependent dihydroxyacetone kinase/FAD-AMP lyase (cyclizing)	525	1	KSPGASLLPVLTKAVKSAEAAAEATKNMEAG	x
533	cluster 2	Q8K1E0	Stx5	Syntaxin-5	114	1	RRIGKDLSNTFAKLEKLTILAKRKSLFDDKA	x
534	cluster 2	Q7TMK9	Syncrip	Heterogeneous nuclear ribonucleoprotein Q	363	1	TVTEEILEKSFSQFGKLERVKKLKDYAFIHF	x
535	cluster 2	Q78PY7	Snd1	Staphylococcal nuclease domain-containing protein 1	515	1	PIHRVADISGDTQKAKQFLPFLQRAGRSEAV	x
536	cluster 2	Q64459	Cyp3a11	Cytochrome P450 3A11	283	1	RVDFLQLMMNSHNNSKDKVSHKALSDMEITA	x
537	cluster 2	P59242	Cgn	Cingulin	630	1	VEELKKELRRTQGELKELQAEQQNQEVTGRH	x
538	cluster 2	P55096	Abcd3	ATP-binding cassette sub-family D member 3	615	1	AVSVDVEDYIYSHCRKVGITLFTVSHRKSLW	x
539	cluster 2	P48678	Lmna	Prelamin-A/C	78	1	ITESEEVVSREVSGIKAAYEAELGDARKTLD	x
540	cluster 2	P24270	Cat	Catalase	476	1	ENIAGHLKDAQLFIQKKAVKNFTDVHPDYGA	x
541	cluster 2	P16858	Gapdh	Glyceraldehyde-3-phosphate dehydrogenase	137	1	PSADAPMFVMGVNHEKYDNSLKIVSNASCTT	x
542	cluster 2	O54749	Cyp2j5	Cytochrome P450 2J5	388	1	NIVPLNSSREVTVDTKFNGFHLPKGTMILTN	x
543	cluster 2	O35604	Npc1	Niemann-Pick C1 protein	1179	1	VEFCSHITRAFTMSTKGSRVSRAEEALAHMG	x
544	cluster 2	O54749	Cyp2j5	Cytochrome P450 2J5	444	1	GQFKKRESFLPFSMGKRACLGEQLAKSELFI	x
545	cluster 2	Q03145	Epha2	Ephrin type-A receptor 2	604	1	YVDPHTYEDPNQAVLKFTTEIHPSCVARQKV	x
546	cluster 2	P09055	Itgb1	Integrin beta-1	784	1	EKMNAKWDTGENPIYKSAVTTVVNPKYEGK_	x
547	cluster 2	P42932	Cct8	T-complex protein 1 subunit theta	421	1	KRLVPGGGATEIELAKQITSYGETCPGLEQY	x
548	cluster 2	Q9JIL4	Pdzk1	Na(+)/H(+) exchange regulatory cofactor NHE-RF3	283	1	IKDIEPGSPAEAAGLKNNDLVVAVNGKSVEA	x
549	cluster 2	Q91XE4	Acy3	N-acyl-aromatic-L-amino acid amidohydrolase (carboxylate-forming)	91	1	TFLGSTATPDDPYEVKRARELNQLLGPKGTG	x
550	cluster 2	Q8VIJ6	Sfpq	Splicing factor, proline- and glutamine-rich	458	1	EQLDDEDGLPEKLAQKNPMYQKERETPPRFA	x
551	cluster 2	P04184	Tk1	Thymidine kinase, cytosolic	16	1	MSYINLPTVLPSSPSKTRGQIQVILGPMFSG	x
552	cluster 2	P97872	Fmo5	Dimethylaniline monooxygenase [N-oxide-forming] 5	301	1	NDDLPNRIIAGLVKVKGNVKEFTETAAVFED
553	cluster 2	Q60902	Eps15l1	Epidermal growth factor receptor substrate 15-like 1	532	1	IQAGRAQLETILRSLKCTQDDINQARSKLSQ	x
554	cluster 2	P34914	Ephx2	Bifunctional epoxide hydrolase 2	243	1	VPCNPNDVSHGYVTVKPGIRLHFVEMGSGPA	x
555	cluster 2	P17182	Eno1	Alpha-enolase	89	1	APALVSKKVNVVEQEKIDKLMIEMDGTENKS	x
556	cluster 2	O55022	Pgrmc1	Membrane-associated progesterone receptor component 1	96	1	FDGVQDPRILMAINGKVFDVTKGRKFYGPEG	x
557	cluster 2	P06151	Ldha	L-lactate dehydrogenase A chain	14	1	__MATLKDQLIVNLLKEEQAPQNKITVVGVG	x
558	cluster 2	P97501	Fmo3	Dimethylaniline monooxygenase [N-oxide-forming] 3	98	1	HHSKLQEYITSFAKEKNLLKYIQFETPVTSI
559	cluster 2	Q8VI47	Abcc2	Canalicular multispecific organic anion transporter 1	840	1	QVDEIVVLGKGTILEKGSYSDLMDKKGVFAK	x
560	cluster 2	Q9EPU0	Upf1	Regulator of nonsense transcripts 1	434	1	FVWKSTSFDRMQSALKTFAVDETSVSGYIYH	x
561	cluster 2	Q80UG5	Sept9	Septin-9	443	1	MKRLSKVVNIVPVIAKADTLTLEERVYFKQR
562	cluster 2	Q9ET01	Pygl	Glycogen phosphorylase, liver form	290	1	0	x
563	cluster 2	Q7TQI3	Otub1	Ubiquitin thioesterase OTUB1	84	1	QQKIKDLHKKYSYIRKTRPDGNCFYRAFGFS	x
564	cluster 2	P12979	Myog	Myogenin	118	1	ALKRSTLLNPNQRLPKVEILRSAIQYIERLQ
565	cluster 2	P46471	Psmc2	26S protease regulatory subunit 7	34	1	DKPIRALDEGDIALLKTYGQSTYSRQIKQVE	x
566	cluster 2	Q9CW42	Marc1	Mitochondrial amidoxime-reducing component 1	205	1	MRPRSSRQMKAVFRTKDQVAYSDASPFLVLS	x
567	cluster 2	Q8CHR6	Dpyd	Dihydropyrimidine dehydrogenase [NADP(+)]	107	1	PTSLDIKSFITSIANKNYYGAAKLIFSDNPL	x
568	cluster 2	Q8C196	Cps1	Carbamoyl-phosphate synthase [ammonia], mitochondrial	892	1	FLYKMRDILNMDKTLKGLNSDSVTEETLRKA	x
569	cluster 2	Q80T03	Muc6	Mucin-6	525	1	DEVITNNGDTKLLPYKTHNITIFRQTSTHLQ
570	cluster 2	Q64464	Cyp3a13	Cytochrome P450 3A13	403	1	IPKGTVVMIPTFALHKDPKYWPEPEEFRPER	x
571	cluster 2	P70290	Mpp1	55 kDa erythrocyte membrane protein	29	1	MRTALSDLYLEHLLQKRNRPETSLNQSNVTT	x
572	cluster 2	P61979	Hnrnpk	Heterogeneous nuclear ribonucleoprotein K	405	1	TQVTIPKDLAGSIIGKGGQRIKQIRHESGAS	x
573	cluster 2	P35505	Fah	Fumarylacetoacetase	411	1	CQGDGYRVGFGQCAGKVLPALSPA_______
574	cluster 2	P56399	Usp5	Ubiquitin carboxyl-terminal hydrolase 5	574	1	TTRFASFPDYLVIQIKKFTFGLDWVPKKLDV	x
575	cluster 2	Q9R0H0	Acox1	Peroxisomal acyl-coenzyme A oxidase 1	488	1	TLVDINSLDSLTEAYKLRAARLVEIAAKNLQ	x
576	cluster 2	P28656	Nap1l1	Nucleosome assembly protein 1-like 1	105	1	QIEAKFYEEVHDLERKYAVLYQPLFDKRFEI	x
577	cluster 2	P51437	Camp	Cathelin-related antimicrobial peptide	85	1	TPKSVRFRVKETVCGKAERQLPEQCAFKEQG
578	cluster 2	P15105	Glul	Glutamine synthetase	95	2	HPVAMFRDPFRKDPNKLVLCEVFKYNRKPAE	x
579	cluster 2	P15105	Glul	Glutamine synthetase	91	2	DMYLHPVAMFRDPFRKDPNKLVLCEVFKYNR	x
580	cluster 2	Q9CZY3	Ube2v1	Ubiquitin-conjugating enzyme E2 variant 1	68	1	IGPPRTIYENRIYSLKIECGPKYPEAPPSVR	x
581	cluster 2	Q8VDN2	Atp1a1	Sodium/potassium-transporting ATPase subunit alpha-1	162	1	SYYQEAKSSKIMESFKNMVPQQALVIRNGEK	x
582	cluster 2	P50516	Atp6v1a	V-type proton ATPase catalytic subunit A	580	1	ITWSIIREHMGEILYKLSSMKFKDPVKDGEA	x
583	cluster 2	P80318	Cct3	T-complex protein 1 subunit gamma	507	1	ELGIWEPLAVKLQTYKTAVETAVLLLRIDDI	x
584	cluster 2	Q9JMA7	Cyp3a41a	Cytochrome P450 3A41	380	1	LRLYPIGNRLERFCKKDVELNGVYIPKGSTV	x
585	cluster 2	Q3U0B3	Dhrs11	Dehydrogenase/reductase SDR family member 11	56	1	CARTVGNIEELAAECKSAGYPGTLIPYRCDL
586	cluster 2	P84099	Rpl19	60S ribosomal protein L19	186	1	KRREERLQAKKEEIIKTLSKEEETKK_____	x
587	cluster 2	P46471	Psmc2	26S protease regulatory subunit 7	422	1	KDFLEAVNKVIKSYAKFSATPRYMTYN____	x
588	cluster 2	P12710	Fabp1	Fatty acid-binding protein, liver	20	1	GKYQLQSQENFEPFMKAIGLPEDLIQKGKDI	x
589	cluster 2	P43274	Hist1h1e	Histone H1.4	90	1	KNNSRIKLGLKSLVSKGTLVQTKGTGASGSF	x
590	cluster 2	Q9JMA7	Cyp3a41a	Cytochrome P450 3A41	127	1	GIMSKAISISKDEEWKRYRALLSPTFTSGKL
591	cluster 2	Q9D6Y9	Gbe1	1,4-alpha-glucan-branching enzyme	578	1	ARRQFNLTDDDLLRYKFLNNFDRDMNRLEER	x
592	cluster 2	P15508	Sptb	Spectrin beta chain, erythrocytic	1948	1	LKYHQGIKAEINTRAKNFSTCLELGESLLQR	x
593	cluster 2	Q8C196	Cps1	Carbamoyl-phosphate synthase [ammonia], mitochondrial	55	1	SVKAKTAHIVLEDGTKMKGYSFGHPSSVAGE	x
594	cluster 2	Q9JMA7	Cyp3a41a	Cytochrome P450 3A41	122	1	EFGPVGIMSKAISISKDEEWKRYRALLSPTF
595	cluster 2	Q4LDG0	Slc27a5	Bile acyl-CoA synthetase	500	1	PVEPGKPGLLLTKVRKNQPFLGYRGSQAESN	x
596	cluster 2	P70694	Akr1c6	Estradiol 17 beta-dehydrogenase 5	301	1	FQLTSEDMKVLDDLNKNIRYISGSSFKDHPD	x
597	cluster 2	Q91X77	Cyp2c50	Cytochrome P450 2C50	333	1	0	x
598	cluster 2	P56654	Cyp2c37	Cytochrome P450 2C37	420	1	EKFDPGHFLDENGKFKKSDYFIPFSTGKRIC
599	cluster 2	O08966	Slc22a1	Solute carrier family 22 member 1	552	1	SKAKENTIYLQVQTGKSPHT___________	x
600	cluster 2	P50285	Fmo1	Dimethylaniline monooxygenase [N-oxide-forming] 1	56	1	WRFTEHVEEGRASLYKSVVSNSSREMSCYPD	x
601	cluster 2	Q8CHR6	Dpyd	Dihydropyrimidine dehydrogenase [NADP(+)]	894	1	FGPYLEQRKKIIAASKIRQKDQNTACSPLQR	x
602	cluster 2	Q64727	Vcl	Vinculin	815	1	DAKAVAGNISDPGLQKSFLDSGYRILGAVAK	x
603	cluster 2	O54724	Ptrf	Polymerase I and transcript release factor	124	1	VSKLLEKVRKVSVNVKTVRGSLERQAGQIKK	x
604	cluster 2	P48410	Abcd1	ATP-binding cassette sub-family D member 1	533	1	RILGGLWPTYSGVLYKPPPQRMFYIPQRPYM
605	cluster 2	Q9QZW0	Atp11c	Phospholipid-transporting ATPase 11C	503	1	GFTYISSSPDEIALVKGAKRFGFTFLGNQNG	x
606	cluster 2	Q9QXY6	Ehd3	EH domain-containing protein 3	357	1	IEREHQISPGDFPNLKRMQDQLQAQDFSKFQ	x
607	cluster 2	Q8C196	Cps1	Carbamoyl-phosphate synthase [ammonia], mitochondrial	751	1	FIAAKIALGIPLPEIKNVVSGKTSACFEPSL	x
608	cluster 2	Q05421	Cyp2e1	Cytochrome P450 2E1	467	1	SAILQHFNLKSLVDPKDIDLSPVTIGFGSIP	x
609	cluster 2	P61202	Cops2	COP9 signalosome complex subunit 2	426	1	LDHQKRGGARYTALDKWTNQLNSLNQAVVSK	x
610	cluster 2	O88962	Cyp8b1	7-alpha-hydroxycholest-4-en-3-one 12-alpha-hydroxylase	94	1	VMDPLSFGPIIKNTEKALDFQSYAKELVLKV	x
611	cluster 2	P40142	Tkt	Transketolase	456	1	PMSTVFYPSDGVATEKAVELAANTKGICFIR	x
612	cluster 2	Q9QY73	Tmem59	Transmembrane protein 59	287	1	EKLSIYGDLEFMNEQKLSRYPAPSLVIVRSQ	x
613	cluster 2	Q9EQ32	Pik3ap1	Phosphoinositide 3-kinase adapter protein 1	496	1	TKDSMIRKFLEGNSVKPASWEREQHHPYGEE	x
614	cluster 2	Q9EP75	Cyp4f14	Leukotriene-B4 omega-hydroxylase 3	258	1	MDLLYNLTPDGMRFRKACNVVHEFTDAVIRE	x
615	cluster 2	Q91ZP6	Ndfip2	NEDD4 family-interacting protein 2	168	1	SVATSLPTYDEAEKAKAAALAAAAADAPQRN	x
616	cluster 2	P12710	Fabp1	Fatty acid-binding protein, liver	80	1	LGEECELETMTGEKVKAVVKLEGDNKMVTTF	x
617	cluster 2	Q4LDG0	Slc27a5	Bile acyl-CoA synthetase	599	1	VPVPGCEGKVGMAAVKLAPGKTFDGQKLYQH	x
618	cluster 2	Q8R0Y6	Aldh1l1	Cytosolic 10-formyltetrahydrofolate dehydrogenase	767	1	EAHLRKLVEYCQRGVKEGATLVCGGNQVPRP	x
619	cluster 2	Q3B7Z2	Osbp	Oxysterol-binding protein 1	427	1	NYSLNLWSIMKNCIGKELSKIPMPVNFNEPL	x
620	cluster 2	Q01853	Vcp	Transitional endoplasmic reticulum ATPase	505	1	QELVQYPVEHPDKFLKFGMTPSKGVLFYGPP	x
621	cluster 2	P56593	Cyp2a12	Cytochrome P450 2A12	346	1	RVIGRNRQPQYEDHMKMPYTQAVINEIQRFS	x
622	cluster 2	P41216	Acsl1	Long-chain-fatty-acid--CoA ligase 1	420	1	GIVRNNSLWDKLIFHKIQSSLGGKVRLMITG	x
623	cluster 2	A2AJL3	Fggy	FGGY carbohydrate kinase domain-containing protein	179	1	DKAGHFFDLPDFLSWKATGVTARSLCSLVCK
624	cluster 2	P12790	Cyp2b9	Cytochrome P450 2B9	251	1	KKQQELLDYIAHSVEKHKATLDPSAPRDYID
625	cluster 2	Q9DCP2	Slc38a3	Sodium-coupled neutral amino acid transporter 3	17	1	EIPRQTEMVELVPNGKHLEGLLPVGVPTTDT	x
626	cluster 2	P20852	Cyp2a5	Cytochrome P450 2A5	239	1	0	x
627	cluster 2	P17563	Selenbp1	Selenium-binding protein 1	397	1	RIPGGPQMIQLSLDGKRLYATTSLYSAWDKQ	x
628	cluster 2	Q60864	Stip1	Stress-induced-phosphoprotein 1	123	2	LKEGLQNMEARLAERKFMNPFNLPNLYQKLE	x
629	cluster 2	Q99L47	St13	Hsc70-interacting protein	362	1	MSKYQSNPKVMNLISKLSAKFGGQS______	x
630	cluster 2	P28271	Aco1	Cytoplasmic aconitate hydratase	639	1	NALAAPSEKLYAWNPKSTYIKSPPFFESLTL	x
631	cluster 2	Q922D8	Mthfd1	C-1-tetrahydrofolate synthase, cytoplasmic	854	1	IELLPEAQNKAEIYTKQGFGNLPICMAKTHL	x
632	cluster 2	Q9DD20	Mettl7b	Methyltransferase-like protein 7B	66	1	MESKKRELFSQIKDLKGTSGNVALLELGCGT	x
633	cluster 2	Q8CIE6	Copa	Coatomer subunit alpha	447	1	MHSLLIKNLKNEITKKIQVPNCDEIFYAGTG	x
634	cluster 2	Q8C863	Itch	E3 ubiquitin-protein ligase Itchy	407	1	NKEFDPLGPLPPGWEKRTDSNGRVYFVNHNT	x
635	cluster 2	Q810U5	Ccdc50	Coiled-coil domain-containing protein 50	215	1	AQDEEIARLLMAEEKKAYKKAKEREKSSLDK
636	cluster 2	Q810U5	Ccdc50	Coiled-coil domain-containing protein 50	214	1	VAQDEEIARLLMAEEKKAYKKAKEREKSSLD	x
637	cluster 2	Q5SX39	Myh4	Myosin-4	1449	1	IDVERSNAACAALDKKQRNFDKVLAEWKQKY
638	cluster 2	P29341	Pabpc1	Polyadenylate-binding protein 1	284	1	KVERQTELKRKFEQMKQDRITRYQGVNLYVK	x
639	cluster 2	Q3U7R1	Esyt1	Extended synaptotagmin-1	339	1	HLLAARGLSSKDKYVKGLIEGKSDPYALVRV	x
640	cluster 2	Q9QY30	Abcb11	Bile salt export pump	446	1	SRPEVKILNNLSMVIKPGETTAFVGSSGAGK	x
641	cluster 2	Q91WG8	Gne	Bifunctional UDP-N-acetylglucosamine 2-epimerase/N-acetylmannosamine kinase	490	1	GGRVNPQEGVVLHSTKLIQEWNSVDLRTPLS	x
642	cluster 2	Q8CAY6	Acat2	Acetyl-CoA acetyltransferase, cytosolic	302	1	GVEPSVMGVGPIPAIKQAVAKAGWSLEDVDL	x
643	cluster 2	P63323	Rps12	40S ribosomal protein S12	129	1	YGKESQAKDVIEEYFKCKK____________	x
644	cluster 2	P16460	Ass1	Argininosuccinate synthase	140	1	QVRFELTCYSLAPQIKVIAPWRMPEFYNRFK	x
645	cluster 2	P40142	Tkt	Transketolase	283	1	EQIIQEIYSQVQSKKKILATPPQEDAPSVDI	x
646	cluster 2	Q8R0Y6	Aldh1l1	Cytosolic 10-formyltetrahydrofolate dehydrogenase	852	1	GVFTRDINKALYVSDKLQAGTVFVNTYNKTD	x
647	cluster 2	P12790	Cyp2b9	Cytochrome P450 2B9	370	1	EIQRFSDLVPIGLPHKVIKDTLFRGYLLPKN
648	cluster 2	P54731	Faf1	FAS-associated factor 1	220	1	EYNLNFSGSSTVQEVKRNVYDLTSIPVRHQL	x
649	cluster 2	Q9R1S7	Abcc6	Multidrug resistance-associated protein 6	1485	1	GQVAESGSPAQLLAQKGLFYRLAHESGLA__	x
650	cluster 2	Q9DC50	Crot	Peroxisomal carnitine O-octanoyltransferase	482	1	QSMQDPSASLLERQQKMLEAFAKHNKMMKDC	x
651	cluster 2	Q922Q1	Marc2	Mitochondrial amidoxime reducing component 2	187	1	LKTQAYRLVQFDTSMKGRTTKKLYPSESYLQ	x
652	cluster 2	Q8CHR6	Dpyd	Dihydropyrimidine dehydrogenase [NADP(+)]	875	1	QKGKPVPRVAELMGQKLPSFGPYLEQRKKII	x
653	cluster 2	Q8C196	Cps1	Carbamoyl-phosphate synthase [ammonia], mitochondrial	287	1	QPLIQNVKKILESDRKEPLFGISTGNIITGL	x
654	cluster 2	Q8C196	Cps1	Carbamoyl-phosphate synthase [ammonia], mitochondrial	310	1	TGNIITGLAAGAKSYKMSMANRGQNQPVLNI	x
655	cluster 2	Q8BG60	Txnip	Thioredoxin-interacting protein	118	1	GFELPQGPLGTSFKGKYGCVDYWVKAFLDRP	x
656	cluster 2	Q5F2F2	Abhd15	Abhydrolase domain-containing protein 15	207	1	LVSPRLQPFGDPSDLKEAVTYIRFRHPAAPL	x
657	cluster 2	P49429	Hpd	4-hydroxyphenylpyruvate dioxygenase	297	1	RERGTEFLAAPSSYYKLLRENLKSAKIQVKE	x
658	cluster 2	P20852	Cyp2a5	Cytochrome P450 2A5	409	1	0	x
659	cluster 2	P25688	Uox	Uricase	72	1	YLHGDNSDIIPTDTIKNTVHVLAKLRGIRNI	x
660	cluster 2	Q99KG5	Lsr	Lipolysis-stimulated lipoprotein receptor	583	1	YSETDSQASRERRMKKNLALSRESLVV____	x
661	cluster 2	Q8R5K2	Usp33	Ubiquitin carboxyl-terminal hydrolase 33	34	1	KEDLIQKSLGACQDCKVRGPNLWACLENRCS	x
662	cluster 2	Q64481	Cyp3a16	Cytochrome P450 3A16	477	1	QNFSFQPCKETQIPLKLSRELLLQPVKPIVL
663	cluster 2	P97384	Anxa11	Annexin A11	212	1	GFDPLRDAEVLRKAMKGFGTDEQAIIDCLGS	x
664	cluster 2	P50172	Hsd11b1	Corticosteroid 11-beta-dehydrogenase isozyme 1	73	1	GAHVVLTARSEEGLQKVVSRCLELGAASAHY	x
665	cluster 2	P16858	Gapdh	Glyceraldehyde-3-phosphate dehydrogenase	249	1	PTPNVSVVDLTCRLEKPAKYDDIKKVVKQAS	x
666	cluster 2	P34914	Ephx2	Bifunctional epoxide hydrolase 2	191	1	KPNEVVFLDDFGSNLKPARDMGMVTILVHNT	x
667	cluster 2	Q99K51	Pls3	Plastin-3	459	1	KVNKPPYPKLGANMKKLENCNYAVELGKNPA	x
668	cluster 2	Q8K0C4	Cyp51a1	Lanosterol 14-alpha demethylase	266	1	RRRDRAHREIKNIFYKAIQKRRLSKEPAEDI	x
669	cluster 2	Q8VEK3	Hnrnpu	Heterogeneous nuclear ribonucleoprotein U	651	1	EEAQKLLEQYKEESKKALPPEKKQNTGSKKS
670	cluster 2	Q9WTX5	Skp1	S-phase kinase-associated protein 1	57	1	DDPVPLPNVNAAILKKVIQWCTHHKDDPPPP
671	cluster 2	Q9QXF8	Gnmt	Glycine N-methyltransferase	191	1	RNYDYILSTGCAPPGKNIYYKSDLTKDITTS	x
672	cluster 2	Q91WS4	Bhmt2	S-methylmethionine--homocysteine S-methyltransferase BHMT2	40	1	GDSGFLFTLEKRGFVKAGLWTPEAVVEHPSA
673	cluster 2	Q8VCN5	Cth	Cystathionine gamma-lyase	259	1	AVPSPFDCYLCCRGLKTLQVRMEKHFKNGMA	x
674	cluster 2	Q8VI47	Abcc2	Canalicular multispecific organic anion transporter 1	508	1	KDKRLKIMNEILSGIKILKYFAWEPSFKEQV	x
675	cluster 2	Q68FD5	Cltc	Clathrin heavy chain 1	941	1	CDLELINVCNENSLFKSLSRYLVRRKDPELW	x
676	cluster 2	Q4LDG0	Slc27a5	Bile acyl-CoA synthetase	163	1	DARSCQAAWVLKAKLKDAVIQNTRDAAAILV	x
677	cluster 2	P49429	Hpd	4-hydroxyphenylpyruvate dioxygenase	127	1	ERGAKIVREPWVEQDKFGKVKFAVLQTYGDT	x
678	cluster 2	P39447	Tjp1	Tight junction protein ZO-1	553	1	NKGEVFRVVDTLYNGKLGSWLAIRIGKNHKE	x
679	cluster 2	P35700	Prdx1	Peroxiredoxin-1	120	1	ISDPKRTIAQDYGVLKADEGISFRGLFIIDD	x
680	cluster 2	P30999	Ctnnd1	Catenin delta-1	25	1	ASILASVKEQEAQFEKLTRALEEERRHVSAQ	x
681	cluster 2	P10649	Gstm1	Glutathione S-transferase Mu 1	199	1	FLARFEGLKKISAYMKSSRFLPRPVFTKIAQ	x
682	cluster 2	B5TVM2	Ildr2	Immunoglobulin-like domain-containing receptor 2	374	1	DDDSNFRQSYHQMRNKQFPMSGDLESNPDYW
683	cluster 2	P06151	Ldha	L-lactate dehydrogenase A chain	5	1	___________MATLKDQLIVNLLKEEQAPQ	x
684	cluster 2	Q9ET01	Pygl	Glycogen phosphorylase, liver form	557	1	NKLKFSQFLEKEYKVKINPSSMFDVHVKRIH	x
685	cluster 2	Q91X77	Cyp2c50	Cytochrome P450 2C50	418	1	0	x
686	cluster 2	P49429	Hpd	4-hydroxyphenylpyruvate dioxygenase	172	1	LPGFEAPTYKDTLLPKLPRCNLEIIDHIVGN	x
687	cluster 2	A2ASS6	Ttn	Titin	29682	1	PLRDGGSKIVAYSIEKRQGSDRWVRCNFTDV	x
688	cluster 2	A4Q9F4	Ttll11	Tubulin polyglutamylase TTLL11	595	1	MANLFIRFLGIKGTMKLGPTGFRTFIRNCKL
689	cluster 2	Q9QXG4	Acss2	Acetyl-coenzyme A synthetase, cytoplasmic	418	1	VTKFYTAPTAIRMLMKFGDDPVTKHSRASLQ	x
690	cluster 2	Q99PL5	Rrbp1	Ribosome-binding protein 1	982	1	ASYRDHVKEVQQLQGKIRTLQEQLENGPNTQ	x
691	cluster 2	P50236	Sult2a2	Bile salt sulfotransferase 2	60	1	SGTNWLNEIVCLIQTKGDPKWIQTVPIWDRS
692	cluster 2	A2ASS6	Ttn	Titin	21216	1	PLEDGGSEITNYIIDKRETSRPNWAQVSATV	x
693	cluster 2	P20852	Cyp2a5	Cytochrome P450 2A5	425	1	DFNPKHFLDDKGQFKKNDAFVPFSIGKRYCF	x
694	cluster 2	P40142	Tkt	Transketolase	281	1	MAEQIIQEIYSQVQSKKKILATPPQEDAPSV	x
695	cluster 2	Q9CWK8	Snx2	Sorting nexin-2	116	1	TPVTPTTLIAPRIESKSISAPVIFDRSRDEI	x
696	cluster 2	Q9R062	Gyg1	Glycogenin-1	325	1	QGQADYMGADSFDNIKRKLDTYLQ_______	x
697	cluster 2	Q91X44	Gckr	Glucokinase regulatory protein	279	1	SATKILLETLLLAAHKTVDQGVVSSQRCLLE
698	cluster 2	Q8BWR4	Usp40	Ubiquitin carboxyl-terminal hydrolase 40	504	1	EARANPRYRVPCHLLKEMDAANILLQMRRAE	x
699	cluster 2	Q4LDG0	Slc27a5	Bile acyl-CoA synthetase	644	1	RIQDSLEITNTYKLVKSRLVREGFDVGIIAD	x
700	cluster 2	A2ASS6	Ttn	Titin	30428	1	AGYSEPREAFSSVIIKEPQIEPTADLTGITN	x
701	cluster 2	Q5SX40	Myh1	Myosin-1	354	1	IDILGFTSDERVSIYKLTGAVMHYGNMKFKQ
702	cluster 2	Q9CW42	Marc1	Mitochondrial amidoxime-reducing component 1	313	1	KSYRLCDPSEQALYGKLPIFGQYFALENPGT	x
703	cluster 2	Q91WT9	Cbs	Cystathionine beta-synthase	401	1	KWMLQKGFMKEELSVKRPWWWRLRVQELSLS	x
704	cluster 2	Q8CHT0	Aldh4a1	Delta-1-pyrroline-5-carboxylate dehydrogenase, mitochondrial	508	1	TRMLRNAAGNFYINDKSTGSVVGQQPFGGAR	x
705	cluster 2	P26231	Ctnna1	Catenin alpha-1	681	1	GQSARAIMAQLPQEQKAKIAEQVASFQEEKS	x
706	cluster 2	Q01405	Sec23a	Protein transport protein Sec23A	46	1	ATRMVVPVAALFTPLKERPDLPPIQYEPVLC	x
707	cluster 2	Q9QYB5	Add3	Gamma-adducin	426	1	TAFSFEDDSAPLSPLKFMAQRQQREKTRWLN	x
708	cluster 2	Q9QYG0	Ndrg2	Protein NDRG2	25	1	TEEKPLLPGQTPETAKEAELAARILLDQGQT	x
709	cluster 2	Q63918	Sdpr	Serum deprivation-response protein	102	1	EGSVKGIQNDLTKLSKYQASTSNTVSKLLEK	x
710	cluster 2	P41216	Acsl1	Long-chain-fatty-acid--CoA ligase 1	678	1	LFSIDNGLLTPTLKAKRPELRNYFRSQIDEL
711	cluster 2	P60843	Eif4a1	Eukaryotic initiation factor 4A-II, N-terminally processed	54	1	LREDLLRGIYAYGFEKPSAIQQRAIKQIIKG	x
712	cluster 2	P16627	Hspa1l	Heat shock 70 kDa protein 1-like	58	1	YVAFTDTERLIGDAAKNQVAMNPQNTVFDAK
713	cluster 2	Q8BH00	Aldh8a1	Aldehyde dehydrogenase family 8 member A1	344	1	LISKAHLEKVRSYVLKAQTEGARILCGEGVD	x
714	cluster 2	P35700	Prdx1	Peroxiredoxin-1	93	1	VDSHFCHLAWINTPKKQGGLGPMNIPLISDP	x
715	cluster 2	P48776	Tdo2	Tryptophan 2,3-dioxygenase	50	1	ASKGGLIYGNYLQLEKILNAQELQSEVKGNK	x
716	cluster 2	Q9QXY6	Ehd3	EH domain-containing protein 3	162	1	ESISVIDTPGILSGEKQRISRGYDFAAVLEW
717	cluster 2	Q99LD8	Ddah2	N(G),N(G)-dimethylarginine dimethylaminohydrolase 2	105	1	RPWSPARRPEVDGVRKALQDLGLRIVEMGDE	x
718	cluster 2	Q8BHD7	Ptbp3	Polypyrimidine tract-binding protein 3	108	1	RSQPVYIQYSNHRELKTDNLPNQARAQAALQ	x
719	cluster 2	P12790	Cyp2b9	Cytochrome P450 2B9	147	1	MRDFGMGKRSVEERIKEEAQCLVEELKKYKG
720	cluster 2	P55096	Abcd3	ATP-binding cassette sub-family D member 3	533	1	TLRDQVIYPDGKEDQKKRGISDQVLKEYLDN
721	cluster 2	Q9JM63	Kcnj10	ATP-sensitive inward rectifier potassium channel 10	6	1	__________MTSVAKVYYSQTTQTESRPLV	x
722	cluster 2	P68040	Gnb2l1	Guanine nucleotide-binding protein subunit beta-2-like 1	183	1	CGWDKLVKVWNLANCKLKTNHIGHTGYLNTV	x
723	cluster 2	Q9ESE1	Lrba	Lipopolysaccharide-responsive and beige-like anchor protein	2272	1	SNFRDLSKPIGALNPKRAAFFAERFESWEDD	x
724	cluster 2	Q9JMA1	Usp14	Ubiquitin carboxyl-terminal hydrolase 14	291	1	SCFINQEVKYLFTGLKLRLQEEITKQSPTLQ	x
725	cluster 2	Q9EQ06	Hsd17b11	Estradiol 17-beta-dehydrogenase 11	70	1	EFAKLNTKLVLWDINKNGIEETAAKCRKLGA	x
726	cluster 2	Q8VCX1	Akr1d1	3-oxo-5-beta-steroid 4-dehydrogenase	248	1	SSPPLLNDELLTSLGKKYNKTQAQIVLRFNI	x
727	cluster 2	Q8CAY6	Acat2	Acetyl-CoA acetyltransferase, cytosolic	265	1	NASGMNDGAAAVVLMKKTEAERRMLKPLARI	x
728	cluster 2	P80316	Cct5	T-complex protein 1 subunit epsilon	20	1	GTLAFDEYGRPFLIIKDQDRKSRLMGLEALK	x
729	cluster 2	P15116	Cdh2	Cadherin-2	802	1	LSQLQQPDTVEPDAIKPVGIRRLDERPIHAE
730	cluster 2	O35945	Aldh1a7	Aldehyde dehydrogenase, cytosolic 1	17	1	SSPAQPAVPAPLANLKIQHTKIFINNEWHDS	x
731	cluster 2	O70589	Cask	Peripheral plasma membrane protein CASK	665	1	SKDDHNWWQGKLENSKNGTAGLIPSPELQEW	x
732	cluster 2	Q99KJ8	Dctn2	Dynactin subunit 2	175	1	PDAAINLADPDGALAKRLLLQLEATKSSKGS	x
733	cluster 2	Q8VDN2	Atp1a1	Sodium/potassium-transporting ATPase subunit alpha-1	661	1	ARLNIPVNQVNPRDAKACVVHGSDLKDMTSE	x
734	cluster 2	Q8C7G5	Apoa5	Apolipoprotein A-V	109	1	ELGEVSSRLEPYMAAKHQQVGWNLEGLRQQL
735	cluster 2	P52843	Sult2a1	Bile salt sulfotransferase 1	29	1	0
736	cluster 2	P49429	Hpd	4-hydroxyphenylpyruvate dioxygenase	7	1	_________MTTYNNKGPKPERGRFLHFHSV	x
737	cluster 2	P48776	Tdo2	Tryptophan 2,3-dioxygenase	225	1	ERTPGLEPNGFNFWGKFEKNILKGLEEEFLR	x
738	cluster 2	O09012	Pex5	Peroxisomal targeting signal 1 receptor	218	1	VSKVDDPKLANSEFLKFVRQIGEGQVSLESA	x
739	cluster 2	O54724	Ptrf	Polymerase I and transcript release factor	47	1	RATEEPSGTGSDELIKSDQVNGVLVLSLLDK	x
740	cluster 2	P55096	Abcd3	ATP-binding cassette sub-family D member 3	72	1	AVVDKVFLSRLSQILKIMVPRTFCKETGYLL	x
741	cluster 2	Q78JW9	Ubfd1	Ubiquitin domain-containing protein UBFD1	208	1	PEDKTLREIKVTSGAKIMVVGSTINDVLAVN	x
742	cluster 2	Q9JLV1	Bag3	BAG family molecular chaperone regulator 3	455	1	LEQAVDSFEGKKTDKKYLMIEEYLTKELLAL	x
743	cluster 2	Q8CDN6	Txnl1	Thioredoxin-like protein 1	104	1	DQYQGADAVGLEEKIKQHLENDPGSNEDADI	x
744	cluster 2	P16858	Gapdh	Glyceraldehyde-3-phosphate dehydrogenase	225	1	GAAKAVGKVIPELNGKLTGMAFRVPTPNVSV	x
745	cluster 2	P22907	Hmbs	Porphobilinogen deaminase	70	1	AMSTTGDKILDTALSKIGEKSLFTKELENAL	x
746	cluster 2	Q91Y97	Aldob	Fructose-bisphosphate aldolase B	48	1	ADESVGTMGNRLQRIKVENTEENRRQFRELL	x
747	cluster 2	P17742	Ppia	Peptidyl-prolyl cis-trans isomerase A	82	1	FTRHNGTGGRSIYGEKFEDENFILKHTGPGI	x
748	cluster 2	Q810U5	Ccdc50	Coiled-coil domain-containing protein 50	108	1	EKLTIEAERRRIQEKKDEDIARLLQEKELQE
749	cluster 2	O35728	Cyp4a14	Cytochrome P450 4A14	279	2	IKMRKSQLQNEEELQKARKKRHLDFLDILLF	x
750	cluster 2	Q9ERV1	Mkrn2	Probable E3 ubiquitin-protein ligase makorin-2	286	1	IRQWRCAKQFENPIIKSCPECRVISEFVIPS
751	cluster 2	Q9D6T0	Nosip	Nitric oxide synthase-interacting protein	190	1	KLEKPSRTVTCPMSGKPLRMSDLTSVRFTQL	x
752	cluster 2	P16015	Ca3	Carbonic anhydrase 3	171	1	FQILLDALDKIKTKGKEAPFTHFDPSCLFPA	x
753	cluster 2	Q91X77	Cyp2c50	Cytochrome P450 2C50	138	1	Q91X77
754	cluster 2	Q8C561	Lmbrd2	LMBR1 domain-containing protein 2	282	1	CVDTILKKCPTDYQEKMGRNMDDYEDFDEKR	x
755	cluster 2	P52760	Hrsp12	Ribonuclease UK114	7	1	_________MSSIIRKVISTTKAPAAIGPYS
756	cluster 2	P11499	Hsp90ab1	Heat shock protein HSP 90-beta	354	1	APFDLFENRKKKNNIKLYVRRVFIMDNCEEL	x
757	cluster 2	P43883	Plin2	Perilipin-2	224	1	VQKPSNYERLESLSTKLCSRAYHQALSRVKE	x
758	cluster 2	Q91X77	Cyp2c50	Cytochrome P450 2C50	421	2	0	x
759	cluster 2	Q8VEK0	Tmem30a	Cell cycle control protein 50A	8	1	________MAMNYSAKDEVDGGPAGPPGGAA	x
760	cluster 2	P01027	C3	Complement C3	398	1	SPASKVLVVTQGSNAKALTQDDGVAKLSINT	x
761	cluster 2	Q5XJY5	Arcn1	Coatomer subunit delta	336	1	DKKGVQLQTHPNVDKKLFTAESLIGLKNPEK	x
762	cluster 2	Q8BG05	Hnrnpa3	Heterogeneous nuclear ribonucleoprotein A3	73	1	WGTLTDCVVMRDPQTKRSRGFGFVTYSCVEE
763	cluster 2	O88833	Cyp4a10	Cytochrome P450 4A10	270	1	CQLAHDHTDGVIKLRKDQLQDEGELEKIKKK	x
764	cluster 2	Q64374	Rgn	Regucalcin	239	1	VIRLDPETGKRLQTVKLPVDKTTSCCFGGKD	x
765	cluster 2	Q9Z0R9	Fads2	Fatty acid desaturase 2	28	1	ERQAPMPTFRWEEIQKHNLRTDRWLVIDRKV	x
766	cluster 2	Q91Y97	Aldob	Fructose-bisphosphate aldolase B	317	1	YGRALQASALAAWGGKAANKKATQEAFMKRA	x
767	cluster 2	P97501	Fmo3	Dimethylaniline monooxygenase [N-oxide-forming] 3	478	1	FGPCSPYQFRLVGPGKWSGARNAILTQWDRS
768	cluster 2	P52792	Gck	Glucokinase	459	1	GSGRGAALVSAVACKKACMLGQ_________
769	cluster 2	P43006	Slc1a2	Excitatory amino acid transporter 2	517	1	TIDSQHRMQEDIEMTKTQSIYDDKNHRESNS	x
770	cluster 2	P37040	Por	NADPH--cytochrome P450 reductase	186	1	FGLGNKTYEHFNAMGKYVDQRLEQLGAQRIF	x
771	cluster 2	P12790	Cyp2b9	Cytochrome P450 2B9	422	1	KFNPEHFLDANGALKKCEAFLPFSTGKRICL
772	cluster 2	P00186	Cyp1a2	Cytochrome P450 1A2	440	1	FRPERFLTNNNSAIDKTQSEKVMLFGLGKRR	x
773	cluster 2	P12710	Fabp1	Fatty acid-binding protein, liver	96	1	AVVKLEGDNKMVTTFKGIKSVTELNGDTITN	x
774	cluster 2	Q60864	Stip1	Stress-induced-phosphoprotein 1	136	2	ERKFMNPFNLPNLYQKLENDPRTRSLLSDPT	x
775	cluster 2	Q91ZJ5	Ugp2	UTP--glucose-1-phosphate uridylyltransferase	184	1	EDTKKILQKYNHCRVKIYTFNQSRYPRINKE	x
776	cluster 2	Q63886	Ugt1a1	UDP-glucuronosyltransferase 1-1	87	1	EGSFYTLRKFPVPFQKENVTATLVELGRTAF	x
777	cluster 2	Q3U2P1	Sec24a	Protein transport protein Sec24A	647	1	SVFQTQLPTLGVGALKPREEPNQRSSAKEIH	x
778	cluster 2	P24270	Cat	Catalase	430	1	QRSALEHSVQCAVDVKRFNSANEDNVTQVRT	x
779	cluster 2	P16331	Pah	Phenylalanine-4-hydroxylase	159	1	ADHPGFKDPVYRARRKQFADIAYNYRHGQPI	x
780	cluster 2	P12790	Cyp2b9	Cytochrome P450 2B9	326	1	FLLMLKYPHVTEKVQKEIDQVIGSHRLPTLD
781	cluster 2	P00186	Cyp1a2	Cytochrome P450 1A2	294	1	IQDITSALFKHSENYKDNGGLIPEEKIVNIV	x
782	cluster 2	Q9Z0U1	Tjp2	Tight junction protein ZO-2	294	1	QHDPDRPIGVLLTKSKANEEYGLRLGSQIFI	x
783	cluster 2	Q99J08	Sec14l2	SEC14-like protein 2	275	1	YGGDIPKQYYVRDQVKQQYEHTVQVSRGSSH	x
784	cluster 2	Q8BVW3	Trim14	Tripartite motif-containing protein 14	151	1	QLTLQVYREQAETCGKQIEVMDDFSTRVWGI	x
785	cluster 2	O88685	Psmc3	26S protease regulatory subunit 6A	214	1	QELVEAIVLPMNHKEKFENLGIQPPKGVLMY	x
786	cluster 2	P10518	Alad	Delta-aminolevulinic acid dehydratase	159	1	EESRQRLAEVALAYAKAGCQVVAPSDMMDGR
787	cluster 2	P20852	Cyp2a5	Cytochrome P450 2A5	250	2	0	x
788	cluster 2	Q9JMA7	Cyp3a41a	Cytochrome P450 3A41	379	1	TLRLYPIGNRLERFCKKDVELNGVYIPKGST
789	cluster 2	P70182	Pip5k1a	Phosphatidylinositol 4-phosphate 5-kinase type-1 alpha	88	1	AIQLGITHTVGSLSTKPERDVLMQDFYVVES	x
790	cluster 2	P54728	Rad23b	UV excision repair protein RAD23 homolog B	63	1	YAGKILSDDTALKEYKIDEKNFVVVMVTKPK	x
791	cluster 2	O35490	Bhmt	Betaine--homocysteine S-methyltransferase 1	241	1	QTVKLMKEGLEAARLKAYLMSQPLAYHTPDC	x
792	cluster 2	P26039	Tln1	Talin-1	15	1	_MVALSLKISIGNVVKTMQFEPSTMVYDACR	x
793	cluster 2	P62983	Rps27a	Polyubiquitin-C	63	2	KQLEDGRTLSDYNIQKESTLHLVLRLRGGMQ	x
794	cluster 2	P30999	Ctnnd1	Catenin delta-1	517	1	IIPHSGWEREPNEDCKPRHIEWESVLTNTAG	x
795	cluster 2	P55264	Adk	Adenosine kinase	110	1	EPHKAATFFGCIGIDKFGEILKRKAADAHVD	x
796	cluster 2	P62983	Rps27a	Polyubiquitin-C	48	2	0	x
797	cluster 2	Q9ET01	Pygl	Glycogen phosphorylase, liver form	521	1	EKIGEDYVKDLSQLTKLHSFVSDDIFLREIA	x
798	cluster 2	Q8BUE4	Aifm2	Apoptosis-inducing factor 2	88	1	FKDNFRQGKVIGIDLKNRMVLLQGGEALPFS	x
799	cluster 2	Q05421	Cyp2e1	Cytochrome P450 2E1	486	1	LSPVTIGFGSIPREFKLCVIPRS________	x
800	cluster 2	O54890	Itgb3	Integrin beta-3	763	1	DRKEFAKFEEERARAKWDTANNPLYKEATST
801	cluster 2	P00186	Cyp1a2	Cytochrome P450 1A2	453	1	IDKTQSEKVMLFGLGKRRCIGEIPAKWEVFL	x
802	cluster 2	Q9DCL9	Paics	Multifunctional protein ADE2	12	1	____MATAVVVNIGKKLYEGKTKEVYELLDT
803	cluster 2	Q91X83	Mat1a	S-adenosylmethionine synthase isoform type-1	369	1	FDLRPGVIVRDLDLKKPIYQKTACYGHFGRS
804	cluster 2	Q8VCI5	Pex19	Peroxisomal biogenesis factor 19	130	1	VGSDASSQQEFTSCLKETLSGLAKNATELQN	x
805	cluster 2	Q8CIG8	Prmt5	Protein arginine N-methyltransferase 5	241	1	IKAAILPTSIFLTNKKGFPVLSKVQQRLIFR	x
806	cluster 2	Q6P8I4	Pcnp	PEST proteolytic signal-containing nuclear protein	82	1	KMSKFGFAIGSQTARKASAISIRLGASKPKE
807	cluster 2	Q63886	Ugt1a1	UDP-glucuronosyltransferase 1-1	355	1	0	x
808	cluster 2	Q05421	Cyp2e1	Cytochrome P450 2E1	87	1	LGQRRIVVLHGYKAVKEVLLNHKNEFSGRGD	x
809	cluster 2	P48776	Tdo2	Tryptophan 2,3-dioxygenase	339	1	WRYNHVCMVHRMLGTKAGTGGSSGYHYLRST	x
810	cluster 2	P17225	Ptbp1	Polypyrimidine tract-binding protein 1	13	1	___MDGIVPDIAVGTKRGSDELFSTCVSNGP
811	cluster 2	P34914	Ephx2	Bifunctional epoxide hydrolase 2	55	1	AYQTEFPEGPTEQLMKGKITFSQWVPLMDES	x
812	cluster 2	Q8VC12	Uroc1	Urocanate hydratase	536	1	AIAVAINQAIASGKIKAPVVLSRDHHDVSGT	x
813	cluster 2	Q91X77	Cyp2c50	Cytochrome P450 2C50	72	1	0	x
814	cluster 2	P25688	Uox	Uricase	196	1	LPEVKDRCFATQVYCKWRYQRRDVDFEAIWG	x
815	cluster 2	P16331	Pah	Phenylalanine-4-hydroxylase	150	1	ILSYGAELDADHPGFKDPVYRARRKQFADIA	x
816	cluster 2	O09158	Cyp3a25	Cytochrome P450 3A25	143	1	RLRTLLSPTFTSGKLKEMFPIMRQYGDILVR	x
817	cluster 2	O88962	Cyp8b1	7-alpha-hydroxycholest-4-en-3-one 12-alpha-hydroxylase	420	1	DRFLNPDGTRKVDFYKSGKKIHHYSMPWGSG	x
818	cluster 2	Q8CGA3	Slc43a2	Large neutral amino acids transporter small subunit 4	557	1	ERQLQQKREDSKLFLKINGSSNREAFV____	x
819	cluster 2	Q810U5	Ccdc50	Coiled-coil domain-containing protein 50	119	1	IQEKKDEDIARLLQEKELQEEKRRKKHTPEF	x
820	cluster 2	Q60864	Stip1	Stress-induced-phosphoprotein 1	162	1	LSDPTYRELIEQLQNKPSDLGTKLQDPRVMT	x
821	cluster 2	F8VPU2	Farp1	FERM, RhoGEF and pleckstrin domain-containing protein 1	659	1	LWKHSEALEALETSIKGSRRLEHFCRDFELQ	x
822	cluster 2	Q01853	Vcp	Transitional endoplasmic reticulum ATPase	696	1	GFSGADLTEICQRACKLAIRESIESEIRRER	x
823	cluster 2	Q9WVJ2	Psmd13	26S proteasome non-ATPase regulatory subunit 13	99	1	VRQMTDPNVALTFLEKTREKVKSSDEAVILC	x
824	cluster 2	Q9D826	Pipox	Peroxisomal sarcosine oxidase	153	1	EVGLLDKTGGVLYADKALRALQHIICQLGGT	x
825	cluster 2	Q8K0C4	Cyp51a1	Lanosterol 14-alpha demethylase	358	1	AVCGEDLPPLTYDQLKDLNLLDRCIKETLRL	x
826	cluster 2	P62983	Rps27a	Ubiquitin-40S ribosomal protein S27a	152	1	DRHYCGKCCLTYCFNKPEDK___________	x
827	cluster 2	O09012	Pex5	Peroxisomal targeting signal 1 receptor	401	1	QELLAISALRRCLELKPDNRTALMALAVSFT
828	cluster 2	P16460	Ass1	Argininosuccinate synthase	260	1	TTSLELFMYLNEVAGKHGVGRIDIVENRFIG	x
829	cluster 2	O70492	Snx3	Sorting nexin-3	95	1	ELERESKVVVPPLPGKAFLRHVPFRGDDGIF	x
830	cluster 2	O35728	Cyp4a14	Cytochrome P450 4A14	268	2	CQIAHEHTDGVIKMRKSQLQNEEELQKARKK	x
831	cluster 2	Q99LB7	Sardh	Sarcosine dehydrogenase, mitochondrial	776	1	LVNAGYRAIDSLSIEKGYRHWHADLRPDDSP	x
832	cluster 2	O88384	Vti1b	Vesicle transport through interaction with t-SNAREs homolog 1B	190	1	ERTKSRLVNTNENLSKSRKILRSMSRKVITN	x
833	cluster 2	Q8C767	Ppp1r3b	Protein phosphatase 1 regulatory subunit 3B	242	1	KNYRITRAELRSSPGKIEPYNGPDFGISFDQ	x
834	cluster 2	Q9NYQ2	Hao2	Hydroxyacid oxidase 2	10	1	______MSLLCLADFKAQAQKQLSKTSWDFI
835	cluster 2	O88685	Psmc3	26S protease regulatory subunit 6A	19	1	MNLLPTPESPVTRQEKMATVWDEAEQDGIGE	x
836	cluster 2	P48776	Tdo2	Tryptophan 2,3-dioxygenase	271	1	EFRKQKEVLLCLFDEKRHDYLLSKGERRLSY	x
837	cluster 2	Q99L88	Sntb1	Beta-1-syntrophin	386	1	SYPLLATRLVHSGPGKGSPQAGMDLSFATRT	x
838	cluster 2	Q8K0C4	Cyp51a1	Lanosterol 14-alpha demethylase	261	1	PLPSFRRRDRAHREIKNIFYKAIQKRRLSKE	x
839	cluster 2	Q8C196	Cps1	Carbamoyl-phosphate synthase [ammonia], mitochondrial	57	1	KAKTAHIVLEDGTKMKGYSFGHPSSVAGEVV	x
840	cluster 2	O88569	Hnrnpa2b1	Heterogeneous nuclear ribonucleoproteins A2/B1	59	1	WGKLTDCVVMRDPASKRSRGFGFVTFSSMAE	x
841	cluster 2	Q3UQ44	Iqgap2	Ras GTPase-activating-like protein IQGAP2	585	1	NILPECANKYYDTLVKAKESKTDNESSEGSW	x
842	cluster 2	Q99MP8	Brap	BRCA1-associated protein	380	2	WDYAGDNYVHRLVASKTDGKIVQYECEGDTC	x
843	cluster 2	Q99KG5	Lsr	Lipolysis-stimulated lipoprotein receptor	538	2	SRDPQYDGRLLEEALKKKGAGERRRVYREEE	x
844	cluster 2	Q9Z2X8	Keap1	Kelch-like ECH-associated protein 1	287	1	RCHALTPRFLQTQLQKCEILQADARCKDYLV
845	cluster 2	Q9DBM2	Ehhadh	Peroxisomal bifunctional enzyme	459	1	RYSSPTTIATVMSLSKRIGKIGVVVGNCYGF	x
846	cluster 2	Q99LB7	Sardh	Sarcosine dehydrogenase, mitochondrial	467	1	DHTRWIRERSHESYAKNYSVVFPHDEPLAGR	x
847	cluster 2	Q8R0Y6	Aldh1l1	Cytosolic 10-formyltetrahydrofolate dehydrogenase	205	1	RRPQPEEGATYEGIQKKETAMINWDQPAEAI	x
848	cluster 2	Q5XPI3	Rnf123	E3 ubiquitin-protein ligase RNF123	704	1	AVSLMTPRRLLSTMEKVKVRSLNVEQRTRED	x
849	cluster 2	Q8K310	Matr3	Matrin-3	3	1	_____________MSKSFQQSSLGRDSQGHG
850	cluster 2	Q9Z2X1	Hnrnpf	Heterogeneous nuclear ribonucleoprotein F	87	1	KKDRESMGHRYIEVFKSHRTEMDWVLKHSGP	x
851	cluster 2	Q93092	Taldo1	Transaldolase	321	1	EKLSDGIRKFAADAIKLERMLTERMFSAENG	x
852	cluster 2	Q91VA0	Acsm1	Acyl-coenzyme A synthetase ACSM1, mitochondrial	324	1	QCLAAPGVYRMVLQQKTSNLRFPTLEHCTTG	x
853	cluster 2	P35492	Hal	Histidine ammonia-lyase	622	1	LLDQKVWEVAAPYIEKYRMEHIPESRPLSPT	x
854	cluster 2	O35490	Bhmt	Betaine--homocysteine S-methyltransferase 1	93	1	ASEDKLENRGNYVAEKISGQKVNEAACDIAR	x
855	cluster 2	O54749	Cyp2j5	Cytochrome P450 2J5	123	1	FVNRFMTPVRERITGKNGLVVSNGQTWKEQR	x
856	cluster 2	Q8R0Y6	Aldh1l1	Cytosolic 10-formyltetrahydrofolate dehydrogenase	703	1	LNKAVQMGMSSVFFNKGENCIAAGRLFVEDS	x
857	cluster 2	Q8C196	Cps1	Carbamoyl-phosphate synthase [ammonia], mitochondrial	1168	1	EEATRVSQEHPVVLTKFVEGAREVEMDAVGK	x
858	cluster 2	P60843	Eif4a1	Eukaryotic initiation factor 4A-I	146	1	CHACIGGTNVRAEVQKLQMEAPHIIVGTPGR	x
859	cluster 2	Q8BWP5	Ttpa	Alpha-tocopherol transfer protein	97	1	ELSADLRPRSILGLLKAGYHGVLRSRDSTGS
860	cluster 2	P16331	Pah	Phenylalanine-4-hydroxylase	115	1	NDIGATVHELSRDKEKNTVPWFPRTIQELDR	x
861	cluster 2	Q8JZS0	Lin7a	Protein lin-7 homolog A	91	1	ITVNGCPEFRARATAKATVAAFAASEGHSHP	x
862	cluster 2	Q9JMA7	Cyp3a41a	Cytochrome P450 3A41	425	2	PEPEEFQPERFSKENKGSIDPYLYMPFGIGP	x
863	cluster 2	Q9DCP2	Slc38a3	Sodium-coupled neutral amino acid transporter 3	50	2	TEDTQHCGEGKGFLQKSPSKEPHFTDFEGKT	x
864	cluster 2	O08966	Slc22a1	Solute carrier family 22 member 1	319	1	EQIAQKNRKVPPADLKMMCLEEDASERRSPS	x
865	cluster 2	Q64442	Sord	Sorbitol dehydrogenase	84	1	GHEAAGTVTKVGELVKHLKPGDRVAIEPGVP	x
866	cluster 2	P20852	Cyp2a5	Cytochrome P450 2A5	251	2	0	x
867	cluster 2	Q9QY30	Abcb11	Bile salt export pump	1193	1	DNTKEISVERAIAAAKQAQLHDFVMSLPEKY	x
868	cluster 2	P00186	Cyp1a2	Cytochrome P450 1A2	288	1	DFNKNSIQDITSALFKHSENYKDNGGLIPEE	x
869	cluster 2	Q8R317	Ubqln1	Ubiquilin-1	58	1	VPENSSVQQFKEEISKRFKSHIDQLVLIFAG	x
870	cluster 2	Q91X77	Cyp2c50	Cytochrome P450 2C50	421	1	0	x
871	cluster 2	Q61176	Arg1	Arginase-1	89	1	GKANEELAGVVAEVQKNGRVSVVLGGDHSLA	x
872	cluster 2	O88962	Cyp8b1	7-alpha-hydroxycholest-4-en-3-one 12-alpha-hydroxylase	403	1	SVHMDPDIHPEPTAFKYDRFLNPDGTRKVDF	x
873	cluster 2	P61290	Psme3	Proteasome activator complex subunit 3	6	1	__________MASLLKVDQEVKLKVDSFRER
874	cluster 2	Q9QUH0	Glrx	Glutaredoxin-1	28	1	GKVVVFIKPTCPYCRKTQEILSQLPFKQGLL	x
875	cluster 2	Q9D826	Pipox	Peroxisomal sarcosine oxidase	98	1	GTQLHRQTELLLLGTKENPGLKTIQATLSRQ	x
876	cluster 2	Q69ZR2	Hectd1	E3 ubiquitin-protein ligase HECTD1	255	1	MAAAGGTVSGPSSACKPGRSTTGAPSAAADS	x
877	cluster 2	P49429	Hpd	4-hydroxyphenylpyruvate dioxygenase	369	1	HNHQGFGAGNFNSLFKAFEEEQALRGNLTDL	x
878	cluster 2	O08709	Prdx6	Peroxiredoxin-6	199	1	GESVMVVPTLSEEEAKQCFPKGVFTKELPSG	x
879	cluster 2	P12790	Cyp2b9	Cytochrome P450 2B9	133	1	GQRWKTLRRFSLATMKEFGMGKRSVEERIKE
880	cluster 2	Q9QXF8	Gnmt	Glycine N-methyltransferase	159	1	LPDCKGDQSEHRLALKNIASMVRPGGLLVID	x
881	cluster 2	P19096	Fasn	Fatty acid synthase	1159	1	GLARALQTKATQQGLKAAMLGQEDPPQHGLP	x
882	cluster 2	P00329	Adh1	Alcohol dehydrogenase 1	85	1	GAGIVESVGEGVTCVKPGDKVIPLFSPQCGE	x
883	cluster 2	P20852	Cyp2a5	Cytochrome P450 2A5	348	1	0	x
884	cluster 2	P70694	Akr1c6	Estradiol 17 beta-dehydrogenase 5	201	1	PVCNQVECHPYLNQGKLLDFCRSKDIVLVAY	x
885	cluster 2	O35490	Bhmt	Betaine--homocysteine S-methyltransferase 1	386	1	DAWGVTKGAAELMQQKEATTEQQLRELFEKQ	x
886	cluster 2	P12790	Cyp2b9	Cytochrome P450 2B9	345	1	QVIGSHRLPTLDDRTKMPYTDAVIHEIQRFT	x
887	cluster 2	Q8CAY6	Acat2	Acetyl-CoA acetyltransferase, cytosolic	124	1	GDSTIVVAGGMENMSKAPHLTHLRTGVRMGE	x
888	cluster 2	P70697	Urod	Uroporphyrinogen decarboxylase	359	1	DMDPERVGAFVDAVHKHSRLLRQN_______	x
889	cluster 2	O09158	Cyp3a25	Cytochrome P450 3A25	141	1	WKRLRTLLSPTFTSGKLKEMFPIMRQYGDIL	x
890	cluster 2	P20852	Cyp2a5	Cytochrome P450 2A5	403	1	0	x
891	cluster 2	P16331	Pah	Phenylalanine-4-hydroxylase	50	1	VSLIFSLKEEVGALAKVLRLFEENEINLTHI	x
892	cluster 2	P56654	Cyp2c37	Cytochrome P450 2C37	418	1	NPEKFDPGHFLDENGKFKKSDYFIPFSTGKR	x
893	cluster 2	Q9DCP2	Slc38a3	Sodium-coupled neutral amino acid transporter 3	54	2	QHCGEGKGFLQKSPSKEPHFTDFEGKTSFGM	x
894	cluster 2	Q91X83	Mat1a	S-adenosylmethionine synthase isoform type-1	308	1	RSAAYAARWVAKSLVKAGLCRRVLVQVSYAI	x
895	cluster 2	P70288	Hdac2	Histone deacetylase 2	90	1	KFLRSIRPDNMSEYSKQMQRFNVGEDCPVFD	x
896	cluster 2	Q91X77	Cyp2c50	Cytochrome P450 2C50	249	1	FKNYASIKNFLLEKIKEHEESLDVTIPRDFI	x
897	cluster 2	P58710	Gulo	L-gulonolactone oxidase	332	1	KEALLELKAMLEAHPKVVAHYPVEVRFTRGD	x
898	cluster 2	Q91WG8	Gne	Bifunctional UDP-N-acetylglucosamine 2-epimerase/N-acetylmannosamine kinase	195	1	LAGCPSYDKLLSAKNKDYMSIIRMWLGDDVK	x
899	cluster 2	P97872	Fmo5	Dimethylaniline monooxygenase [N-oxide-forming] 5	253	1	SRIMYYLSRICGPSLKNNYMEKQMNQRFDHE	x
900	cluster 2	P16015	Ca3	Carbonic anhydrase 3	3	1	_____________MAKEWGYASHNGPDHWHE	x
901	cluster 2	P20852	Cyp2a5	Cytochrome P450 2A5	280	1	0	x
902	cluster 2	P20852	Cyp2a5	Cytochrome P450 2A5	279	1	0
903	cluster 2	Q9Z0R9	Fads2	Fatty acid desaturase 2	105	1	LIGELAPEEPSLDRGKSSQITEDFRALKKTA	x
904	cluster 2	Q8VCC1	Hpgd	15-hydroxyprostaglandin dehydrogenase [NAD(+)]	264	1	KGIHFQDYDISPLLVKAPLTS__________	x
905	cluster 2	Q8BXB6	Slco2b1	Solute carrier organic anion transporter family member 2B1	316	1	HFRRKVLASAASTASKGEDLSSQHEPLKKQA	x
906	cluster 2	Q64481	Cyp3a16	Cytochrome P450 3A16	122	1	DFFPVGIMSKSISLAKDEEWKRYRALLSPTF
907	cluster 2	P00186	Cyp1a2	Cytochrome P450 1A2	250	1	VDFFPVLRYLPNPALKRFKTFNDNFVLFLQK	x
908	cluster 2	P14246	Slc2a2	Solute carrier family 2, facilitated glucose transporter member 2	277	1	LRGTEDVTKDINEMKKEKEEASTEQKVSVIQ
909	cluster 2	Q91WT9	Cbs	Cystathionine beta-synthase	69	1	GRAMADSPHYHTVLTKSPKILPDILRKIGNT	x
910	cluster 2	P84089	Erh	Enhancer of rudimentary homolog	12	1	____MSHTILLVQPTKRPEGRTYADYESVNE	x
911	cluster 2	Q64458	Cyp2c29	Cytochrome P450 2C29	247	1	KIVKNFNYLKSYLLEKIKEHKESLDVTNPRD	x
912	cluster 2	Q810U5	Ccdc50	Coiled-coil domain-containing protein 50	152	1	GSVFGDNYYHEDGGMKPRGIKEAVSTPARAS	x
913	cluster 2	Q4LDG0	Slc27a5	Bile acyl-CoA synthetase	161	1	QLDARSCQAAWVLKAKLKDAVIQNTRDAAAI
914	cluster 2	Q02357	Ank1	Ankyrin-1	951	1	PRTCAAPTRITCRLVKPQKLNTPPPLAEEEG
915	cluster 2	P35278	Rab5c	Ras-related protein Rab-5C	117	1	DITNEESFARAKNWVKELQRQASPNIVIALS	x
916	cluster 2	P56593	Cyp2a12	Cytochrome P450 2A12	238	1	HSVMKYLPGPQQQIIKDSHKLEDFMIQKVKQ	x
917	cluster 2	Q922Y1	Ubxn1	UBX domain-containing protein 1	105	1	ERQEQTKRMLELVAQKQREREEREEREALER	x
918	cluster 2	P56657	Cyp2c40	Cytochrome P450 2C40	154	1	RTIENKVQEEAQWLMKELKKTNGSPCDPQFI	x
919	cluster 2	P07724	Alb	Serum albumin	75	1	YDEHAKLVQEVTDFAKTCVADESAANCDKSL
920	cluster 2	P16331	Pah	Phenylalanine-4-hydroxylase	85	1	SRLNKDEYEFFTYLDKRSKPVLGSIIKSLRN	x
921	cluster 2	Q9EPU0	Upf1	Regulator of nonsense transcripts 1	587	1	RNMDSMPELQKLQQLKDETGELSSADEKRYR
922	cluster 2	Q9CXF0	Kynu	Kynureninase	185	1	YAIESQIQLHGLDVEKSMRMVKPREGEETLR	x
923	cluster 2	Q91X77	Cyp2c50	Cytochrome P450 2C50	105	1	HGEEFAGRGRLPVFDKATNGMGIIFSKGNVW	x
924	cluster 2	Q64459	Cyp3a11	Cytochrome P450 3A11	380	1	LRLYPIANRLERVCKKDVELNGVYIPKGSTV	x
925	cluster 2	Q4LDG0	Slc27a5	Bile acyl-CoA synthetase	610	1	MAAVKLAPGKTFDGQKLYQHVRSWLPAYATP	x
926	cluster 2	P97872	Fmo5	Dimethylaniline monooxygenase [N-oxide-forming] 5	227	1	FLSTRRGAWILNRVGKHGYPIDLLLSSRIMY	x
927	cluster 2	P41216	Acsl1	Long-chain-fatty-acid--CoA ligase 1	644	1	KDINKAILDDLLKLGKEAGLKPFEQVKGIAV	x
928	cluster 2	P17751	Tpi1	Triosephosphate isomerase	225	1	KVVLAYEPVWAIGTGKTATPQQAQEVHEKLR	x
929	cluster 2	P19096	Fasn	Fatty acid synthase	2442	1	KPKAKYHGNVTLLRAKTGGTYGEDLGADYNL	x
930	cluster 2	Q8VEK3	Hnrnpu	Heterogeneous nuclear ribonucleoprotein U	17	1	SSSPVNVKKLKVSELKEELKKRRLSDKGLKA	x
931	cluster 2	Q91X77	Cyp2c50	Cytochrome P450 2C50	84	1	0	x
932	cluster 2	P33267	Cyp2f2	Cytochrome P450 2F2	57	1	NLLQLRSQDLLTSLTKLSKEYGSVFTVYLGS	x
933	cluster 2	P56654	Cyp2c37	Cytochrome P450 2C37	121	1	ATNGMGLAFSKGNVWKNTRRFSLMTLRNLGM	x
934	cluster 2	Q810B6	Ankfy1	Rabankyrin-5	636	1	DGQTLLHMAIQRQDSKSALFLLEHQADINVR	x
935	cluster 2	P61087	Ube2k	Ubiquitin-conjugating enzyme E2 K	165	1	HVYAGAPVSSPEYTKKIENLCAMGFDRNAVI	x
936	cluster 2	P26231	Ctnna1	Catenin alpha-1	45	1	EPLVTQVTTLVNTNSKGPSNKKRGRSKKAHV	x
937	cluster 2	P07724	Alb	Serum albumin	236	1	RMKCSSMQKFGERAFKAWAVARLSQTFPNAD	x
938	cluster 2	P20852	Cyp2a5	Cytochrome P450 2A5	251	1	0	x
939	cluster 2	Q99PL5	Rrbp1	Ribosome-binding protein 1	1374	1	VGAAEEELHKSRVTVKHLEDIVEKLKGELES	x
940	cluster 2	Q64459	Cyp3a11	Cytochrome P450 3A11	477	1	QNFSFQPCKETQIPLKLSRQGLLQPEKPIVL	x
941	cluster 2	P10649	Gstm1	Glutathione S-transferase Mu 1	129	1	LCYNPDFEKQKPEFLKTIPEKMKLYSEFLGK	x
942	cluster 2	P61957	Sumo2	Small ubiquitin-related modifier 2	45	1	VQFKIKRHTPLSKLMKAYCERQGLSMRQIRF	x
943	cluster 2	O09158	Cyp3a25	Cytochrome P450 3A25	282	1	NRVDFLQLMMNTQNSKGQESQKALSDLEMAA	x
944	cluster 2	Q9DBJ6	Josd1	Josephin-1	180	1	GESELRKFLKYHLRGKNCELLLVVPEEVEAH	x
945	cluster 2	Q9EPU0	Upf1	Regulator of nonsense transcripts 1	582	1	LHNQIRNMDSMPELQKLQQLKDETGELSSAD	x
946	cluster 2	Q64464	Cyp3a13	Cytochrome P450 3A13	96	1	VLAITDPDIIKTVLVKECYSTFTNRRRFGPV	x
947	cluster 2	P56657	Cyp2c40	Cytochrome P450 2C40	249	1	FKNHTWIKSYLLGKIKEHEESLDVTNPRDFI	x
948	cluster 2	O70435	Psma3	Proteasome subunit alpha type-3	57	1	CKDGVVFGVEKLVLSKLYEEGSNKRLFNVDR	x
949	cluster 2	P49429	Hpd	4-hydroxyphenylpyruvate dioxygenase	149	1	AVLQTYGDTTHTLVEKINYTGRFLPGFEAPT	x
950	cluster 2	Q6AW69	Cgnl1	Cingulin-like protein 1	119	1	LPENPYLQTSPLRGQKQFSLHEGRNGVLERK	x
951	cluster 2	O35445	Rnf5	E3 ubiquitin-protein ligase RNF5	75	1	DRQECPVCKAGISREKVVPLYGRGSQKPQDP	x
952	cluster 2	P70694	Akr1c6	Estradiol 17 beta-dehydrogenase 5	33	1	ILGFGTYAPQEVPKSKATEATKIAIDAGFRH
953	cluster 2	O54965	Rnf13	E3 ubiquitin-protein ligase RNF13	232	1	RLRKDQLKKLPVHKFKKGDEYDVCAICLEEY
954	cluster 2	Q9CX86	Hnrnpa0	Heterogeneous nuclear ribonucleoprotein A0	45	1	FGTLTDCVVVVNPQTKRSRCFGFVTYSNVEE
955	cluster 2	Q9JLV5	Cul3	Cullin-3	292	1	VEMENSGLVHMLKNGKTEDLACMYKLFSRVP	x
956	cluster 2	Q9DC29	Abcb6	ATP-binding cassette sub-family B member 6, mitochondrial	771	1	ALDTSNERAIQASLAKVCTNRTTIVIAHRLS	x
957	cluster 2	Q91X77	Cyp2c50	Cytochrome P450 2C50	121	1	ATNGMGIIFSKGNVWKNTRRFSLTTLRNLGM	x
958	cluster 2	Q91X77	Cyp2c50	Cytochrome P450 2C50	116	1	PVFDKATNGMGIIFSKGNVWKNTRRFSLTTL	x
959	cluster 2	Q91WG2	Rabep2	Rab GTPase-binding effector protein 2	92	1	LKDSISSYETQIAALKQERQQQQQDFEEKDR	x
960	cluster 2	Q8BG51	Rhot1	Mitochondrial Rho GTPase 1	200	1	PLYCPEEKEMKPACIKALTRIFKISDQDNDG	x
961	cluster 2	Q64459	Cyp3a11	Cytochrome P450 3A11	425	1	PEPEEFQPERFSKENKGSIDPYVYLPFGNGP	x
962	cluster 2	O54749	Cyp2j5	Cytochrome P450 2J5	73	1	QIDTKQTHLVLQQFVKKYGNVFSLELGQSPV	x
963	cluster 2	O35309	Nmi	N-myc-interactor	230	1	DKILKKKTYPLYMNQKCHSVAVSPCIERCLE	x
964	cluster 2	O35728	Cyp4a14	Cytochrome P450 4A14	457	1	HAYLPFSGGSRNCIGKQFAMNELKVAVALTL	x
965	cluster 2	P97872	Fmo5	Dimethylaniline monooxygenase [N-oxide-forming] 5	273	1	EKQMNQRFDHEMFGLKPKHRALSQHPTVNDD	x
966	cluster 2	P53986	Slc16a1	Monocarboxylate transporter 1	467	1	KREGKEDEASTDVDEKPKETMKAAQSPQQHS	x
967	cluster 2	P41216	Acsl1	Long-chain-fatty-acid--CoA ligase 1	262	1	ISLKALEDLGRVNRVKPKPPEPEDLAIICFT
968	cluster 2	O54754	Aox1	Aldehyde oxidase 1	1316	1	LTPEKIRMACEDKFTKMIPRDEPGSYVPCNI	x
969	cluster 2	P40142	Tkt	Transketolase	204	1	QSDPAPLQHQVDIYQKRCEAFGWHTIIVDGH
970	cluster 2	Q922Q1	Marc2	Mitochondrial amidoxime reducing component 2	156	1	SSNKIHNCRLFGLDIKGRDCGDEVAQWFTNY	x
971	cluster 2	Q8VDN2	Atp1a1	Sodium/potassium-transporting ATPase subunit alpha-1	45	1	RDMDELKKEVSMDDHKLSLDELHRKYGTDLS	x
972	cluster 2	Q8C196	Cps1	Carbamoyl-phosphate synthase [ammonia], mitochondrial	219	1	VSTKDVKVFGKGNPTKVVAVDCGIKNNVIRL	x
973	cluster 2	P63017	Hspa8	Heat shock cognate 71 kDa protein	497	1	ANGILNVSAVDKSTGKENKITITNDKGRLSK
974	cluster 2	O88587	Comt	Catechol O-methyltransferase	252	1	YSSYLEYMKVVDGLEKAVYQGPGSSPVKS__	x
975	cluster 2	P48776	Tdo2	Tryptophan 2,3-dioxygenase	16	1	MSGCPFAGNSVGYTLKNVSMEDNEEDRAQTG	x
976	cluster 2	Q64374	Rgn	Regucalcin	253	1	VKLPVDKTTSCCFGGKDYSEMYVTCARDGLN	x
977	cluster 2	P63017	Hspa8	Heat shock cognate 71 kDa protein	524	1	RLSKEDIERMVQEAEKYKAEDEKQRDKVSSK	x
978	cluster 2	P56657	Cyp2c40	Cytochrome P450 2C40	190	1	CNVICSIVFQNRFDYKDKDFLSLIGKVNECT	x
979	cluster 2	O55111	Dsg2	Desmoglein-2	987	1	APTSTLVDQHYANEEKVLVTERVIQPNGGIP	x
980	cluster 2	P50285	Fmo1	Dimethylaniline monooxygenase [N-oxide-forming] 1	209	1	NSGTDIAVEASHLAKKVFLSTTGGAWVISRV
981	cluster 2	Q61545	Ewsr1	RNA-binding protein EWS	423	1	PKGDATVSYEDPPTAKAAVEWFDGKDFQGSK	x
982	cluster 2	P62983	Rps27a	Polyubiquitin-C	27	2	0	x
983	cluster 2	P70694	Akr1c6	Estradiol 17 beta-dehydrogenase 5	312	1	DDLNKNIRYISGSSFKDHPDFPFWDEY____	x
984	cluster 2	P62983	Rps27a	Polyubiquitin-C	11	2	0	x
985	cluster 2	Q91VM5	Rbmxl1	RNA binding motif protein, X-linked-like-1	22	1	PGKLFIGGLNTETNEKALEAVFGKYGRIVEI	x
986	cluster 2	P21440	Abcb4	Multidrug resistance protein 3	617	1	DGVIVEQGSHSELMKKEGIYFRLVNMQTAGS
987	cluster 2	P34914	Ephx2	Bifunctional epoxide hydrolase 2	176	1	PEPQIYNFLLDTLKAKPNEVVFLDDFGSNLK	x
988	cluster 2	Q8K441	Abca6	ATP-binding cassette sub-family A member 6	1240	1	VVRRDPIFRIAPQSLKAQPNPEEPIDEDENV	x
989	cluster 2	Q8CHR6	Dpyd	Dihydropyrimidine dehydrogenase [NADP(+)]	98	1	ADAPCQKSCPTSLDIKSFITSIANKNYYGAA	x
990	cluster 2	Q61510	Trim25	E3 ubiquitin/ISG15 ligase TRIM25	200	1	CSPTTLSQASADLEYKLRNKLTIMHSHINGA	x
991	cluster 2	Q3UIL6	Plekha7	Pleckstrin homology domain-containing family A member 7	666	1	DTYLQLKKDLEYLDLKMTGRDLLKDRSLKPM	x
992	cluster 2	P63017	Hspa8	Heat shock cognate 71 kDa protein	539	1	KYKAEDEKQRDKVSSKNSLESYAFNMKATVE	x
993	cluster 2	P55096	Abcd3	ATP-binding cassette sub-family D member 3	416	1	LNHGRYERTMVSQQEKGIEGAQASPLVPGAG	x
994	cluster 2	O08808	Diaph1	Protein diaphanous homolog 1	495	1	DSELTARHELQVEMKKMENDFEQKLQDLQGE
995	cluster 2	P30115	Gsta3	Glutathione S-transferase A3	141	1	EQTRNRYFPAFEKVLKSHGQDYLVGNRLSRA	x
996	cluster 2	Q8R2Y0	Abhd6	Monoacylglycerol lipase ABHD6	276	1	ENMDKIKVPTQIIWGKQDQVLDVSGADILAK	x
997	cluster 2	Q8C196	Cps1	Carbamoyl-phosphate synthase [ammonia], mitochondrial	157	1	HWLATKSLGQWLQEEKVPAIYGVDTRMLTKI	x
998	cluster 2	Q8BP97	Rhbdd3	Rhomboid domain-containing protein 3	268	1	SAQLPPRLGPGQLTWKNSERGLDWAGSSFAS	x
999	cluster 2	Q5SW19	Cluh	Clustered mitochondria protein homolog	1197	1	LGEDHEKTKESSEYLKCLTQQAVALQRTMNE	x
1000	cluster 2	P52792	Gck	Glucokinase	172	1	EDIDKGILLNWTKGFKASGAEGNNIVGLLRD	x
1001	cluster 2	P52843	Sult2a1	Bile salt sulfotransferase 1	216	1	FLGKNLGPDELDLVLKYSSFQAMKENNMSNY
1002	cluster 2	P46737	Brcc3	Lys-63-specific deubiquitinase BRCC36	180	1	TGRVLYTCFQSIQAQKSSEYERIEIPIHIVP	x
1003	cluster 2	P30999	Ctnnd1	Catenin delta-1	355	1	AQHERGSLASLDSLRKGMPPPSNWRQPELPE	x
1004	cluster 2	P20852	Cyp2a5	Cytochrome P450 2A5	400	1	0	x
1005	cluster 2	P25688	Uox	Uricase	41	1	VKVLHIQRDGKYHSIKEVATSVQLTLRSKKD
1006	cluster 2	P33267	Cyp2f2	Cytochrome P450 2F2	271	1	LDPNSPRDFIDCFLTKMAQEKQDPLSHFNMD	x
1007	cluster 2	Q9R111	Gda	Guanine deaminase	133	1	DVAEEVYTRVVRRTLKNGTTTACYFGTIHTD	x
1008	cluster 2	Q9EPC1	Parva	Alpha-parvin	260	1	HERDAFDTLFDHAPDKLNVVKKTLITFVNKH
1009	cluster 2	Q9DBA8	Amdhd1	Probable imidazolonepropionase	61	1	TDGLIKAVGPAAVIQKQFSGETFEERIDCSG	x
1010	cluster 2	Q8QZR5	Gpt	Alanine aminotransferase 1	373	1	MGMVVSPPTPSEPSFKQFQAERQEVLAELAA	x
1011	cluster 2	Q61176	Arg1	Arginase-1	153	1	GNLHGQPVSFLLKELKGKFPDVPGFSWVTPC	x
1012	cluster 2	P49429	Hpd	4-hydroxyphenylpyruvate dioxygenase	80	1	GKIVFVLCSALNPWNKEMGDHLVKHGDGVKD	x
1013	cluster 2	P20852	Cyp2a5	Cytochrome P450 2A5	436	1	GQFKKNDAFVPFSIGKRYCFGEGLARMELFL	x
1014	cluster 2	P00186	Cyp1a2	Cytochrome P450 1A2	498	1	PGVKVDLTPNYGLTMKPGTCEHVQAWPRFSK	x
1015	cluster 2	P19096	Fasn	Fatty acid synthase	1143	1	CLSESTALQKELQLCKGLARALQTKATQQGL	x
1016	cluster 2	Q9JLV1	Bag3	BAG family molecular chaperone regulator 3	454	1	GLEQAVDSFEGKKTDKKYLMIEEYLTKELLA
1017	cluster 2	Q9CWK8	Snx2	Sorting nexin-2	346	1	VCHRKELSANTAAFAKSAAMLGNSEDHTALS	x
1018	cluster 2	Q8CHR6	Dpyd	Dihydropyrimidine dehydrogenase [NADP(+)]	272	1	CGKSLSTDEMTLSSLKENGYRAAFIGIGLPE	x
1019	cluster 2	P20852	Cyp2a5	Cytochrome P450 2A5	142	1	LRRFSITTLRDFGVGKRGIEERIQEEAGFLI	x
1020	cluster 2	P70694	Akr1c6	Estradiol 17 beta-dehydrogenase 5	225	1	DIVLVAYSALGSHREKQWVDQSSPVLLDNPV	x
1021	cluster 2	Q91X77	Cyp2c50	Cytochrome P450 2C50	383	1	HEVTCDIKFRNYFIPKGTNVITSLSSVLRDS	x
1022	cluster 2	Q8R2Y0	Abhd6	Monoacylglycerol lipase ABHD6	223	1	EEMSEMLQLCSYVRFKVPQQILQGLVDVRIP	x
1023	cluster 2	Q8R0F9	Sec14l4	SEC14-like protein 4	357	1	YNAHMVPEDGSLNCLKAGVYVLRFDNTYSLL	x
1024	cluster 2	Q8JZK9	Hmgcs1	Hydroxymethylglutaryl-CoA synthase, cytoplasmic	321	1	LEDTYFDRDVEKAFMKASSELFNQKTKASLL	x
1025	cluster 2	Q8C196	Cps1	Carbamoyl-phosphate synthase [ammonia], mitochondrial	307	1	GISTGNIITGLAAGAKSYKMSMANRGQNQPV	x
1026	cluster 2	Q810U5	Ccdc50	Coiled-coil domain-containing protein 50	157	1	DNYYHEDGGMKPRGIKEAVSTPARASHRDQE	x
1027	cluster 2	Q01853	Vcp	Transitional endoplasmic reticulum ATPase	217	1	GYDDIGGCRKQLAQIKEMVELPLRHPALFKA	x
1028	cluster 2	P52843	Sult2a1	Bile salt sulfotransferase 1	115	1	LPIHLFSKSFFSSKAKAIYLVRNPRDILVSG
1029	cluster 2	P49429	Hpd	4-hydroxyphenylpyruvate dioxygenase	130	1	AKIVREPWVEQDKFGKVKFAVLQTYGDTTHT	x
1030	cluster 2	P30999	Ctnnd1	Catenin delta-1	710	1	RWTYGRYIRSALRQEKALSAIAELLTSEHER	x
1031	cluster 2	P20852	Cyp2a5	Cytochrome P450 2A5	162	1	0	x
1032	cluster 2	P16460	Ass1	Argininosuccinate synthase	165	1	FYNRFKGRNDLMEYAKQHGIPIPVTPKSPWS	x
1033	cluster 2	Q8VCX1	Akr1d1	3-oxo-5-beta-steroid 4-dehydrogenase	249	1	SPPLLNDELLTSLGKKYNKTQAQIVLRFNIQ
1034	cluster 2	Q9D832	Dnajb4	DnaJ homolog subfamily B member 4	73	1	PKKREIYDQFGEEGLKGGAGGTDGQGGTFRY	x
1035	cluster 2	Q8C0C0	Zhx2	Zinc fingers and homeoboxes protein 2	664	1	RTQWPTPQEYDQLAAKTGLVRTEIVRWFKEN	x
1036	cluster 2	Q8BVI4	Qdpr	Dihydropteridine reductase	233	1	RPNSGSLIQVVTTDGKTELTPAYF_______	x
1037	cluster 2	P12710	Fabp1	Fatty acid-binding protein, liver	99	1	KLEGDNKMVTTFKGIKSVTELNGDTITNTMT	x
1038	cluster 2	P35492	Hal	Histidine ammonia-lyase	182	1	TTGFGKFARTVIPANKLQELQVNLVRSHSSG	x
1039	cluster 2	Q9D8T4	Tvp23b	Golgi apparatus membrane protein TVP23 homolog B	192	1	GSKKNLTSMATSYLGKQFLRQNTGDGQTS__	x
1040	cluster 2	Q8R2W9	Pank3	Pantothenate kinase 3	46	1	IDITAEEEQEEVESLKSIRKYLTSNVAYGST	x
1041	cluster 2	Q6XVG2	Cyp2c54	Cytochrome P450 2C54	383	1	HEVTCDIKFRNYFIPKGTTVITSLSSVLRDS	x
1042	cluster 2	Q6P8X1	Snx6	Sorting nexin-6	265	1	SSLYALGTQDSTDICKFFLKVSELFDKTRKI
1043	cluster 2	P50431	Shmt1	Serine hydroxymethyltransferase, cytosolic	451	1	KATLKEFKEKLAGDEKIQSAVATLREEVENF	x
1044	cluster 2	B1AY13	Usp24	Ubiquitin carboxyl-terminal hydrolase 24	645	1	VPALRQLHEITRSFIKQTYQKQDKSIIQDLK	x
1045	cluster 2	P37040	Por	NADPH--cytochrome P450 reductase	584	1	SDEDYLYREELARFHKDGALTQLNVAFSREQ	x
1046	cluster 2	Q8VCB3	Gys2	Glycogen [starch] synthase, liver	429	1	PDMNSILDRDDLTIMKRAIFSTQRQSLPPVT	x
1047	cluster 2	Q8BXB6	Slco2b1	Solute carrier organic anion transporter family member 2B1	329	1	ASKGEDLSSQHEPLKKQAGLAQIAPDLTLVQ	x
1048	cluster 2	Q61122	Nab1	NGFI-A-binding protein 1	143	1	PKCAATTCVQSLGQGKSEVGSLALQSVSDSR
1049	cluster 2	P70694	Akr1c6	Estradiol 17 beta-dehydrogenase 5	247	1	SPVLLDNPVLGSMAKKYNRTPALIALRYQLQ
1050	cluster 2	P52843	Sult2a1	Bile salt sulfotransferase 1	235	1	FQAMKENNMSNFSLIKEDQVTNGLKLMRKGT
1051	cluster 2	F7BJB9	Morc3	MORC family CW-type zinc finger protein 3	894	1	SNAEEPVSYVDGESLKLRSLRVNVGQLLAMI	x
1052	cluster 2	P35505	Fah	Fumarylacetoacetase	144	1	SSRQHATNVGIMFRGKENALLPNWLHLPVGY	x
1053	cluster 2	O70303	Cideb	Cell death activator CIDE-B	139	1	PKHSKDIARITFDVYKQNPRDLFGSLNVKAT	x
1054	cluster 2	P30115	Gsta3	Glutathione S-transferase A4	196	1	LQAFKTRISNIPTIKKFLQPGSQRKPPPDGP	x
1055	cluster 2	Q9D0F9	Pgm1	Phosphoglucomutase-1	349	1	SMPTSGALDRVANATKIALYETPTGWKFFGN	x
1056	cluster 2	Q91Y97	Aldob	Fructose-bisphosphate aldolase B	322	1	QASALAAWGGKAANKKATQEAFMKRAMANCQ	x
1057	cluster 2	P54726	Rad23a	UV excision repair protein RAD23 homolog A	53	1	RDAFPVAGQKLIYAGKILSDDVPIKEYHIDE	x
1058	cluster 2	Q64012	Raly	RNA-binding protein Raly	165	1	VTVPLVRRVKTTIPVKLFARSTAVTTGSAKI	x
1059	cluster 2	Q6XVG2	Cyp2c54	Cytochrome P450 2C54	375	1	DLVPNNLPHEVTCDIKFRNYFIPKGTTVITS	x
1060	cluster 2	P52760	Hrsp12	Ribonuclease UK114	67	1	VEEAKQALKNLGEILKAAGCDFNNVVKTTVL	x
1061	cluster 2	Q63886	Ugt1a1	UDP-glucuronosyltransferase 1-1	439	1	0	x
1062	cluster 2	Q9R0H0	Acox1	Peroxisomal acyl-coenzyme A oxidase 1	295	1	FVRSFLVGSAAQSLSKACTIAIRYSAVRRQS
1063	cluster 2	Q9QYJ3	Dnajb1	DnaJ homolog subfamily B member 1	286	1	VNVPTLDGRTIPVVFKDVIRPGMRRKVPGEG	x
1064	cluster 2	P20852	Cyp2a5	Cytochrome P450 2A5	88	1	LGPRRIVVLCGQEAVKEALVDQAEEFSGRGE
1065	cluster 2	Q91X44	Gckr	Glucokinase regulatory protein	165	1	ERTEDSALHGIEELKKVAAGKKRVVVIGISV
1066	cluster 2	Q91X77	Cyp2c50	Cytochrome P450 2C50	241	1	CPGSHNKVFKNYACIKNFLLEKIKEHEESLD	x
1067	cluster 2	Q9CW42	Marc1	Mitochondrial amidoxime-reducing component 1	291	1	CLLTTVDPDTGISDRKEPLETLKSYRLCDPS	x
1068	cluster 2	P70694	Akr1c6	Estradiol 17 beta-dehydrogenase 5	4	1	____________MDSKQQTVRLSDGHFIPIL	x
1069	cluster 2	P06801	Me1	NADP-dependent malic enzyme	492	1	VFLTTAEVISQQVSDKHLQEGRLYPPLNTIR	x
1070	cluster 2	P63017	Hspa8	Heat shock cognate 71 kDa protein	88	1	LIGRRFDDAVVQSDMKHWPFMVVNDAGRPKV	x
1071	cluster 2	Q91Y97	Aldob	Fructose-bisphosphate aldolase B	243	1	LLKPNMVTAGHACTKKYTPEQVAMATVTALH	x
1072	cluster 2	Q91X77	Cyp2c50	Cytochrome P450 2C50	399	1	GTTVITSLSSVLRDSKEFPNPEKFDPGHFLD	x
1073	cluster 2	P62305	Snrpe	Small nuclear ribonucleoprotein E	12	1	____MAYRGQGQKVQKVMVQPINLIFRYLQN	x
1074	cluster 2	P14824	Anxa6	Annexin A6	377	1	DFNPDADAKALRKAMKGIGTDEATIIDIVTH	x
1075	cluster 2	O88833	Cyp4a10	Cytochrome P450 4A10	252	1	QNDTIYKLSSNGRLAKQACQLAHDHTDGVIK	x
1076	cluster 2	P00329	Adh1	Alcohol dehydrogenase 1	136	1	RGTLREGTSRFSCKGKQIHNFISTSTFSQYT	x
1077	cluster 2	O35490	Bhmt	Betaine--homocysteine S-methyltransferase 1	207	1	DLHGVPPGECAVRLVKAGASIVGVNCHFDPS	x
1078	cluster 2	P20852	Cyp2a5	Cytochrome P450 2A5	409	2	0	x
1079	cluster 2	Q99L04	Dhrs1	Dehydrogenase/reductase SDR family member 1	29	1	GASRGIGRGIALQLCKAGATVYITGRHLDTL	x
1080	cluster 2	Q1HFZ0	Nsun2	tRNA (cytosine(34)-C(5))-methyltransferase	144	1	TNLSRKILRKSPLLAKFHQFLVSETESGNIS	x
1081	cluster 2	P56654	Cyp2c37	Cytochrome P450 2C37	375	1	DLIPNSLPHEVTSDIKFRNYFIPKGTTVITS	x
1082	cluster 2	P40142	Tkt	Transketolase	499	1	NEDFQVGQAKVVLKSKDDQVTVIGAGVTLHE	x
1083	cluster 2	F6ZDS4	Tpr	Nucleoprotein TPR	568	1	SSVLERDNQRMEIQIKDLSQQIRVLLMELEE	x
1084	cluster 2	O88962	Cyp8b1	7-alpha-hydroxycholest-4-en-3-one 12-alpha-hydroxylase	366	1	ATPTLLRVVQEDYVLKMASGQEYQIRRGDKV	x
1085	cluster 2	Q8BVW3	Trim14	Tripartite motif-containing protein 14	68	1	GHPVGLAEEEAVRVQKLIQDCLECLATKKRQ	x
1086	cluster 2	O09012	Pex5	Peroxisomal targeting signal 1 receptor	456	1	LVAPGEEGATGAGPSKRILGSLLSDSLFLEV	x
1087	cluster 2	P52843	Sult2a1	Bile salt sulfotransferase 1	224	1	DELDLVLKYSSFQAMKENNMSNFSLIKEDQV
1088	cluster 2	Q8K268	Abcf3	ATP-binding cassette sub-family F member 3	294	1	RAEGSEAAQLAEIYGKLEEIEADKAPARASV	x
1089	cluster 2	P16015	Ca3	Carbonic anhydrase 3	39	1	KGDNQSPIELHTKDIKHDPSLQPWSASYDPG	x
1090	cluster 2	P08101	Fcgr2	Low affinity immunoglobulin gamma Fc region receptor II	313	1	AAKTEAENTITYSLLKHPEALDEETEHDYQN	x
1091	cluster 2	P12790	Cyp2b9	Cytochrome P450 2B9	373	1	RFSDLVPIGLPHKVIKDTLFRGYLLPKNTEV
1092	cluster 2	P63017	Hspa8	Heat shock cognate 71 kDa protein	246	1	EDFDNRMVNHFIAEFKRKHKKDISENKRAVR	x
1093	cluster 2	Q91X77	Cyp2c50	Cytochrome P450 2C50	375	1	DLVPNSLPHEVTCDIKFRNYFIPKGTNVITS	x
1094	cluster 2	Q8CIG8	Prmt5	Protein arginine N-methyltransferase 5	95	1	TLIVGKLSPWIHPDSKVEKIRRNSEAAMLQE	x
1095	cluster 2	Q8C878	Uba3	NEDD8-activating enzyme E1 catalytic subunit	147	1	LNDRVPNCNVVPHFNKIQDFNDTFYRQFHII	x
1096	cluster 2	P52792	Gck	Glucokinase	296	1	SVNPGQQLYEKIIGGKYMGELVRLVLLKLVE	x
1097	cluster 2	Q64459	Cyp3a11	Cytochrome P450 3A11	422	1	QHWPEPEEFQPERFSKENKGSIDPYVYLPFG	x
1098	cluster 2	O09173	Hgd	Homogentisate 1,2-dioxygenase	71	1	NKRSWLYRILPSVSHKPFESIDQGHVTHNWD	x
1099	cluster 2	Q64459	Cyp3a11	Cytochrome P450 3A11	116	1	VFTNRRDFGPVGIMSKAISISKDDEWKRYRA	x
1100	cluster 2	P16331	Pah	Phenylalanine-4-hydroxylase	96	1	TYLDKRSKPVLGSIIKSLRNDIGATVHELSR	x
1101	cluster 2	Q9JMA7	Cyp3a41a	Cytochrome P450 3A41	283	1	RVDFLQLMMNAHNNSKDKDSHKALSDMEITA
1102	cluster 2	Q99J08	Sec14l2	SEC14-like protein 2	230	1	RKIMVLGANWKEVLLKHISPDQLPVEYGGTM	x
1103	cluster 2	Q91V76	/	Ester hydrolase C11orf54 homolog	75	1	AEVGGVPYLLPLVNKKKVYDLNEIAKVIKLP
1104	cluster 2	O35488	Slc27a2	Very long-chain acyl-CoA synthetase	442	1	CKITQLTPFIGYAGGKTQTEKKKLRDVFKKG	x
1105	cluster 2	Q5YD48	A1cf	APOBEC1 complementation factor	457	1	QGIKLAPQILEEICQKNNWGQPVYQLHSAIG
1106	cluster 2	P56654	Cyp2c37	Cytochrome P450 2C37	241	1	CPGSHKQFFKNYASIKNFLLEKIKEHEESLD	x
1107	cluster 2	Q9QYY9	Adh4	Alcohol dehydrogenase 4	238	1	RIIAIDINGEKFPKAKALGATDCLNPRELDK	x
1108	cluster 2	O55143	Atp2a2	Sarcoplasmic/endoplasmic reticulum calcium ATPase 2	628	1	CRQAGIRVIMITGDNKGTAVAICRRIGIFGQ	x
1109	cluster 2	Q03265	Atp5a1	ATP synthase subunit alpha, mitochondrial	427	1	LSVSRVGSAAQTRAMKQVAGTMKLELAQYRE	x
1110	cluster 2	Q91ZJ5	Ugp2	UTP--glucose-1-phosphate uridylyltransferase	198	1	VKIYTFNQSRYPRINKESLLPIAKDVSYSGE	x
1111	cluster 2	P48776	Tdo2	Tryptophan 2,3-dioxygenase	164	1	PASGFQSLQFRLLENKIGVLQSLRVPYNRKH	x
1112	cluster 2	Q8C196	Cps1	Carbamoyl-phosphate synthase [ammonia], mitochondrial	26	1	VKTLKSGFGFANVTTKRQWDFSRPGIRLLSV	x
1113	cluster 2	Q9QZ85	Iigp1	Interferon-inducible GTPase 1	274	1	FMVSLPNITDSVIEKKRQFLKQRIWLEGFAA
1114	cluster 2	Q9DC50	Crot	Peroxisomal carnitine O-octanoyltransferase	7	1	_________MENQLTKSVEERTFQYQDSLPS
1115	cluster 2	Q8R2Y0	Abhd6	Monoacylglycerol lipase ABHD6	267	1	NEKSRYSLHENMDKIKVPTQIIWGKQDQVLD	x
1116	cluster 2	P61089	Ube2n	Ubiquitin-conjugating enzyme E2 N	82	1	PKVRFMTKIYHPNVDKLGRICLDILKDKWSP	x
1117	cluster 2	P10922	H1f0	Histone H1.0	40	1	HPKYSDMIVAAIQAEKNRAGSSRQSIQKYIK	x
1118	cluster 2	P48776	Tdo2	Tryptophan 2,3-dioxygenase	62	1	QLEKILNAQELQSEVKGNKIHDEHLFIITHQ	x
1119	cluster 2	Q9JIL4	Pdzk1	Na(+)/H(+) exchange regulatory cofactor NHE-RF3	214	1	KVTKSGSRIMFLLVDKETARCHSEQKTQFKR	x
1120	cluster 2	Q8C7G5	Apoa5	Apolipoprotein A-V	50	1	KGVMGQPQKLAQENLKGSFEQDLYNMNNYLE
1121	cluster 2	P52760	Hrsp12	Ribonuclease UK114	134	1	SRVEIEAIAVQGPFIKA______________	x
1122	cluster 2	P56657	Cyp2c40	Cytochrome P450 2C40	144	1	NTLRNLGMGKRTIENKVQEEAQWLMKELKKT	x
1123	cluster 2	Q99MP8	Brap	BRCA1-associated protein	399	1	KIVQYECEGDTCQEEKIDALQLEYSYLLTSQ	x
1124	cluster 2	Q9DC29	Abcb6	ATP-binding cassette sub-family B member 6, mitochondrial	482	1	GAEGYEVDRYREAILKFQGLEWKSTASLVVL	x
1125	cluster 2	Q9QY30	Abcb11	Bile salt export pump	1312	1	KGTHKKLMDQKGAYYKLVITGAPIS______
1126	cluster 2	Q9QXD6	Fbp1	Fructose-1,6-bisphosphatase 1	269	1	HRTLVYGGIFLYPANKKSPSGKLRLLYECNP	x
1127	cluster 2	Q9D826	Pipox	Peroxisomal sarcosine oxidase	352	1	YDNIVIGAGFSGHGFKLAPVVGKILYELSMK	x
1128	cluster 2	Q61112	Sdf4	45 kDa calcium-binding protein	349	1	EPEEILKYSEFFTGSKLMDYARNVHEEF___
1129	cluster 2	Q8VC30	Dak	Bifunctional ATP-dependent dihydroxyacetone kinase/FAD-AMP lyase (cyclizing)	109	1	RAVAQAGTVGTLLIVKNYTGDRLNFGLAMEQ
1130	cluster 2	Q9CSH3	Dis3	Exosome complex exonuclease RRP44	236	1	IESGKIIFSEHLPLSKLQQGIKSGSYLQGTF	x
1131	cluster 2	Q8C196	Cps1	Carbamoyl-phosphate synthase [ammonia], mitochondrial	728	1	IEVNARLSRSSALASKATGYPLAFIAAKIAL	x
1132	cluster 2	Q62348	Tsn	Translin	56	1	LLQGVHQGTGFQDIPKRCLKAREHFSTVKTH	x
1133	cluster 2	P24549	Aldh1a1	Retinal dehydrogenase 1	321	1	ASRIFVEESVYDEFVKRSVERAKKYVLGNPL	x
1134	cluster 2	P56399	Usp5	Ubiquitin carboxyl-terminal hydrolase 5	318	1	RIGEWELIQESGVPLKPLFGPGYTGIRNLGN	x
1135	cluster 2	Q8VC97	Upb1	Beta-ureidopropionase	383	1	ELAEAVKPNYSPNIVKEDLVLAPSSG_____	x
1136	cluster 2	Q8R0V5	Ido2	Indoleamine 2,3-dioxygenase 2	390	1	LEDRGTGGTAMLSFLKSVREKTMEALLCPGA	x
1137	cluster 2	P56657	Cyp2c40	Cytochrome P450 2C40	432	1	GNFKKSDYFVPFSAGKRICVGESLARMELFL	x
1138	cluster 2	O89051	Itm2b	Integral membrane protein 2B	39	1	EEALIVPPDAVAVDCKDPGDVVPVGQRRAWC	x
1139	cluster 2	P17182	Eno1	Alpha-enolase	120	1	KFGANAILGVSLAVCKAGAVEKGVPLYRHIA
1140	cluster 2	Q9R0M4	Podxl	Podocalyxin	471	1	PTLEVMETPSEMQEKKVVNLNGELGDSWIVP	x
1141	cluster 2	Q9R0M4	Podxl	Podocalyxin	470	1	NPTLEVMETPSEMQEKKVVNLNGELGDSWIV	x
1142	cluster 2	A2RSQ0	Dennd5b	DENN domain-containing protein 5B	543	1	KESWFTNREQMQNFDKASFLSDQPEPYLPFL	x
1143	cluster 2	P34884	Mif	Macrophage migration inhibitory factor	78	1	HSIGKIGGAQNRNYSKLLCGLLSDRLHISPD	x
1144	cluster 2	Q9QXY6	Ehd3	EH domain-containing protein 3	475	1	GKITGANAKKEMVRSKLPNSVLGKIWKLADI	x
1145	cluster 2	Q8VDN2	Atp1a1	Sodium/potassium-transporting ATPase subunit alpha-1	671	1	NPRDAKACVVHGSDLKDMTSEELDDILRYHT	x
1146	cluster 2	P55096	Abcd3	ATP-binding cassette sub-family D member 3	529	1	MTLGTLRDQVIYPDGKEDQKKRGISDQVLKE	x
1147	cluster 2	P70697	Urod	Uroporphyrinogen decarboxylase	297	1	LDWTVAPKKARERVGKAVTLQGNLDPCALYA	x
1148	cluster 2	Q99MZ7	Pecr	Peroxisomal trans-2-enoyl-CoA reductase	32	1	KNQVAVVTGGGTGIGKAVSRELLHLGCNVVI	x
1149	cluster 2	Q8R183	Timd2	T-cell immunoglobulin and mucin domain-containing protein 2	261	1	LLSTMVITRYVVMKRKSESLSFVAFPISKIG	x
1150	cluster 2	Q5SX39	Myh4	Myosin-4	1448	1	MIDVERSNAACAALDKKQRNFDKVLAEWKQK	x
1151	cluster 2	Q5XPI3	Rnf123	E3 ubiquitin-protein ligase RNF123	806	1	RRCPKRRKDILAELTKSQKVFSEKLDHLSRR	x
1152	cluster 2	Q91WS4	Bhmt2	S-methylmethionine--homocysteine S-methyltransferase BHMT2	223	1	CRFGPWTSLQTMKLMKEGLRDASLQAHLMVQ
1153	cluster 2	P63017	Hspa8	Heat shock cognate 71 kDa protein	526	1	SKEDIERMVQEAEKYKAEDEKQRDKVSSKNS	x
1154	cluster 2	P97872	Fmo5	Dimethylaniline monooxygenase [N-oxide-forming] 5	497	1	AGARKTILTTEDRVRKPLMTRVVERDSSGGS	x
1155	cluster 2	Q9DD20	Mettl7b	Methyltransferase-like protein 7B	105	1	QGCKVTCVDPNPNFEKFLTKSMAENRHLQYE	x
1156	cluster 2	Q8BVW3	Trim14	Tripartite motif-containing protein 14	99	1	HADNIAHLEDAGERLKVYADSSKAWLTQKFT
1157	cluster 2	O55222	Ilk	Integrin-linked protein kinase	154	1	KAKAPLRELLRERAEKMGQNLNRIPYKDTFW	x
1158	cluster 2	Q64459	Cyp3a11	Cytochrome P450 3A11	454	1	GPRNCLGMRFALMNMKLALTKIMQNFSFQPC	x
1159	cluster 2	P12790	Cyp2b9	Cytochrome P450 2B9	253	1	QQELLDYIAHSVEKHKATLDPSAPRDYIDTY
1160	cluster 2	P63017	Hspa8	Heat shock cognate 71 kDa protein	500	1	ILNVSAVDKSTGKENKITITNDKGRLSKEDI	x
1161	cluster 2	Q9JIL4	Pdzk1	Na(+)/H(+) exchange regulatory cofactor NHE-RF3	118	1	KELDQSQREAALNDKKPGPGMNGAVEPCAQP	x
1162	cluster 2	Q9CWM4	Pfdn1	Prefoldin subunit 1	10	1	______MAASVDLELKKAFTELQAKVIDTQQ
1163	cluster 2	P61979	Hnrnpk	Heterogeneous nuclear ribonucleoprotein K	219	1	ECIKIILDLISESPIKGRAQPYDPNFYDETY	x
1164	cluster 2	O35445	Rnf5	E3 ubiquitin-protein ligase RNF5	93	1	PLYGRGSQKPQDPRLKTPPRPQGQRPAPESR	x
1165	cluster 2	P56657	Cyp2c40	Cytochrome P450 2C40	421	1	VFDPGHFLDDNGNFKKSDYFVPFSAGKRICV	x
1166	cluster 2	Q9QYJ3	Dnajb1	DnaJ homolog subfamily B member 1	195	1	TKKMKISHKRLNPDGKSIRNEDKILTIEVKR	x
1167	cluster 2	Q9QX11	Cyth1	Cytohesin-1	71	1	ERKNMQRNKQVAMGRKKFNMDPKKGIQFLIE
1168	cluster 2	Q05421	Cyp2e1	Cytochrome P450 2E1	277	1	PRDVTDCLLIEMEKEKHSQEPMYTMENISVT
1169	cluster 2	P52840	Sult1a1	Sulfotransferase 1A1	140	1	ARNAKDVVVSYYNFYKMAKLHPDPGTWESFL
1170	cluster 2	P56399	Usp5	Ubiquitin carboxyl-terminal hydrolase 5	353	1	NSVVQVLFSIPDFQRKYVDKLEKIFQNAPTD	x
1171	cluster 2	Q9JMA7	Cyp3a41a	Cytochrome P450 3A41	116	1	VFTNRREFGPVGIMSKAISISKDEEWKRYRA	x
1172	cluster 2	P31649	Slc6a13	Sodium- and chloride-dependent GABA transporter 2	557	1	MICIPAWSIYKLRTLKGPLRERLRQLVCPAE	x
1173	cluster 2	Q8BH00	Aldh8a1	Aldehyde dehydrogenase family 8 member A1	382	1	NQAGYFMLPTVITDIKDESRCMTEEIFGPVT	x
1174	cluster 2	Q9EQF5	Dpys	Dihydropyrimidinase	489	1	KRIKQRDQTCTPVPVKRAPYKGEVTTLKARE	x
1175	cluster 2	Q8C196	Cps1	Carbamoyl-phosphate synthase [ammonia], mitochondrial	1029	1	NCNPETVSTDFDECDKLYFEELSLERILDIY
1176	cluster 2	P10648	Gsta2	Glutathione S-transferase A2	141	1	DRTKNRYLPAFEKVLKSHGQDYLVGNRLTRV	x
1177	cluster 2	B2RX12	Abcc3	Canalicular multispecific organic anion transporter 2	514	1	VLKLYAWEPSFLEQVKGIRQSELQLLRKGAY
1178	cluster 2	G3X982	Aox3	Aldehyde oxidase 3	1104	1	DVNGRAVQNACQILMKRLEPIIKQNPSGTWE	x
1179	cluster 2	Q9JMA7	Cyp3a41a	Cytochrome P450 3A41	59	1	0	x
1180	cluster 2	Q60864	Stip1	Stress-induced-phosphoprotein 1	10	1	______MEQVNELKEKGNKALSAGNIDDALQ
1181	cluster 2	P62270	Rps18	40S ribosomal protein S18	8	1	________MSLVIPEKFQHILRVLNTNIDGR	x
1182	cluster 2	P12710	Fabp1	Fatty acid-binding protein, liver	90	1	TGEKVKAVVKLEGDNKMVTTFKGIKSVTELN	x
1183	cluster 2	P20152	Vim	Vimentin	439	1	RETNLESLPLVDTHSKRTLLIKTVETRDGQV	x
1184	cluster 2	Q9Z1Q5	Clic1	Chloride intracellular channel protein 1	138	1	PALNDNLEKGLLKALKVLDNYLTSPLPEEVD	x
1185	cluster 2	Q9D819	Ppa1	Inorganic pyrophosphatase	228	1	KDFAVDIIKSTHDYWKALVTKKTDGKGISCM	x
1186	cluster 2	Q91XD4	Ftcd	Formimidoyltransferase-cyclodeaminase	513	1	VLINLKDMTDDVFKEKTHHRISSLLQEAKTQ	x
1187	cluster 2	Q80SZ7	Gng5	Guanine nucleotide-binding protein G(I)/G(S)/G(O) subunit gamma-5	12	1	____MSGSSSVAAMKKVVQQLRLEAGLNRVK
1188	cluster 2	P49429	Hpd	4-hydroxyphenylpyruvate dioxygenase	116	1	EDCDHIVQKARERGAKIVREPWVEQDKFGKV	x
1189	cluster 2	P00186	Cyp1a2	Cytochrome P450 1A2	401	1	HSTTRDTSLNGFHIPKERCIYINQWQVNHDE	x
1190	cluster 2	P17717	Ugt2b17	UDP-glucuronosyltransferase 2B17	370	1	YKWLPQNDLLGHPKTKAFVTHGGANGVYEAI
1191	cluster 2	P60867	Rps20	40S ribosomal protein S20	8	2	________MAFKDTGKTPVEPEVAIHRIRIT	x
1192	cluster 2	P60867	Rps20	40S ribosomal protein S20	4	2	____________MAFKDTGKTPVEPEVAIHR	x
1193	cluster 2	Q5SWU9	Acaca	Acetyl-CoA carboxylase 1	1758	1	PYKGYKYLYLTPQDYKRVSALNSVHCEHVED	x
1194	cluster 2	Q9JIL4	Pdzk1	Na(+)/H(+) exchange regulatory cofactor NHE-RF3	294	1	AAGLKNNDLVVAVNGKSVEALDHDGVVEMIR	x
1195	cluster 2	Q9DBT9	Dmgdh	Dimethylglycine dehydrogenase, mitochondrial	653	1	TSEDLSDDAFKFLQTKSFNISDIPVTAIRIS	x
1196	cluster 2	Q8VC30	Dak	Bifunctional ATP-dependent dihydroxyacetone kinase/FAD-AMP lyase (cyclizing)	372	1	PPEAPEATAAGGVTSKQMALVLDRICTTLIG	x
1197	cluster 2	Q8CHR6	Dpyd	Dihydropyrimidine dehydrogenase [NADP(+)]	725	1	LTPNVTDIVSIARAAKEGGADGVTATNTVSG	x
1198	cluster 2	Q78JT3	Haao	3-hydroxyanthranilate 3,4-dioxygenase	220	1	DSYETQVIAHGQGSSKGPRQDVDVWLWQQEG	x
1199	cluster 2	P20852	Cyp2a5	Cytochrome P450 2A5	420	1	FSNPKDFNPKHFLDDKGQFKKSDAFVPFSIG	x
1200	cluster 2	P62908	Rps3	40S ribosomal protein S3	75	1	GEKGRRIRELTAVVQKRFGFPEGSVELYAEK	x
1201	cluster 2	Q63886	Ugt1a1	UDP-glucuronosyltransferase 1-1	197	1	DSEATQCPVPLSYVPKSLSFNSDRMNFLQRV
1202	cluster 2	O35490	Bhmt	Betaine--homocysteine S-methyltransferase 1	82	1	GSNVMQTFTFYASEDKLENRGNYVAEKISGQ	x
1203	cluster 2	P19096	Fasn	Fatty acid synthase	1020	1	QFQGICEATLEGEQGKLLWKDNWVTFMDTML	x
1204	cluster 2	Q9DCP2	Slc38a3	Sodium-coupled neutral amino acid transporter 3	54	1	QHCGEGKGFLQKSPSKEPHFTDFEGKTSFGM	x
1205	cluster 2	Q4LDG0	Slc27a5	Bile acyl-CoA synthetase	641	1	HFIRIQDSLEITNTYKLVKSRLVREGFDVGI	x
1206	cluster 2	P24547	Impdh2	Inosine-5'-monophosphate dehydrogenase 2	195	1	TKREDLVVAPAGVTLKEANEILQRSKKGKLP	x
1207	cluster 2	P56395	Cyb5a	Cytochrome b5	39	1	KSTWVILHHKVYDLTKFLEEHPGGEEVLREQ	x
1208	cluster 2	Q922Q1	Marc2	Mitochondrial amidoxime reducing component 2	173	1	RDCGDEVAQWFTNYLKTQAYRLVQFDTSMKG	x
1209	cluster 2	P34914	Ephx2	Bifunctional epoxide hydrolase 2	553	1	IKWLQTEVQNPSVTSKI______________	x
1210	cluster 2	P54869	Hmgcs2	Hydroxymethylglutaryl-CoA synthase, mitochondrial	473	1	EEFTEIMNQREQFYHKVNFSPPGDTSNLFPG	x
1211	cluster 2	Q8CHR6	Dpyd	Dihydropyrimidine dehydrogenase [NADP(+)]	189	1	PSLPPPEHMPEAYSAKIALFGAGPASISCAS
1212	cluster 2	Q64442	Sord	Sorbitol dehydrogenase	226	1	TKAKEVGADFTIQVGKETPQEIASKVESLLG	x
1213	cluster 2	Q5SX40	Myh1	Myosin-1	1528	1	QQEISDLTEQIAEGGKRIHELEKIKKQIEQE	x
1214	cluster 2	O35490	Bhmt	Betaine--homocysteine S-methyltransferase 1	35	1	GEVVIGDGGFVFALEKRGYVKAGPWTPEAAV	x
1215	cluster 2	P20801	Tnnc2	Troponin C, skeletal muscle	38	1	AFDMFDADGGGDISVKELGTVMRMLGQTPTK	x
1216	cluster 2	Q99J21	Mcoln1	Mucolipin-1	552	1	LQAYIEQCQDSPTSGKFRRGSGSACSLFCCC	x
1217	cluster 2	Q8CHR6	Dpyd	Dihydropyrimidine dehydrogenase [NADP(+)]	861	1	LADWDGQSPPIISHQKGKPVPRVAELMGQKL
1218	cluster 2	P14824	Anxa6	Annexin A6	81	1	YGKDLIEDLKYELTGKFERLIVNLMRPLAYC	x
1219	cluster 2	P20852	Cyp2a5	Cytochrome P450 2A5	414	1	LKDPKFFSNPKDFNPKHFLDDKGQFKKSDAF	x
1220	cluster 2	Q93092	Taldo1	Transaldolase	258	1	EIKALAGCDFLTISPKLLGELLKDNSKLAPA	x
1221	cluster 2	P49429	Hpd	4-hydroxyphenylpyruvate dioxygenase	270	1	YVDYNGGAGVQHIALKTEDIITAIRHLRERG	x
1222	cluster 2	P20852	Cyp2a5	Cytochrome P450 2A5	379	1	DMIPMGLARRVTKDTKFRDFLLPKGTEVFPM	x
1223	cluster 2	P24456	Cyp2d10	Cytochrome P450 2D10	158	1	RNFGLGKKSLEDWVTKEARHLCDAFTAQAGQ	x
1224	cluster 2	Q9CQC9	Sar1b	GTP-binding protein SAR1b	166	1	FGLYGQTTGKGSVSLKELNARPLEVFMCSVL	x
1225	cluster 2	Q8C196	Cps1	Carbamoyl-phosphate synthase [ammonia], mitochondrial	560	1	EDRQLFSDKLNEINEKIAPSFAVESMEDALK	x
1226	cluster 2	P26043	Rdx	Radixin	263	1	0	x
1227	cluster 2	Q64505	Cyp7a1	Cholesterol 7-alpha-monooxygenase	367	1	EALRLSSASLNIRTAKEDFTLHLEDGSYNIR	x
1228	cluster 2	Q9R0H0	Acox1	Peroxisomal acyl-coenzyme A oxidase 1	437	1	GENTVMMLQTARFLMKIYDQVQSGKLVGGMV	x
1229	cluster 2	Q9D665	Sdr42e1	Short-chain dehydrogenase/reductase family 42E member 1	93	1	FHVASYGMSGREQLNKTQIEEVNVGGTENIL	x
1230	cluster 2	Q99J08	Sec14l2	SEC14-like protein 2	117	1	IIGPLDAKGLLFSASKQDLLRTKMRDCELLL	x
1231	cluster 2	Q91WG8	Gne	Bifunctional UDP-N-acetylglucosamine 2-epimerase/N-acetylmannosamine kinase	259	1	NKRTLVLFPNIDAGSKEMVRVMRKKGIEHHP	x
1232	cluster 2	E9Q557	Dsp	Desmoplakin	106	1	SDCLMRAELIAQPELKFGEGMQLAWNRELDE
1233	cluster 2	Q61176	Arg1	Arginase-1	75	1	NDSSFQIVKNPRSVGKANEELAGVVAEVQKN	x
1234	cluster 2	Q9EPK7	Xpo7	Exportin-7	69	1	GSSSYSQLLAATCLTKLVSRTNNPLPLEQRI	x
1235	cluster 2	Q02013	Aqp1	Aquaporin-1	267	1	EYDLDADDINSRVEMKPK_____________	x
1236	cluster 2	Q5DW34	Ehmt1	Histone-lysine N-methyltransferase EHMT1	825	1	EAAENNHLDAVKYLIKAGAQVDPKDAEGSTC	x
1237	cluster 2	P52843	Sult2a1	Bile salt sulfotransferase 1	90	1	SPWIETDIGYSALINKEGPRLITSHLPIHLF	x
1238	cluster 2	P41216	Acsl1	Long-chain-fatty-acid--CoA ligase 1	217	1	DKPEKAKLLLEGVENKLTPCLKIIVIMDSYG	x
1239	cluster 2	O09173	Hgd	Homogentisate 1,2-dioxygenase	425	1	KWGLKTCSCLDENYYKCWEPLRSHFTPNSRS	x
1240	cluster 2	P26231	Ctnna1	Catenin alpha-1	448	1	VANLACSISNNEEGVKLVRMSASQLEALCPQ
1241	cluster 2	Q9D9R0	Rnf125	E3 ubiquitin-protein ligase RNF125	92	1	RAYLPSEGVPATDIAKRMKSEYQNCAECGTL	x
1242	cluster 2	Q9D826	Pipox	Peroxisomal sarcosine oxidase	104	1	QTELLLLGTKENPGLKTIQATLSRQGIDHEY	x
1243	cluster 2	Q9CZX8	Rps19	40S ribosomal protein S19	111	1	SKSVARRVLQALEGLKMVEKDQDGGRKLTPQ	x
1244	cluster 2	P12710	Fabp1	Fatty acid-binding protein, liver	31	1	EPFMKAIGLPEDLIQKGKDIKGVSEIVHEGK	x
1245	cluster 2	Q8K4K6	Pank1	Pantothenate kinase 1	221	1	KDITAEEEQEEVENLKSIRKYLTSNTAYGKT	x
1246	cluster 2	Q9DBF1	Aldh7a1	Alpha-aminoadipic semialdehyde dehydrogenase	86	1	PANNEPIARVRQASLKDYEETIGKAKKAWNI	x
1247	cluster 2	Q3TXS7	Psmd1	26S proteasome non-ATPase regulatory subunit 1	890	1	FQLLDNPARVMPAQLKVLSMTETCRYQPFKP	x
1248	cluster 2	P63017	Hspa8	Heat shock cognate 71 kDa protein	583	1	QKILDKCNEIISWLDKNQTAEKEEFEHQQKE	x
1249	cluster 2	Q99JI6	Rap1b	Ras-related protein Rap-1b	31	1	KSALTVQFVQGIFVEKYDPTIEDSYRKQVEV	x
1250	cluster 2	P61087	Ube2k	Ubiquitin-conjugating enzyme E2 K	164	1	AHVYAGAPVSSPEYTKKIENLCAMGFDRNAV	x
1251	cluster 2	P60762	Morf4l1	Mortality factor 4-like protein 1	143	1	MRGAAPGKKTSGLQQKNVEVKTKKNKQKTPG	x
1252	cluster 2	P51658	Hsd17b2	Estradiol 17-beta-dehydrogenase 2	312	1	GQDYVHTQKLIIPTLKERSNPDITPVLRDIQ	x
1253	cluster 2	O35381	Anp32a	Acidic leucine-rich nuclear phosphoprotein 32 family member A	99	1	AEKCPNLKHLNLSGNKIKDLSTIEPLKKLEN	x
1254	cluster 2	P10649	Gstm1	Glutathione S-transferase Mu 1	144	1	EQLPGMMRLYSEFLGKRPWFAGDKITFVDFI	x
1255	cluster 2	Q9JII6	Akr1a1	Alcohol dehydrogenase [NADP(+)]	13	1	___MTASSVLLHTGQKMPLIGLGTWKSEPGQ	x
1256	cluster 2	Q9EQ32	Pik3ap1	Phosphoinositide 3-kinase adapter protein 1	601	1	RDRPPSSIYDPFAGMKTPGQRQLITLQEQVK	x
1257	cluster 2	Q8VBT2	Sds	L-serine dehydratase/L-threonine deaminase	21	1	SLHVKTPLRDSMALSKLAGTSVFLKMDSSQP	x
1258	cluster 2	Q01768	Nme2	Nucleoside diphosphate kinase B	56	1	LRASEEHLKQHYIDLKDRPFFPGLVKYMNSG	x
1259	cluster 2	P35700	Prdx1	Peroxiredoxin-1	68	1	PTEIIAFSDRADEFKKLNCQVIGASVDSHFC
1260	cluster 2	P55096	Abcd3	ATP-binding cassette sub-family D member 3	399	1	LAGFTARITELMQVLKDLNHGRYERTMVSQQ	x
1261	cluster 2	Q91X43	Sh3d19	SH3 domain-containing protein 19	177	1	KLVSAPPRLSVASQAKAFRSLGEGLPSNPPV	x
1262	cluster 2	P59242	Cgn	Cingulin	493	1	LRLRERELTALKGALKEEVASHDQEVEHVRL	x
1263	cluster 2	Q61598	Gdi2	Rab GDP dissociation inhibitor beta	435	1	IYKRMTGSEFDFEEMKRKKNDIYGED_____	x
1264	cluster 2	Q924Y0	Bbox1	Gamma-butyrobetaine dioxygenase	327	1	AALKEFVDLMNSKEYKYTFKMNPGDVITFDN
1265	cluster 2	P97501	Fmo3	Dimethylaniline monooxygenase [N-oxide-forming] 3	280	1	KHENYGLVPLNRTLRKEPVFNDELPARILCG
1266	cluster 2	E9Q557	Dsp	Desmoplakin	166	1	QKRLLQLQEQMRALYKAISVPRVRRASSKGA	x
1267	cluster 2	O35226	Psmd4	26S proteasome non-ATPase regulatory subunit 4	364	1	AAIRSVMGALASQATKDGKNDKKEEEKK___	x
1268	cluster 2	Q9QXE0	Hacl1	2-hydroxyacyl-CoA lyase 1	374	1	KMKSNEAISKELASQKSLPMNYYTVFYHVQE	x
1269	cluster 2	P08226	Apoe	Apolipoprotein E	252	1	DRLEEVREHMEEVRSKMEEQTQQIRLQAEIF	x
1270	cluster 2	P70694	Akr1c6	Estradiol 17 beta-dehydrogenase 5	209	1	HPYLNQGKLLDFCRSKDIVLVAYSALGSHRE	x
1271	cluster 2	Q9WUB0	Rbck1	RanBP-type and C3HC4-type zinc finger-containing protein 1	29	1	SLARAVAGGDEQAAIKYATWLAEQRVPLRVQ
1272	cluster 2	Q8CHR6	Dpyd	Dihydropyrimidine dehydrogenase [NADP(+)]	745	1	DGVTATNTVSGLMGLKADGTPWPAVGIGRRT
1273	cluster 2	G3X982	Aox3	Aldehyde oxidase 3	1111	1	QNACQILMKRLEPIIKQNPSGTWEEWVKEAF	x
1274	cluster 2	P97501	Fmo3	Dimethylaniline monooxygenase [N-oxide-forming] 3	115	1	LLKYIQFETPVTSINKCPNFSTTGKWEVTTE
1275	cluster 2	Q9JLJ2	Aldh9a1	4-trimethylaminobutyraldehyde dehydrogenase	49	1	PATGRVIATFACSGEKEVNLAVENAKAAFKL	x
1276	cluster 2	Q8C196	Cps1	Carbamoyl-phosphate synthase [ammonia], mitochondrial	522	1	GMGGQTALNCGVELFKRGVLKEYGVKVLGTS	x
1277	cluster 2	Q62264	Thrsp	Thyroid hormone-inducible hepatic protein	6	1	__________MQVLTKRYPKNCLLTVMDRYS
1278	cluster 2	Q01853	Vcp	Transitional endoplasmic reticulum ATPase	312	1	APAIIFIDELDAIAPKREKTHGEVERRIVSQ	x
1279	cluster 2	P56654	Cyp2c37	Cytochrome P450 2C37	105	1	HGEEFAGRGRFPVFDKATNGMGLAFSKGNVW	x
1280	cluster 2	P40142	Tkt	Transketolase	282	1	AEQIIQEIYSQVQSKKKILATPPQEDAPSVD	x
1281	cluster 2	P30416	Fkbp4	Peptidyl-prolyl cis-trans isomerase FKBP4	354	1	IESCNKALELDSNNEKGLFRRGEAHLAVNDF	x
1282	cluster 2	P23492	Pnp	Purine nucleoside phosphorylase	265	1	ENLEKANHMEVLDAGKAAAQTLERFVSILME	x
1283	cluster 2	P14869	Rplp0	60S acidic ribosomal protein P0	38	1	DYPKCFIVGADNVGSKQMQQIRMSLRGKAVV	x
1284	cluster 2	O70161	Pip5k1c	Phosphatidylinositol 4-phosphate 5-kinase type-1 gamma	97	1	AIQLGIGYTVGNLSSKPERDVLMQDFYVVES	x
1285	cluster 2	P00186	Cyp1a2	Cytochrome P450 1A2	253	1	FPVLRYLPNPALKRFKTFNDNFVLFLQKTVQ	x
1286	cluster 2	Q2TBE6	Pi4k2a	Phosphatidylinositol 4-kinase type 2-alpha	240	1	AIDRVKSRGKRLALEKVPKVGQRFNRIGLPP	x
1287	cluster 2	P54869	Hmgcs2	Hydroxymethylglutaryl-CoA synthase, mitochondrial	447	1	GSPLEKLVSSVSDLPKRLDSRRRMSPEEFTE	x
1288	cluster 2	P07724	Alb	Serum albumin	438	1	GEYGFQNAILVRYTQKAPQVSTPTLVEAARN	x
1289	cluster 2	P12710	Fabp1	Fatty acid-binding protein, liver	121	1	GDTITNTMTLGDIVYKRVSKRI_________	x
1290	cluster 2	Q6XVG2	Cyp2c54	Cytochrome P450 2C54	72	1	LSRVYGPVYTLYLGRKPTVVLHGYEAVKEAL	x
1291	cluster 2	Q60605	Myl6	Myosin light polypeptide 6	26	1	EFKEAFQLFDRTGDGKILYSQCGDVMRALGQ	x
1292	cluster 2	P10518	Alad	Delta-aminolevulinic acid dehydratase	199	1	KHGLGNRVSVMSYSAKFASCFYGPFRDAAQS
1293	cluster 2	P56593	Cyp2a12	Cytochrome P450 2A12	141	1	LRRFSLATMRDFGMGKRSVEERIQEEAQCLV	x
1294	cluster 2	P00186	Cyp1a2	Cytochrome P450 1A2	166	1	DPTSASSCYLEEHVSKEANHLVSKLQKAMAE	x
1295	cluster 2	Q9Z2V4	Pck1	Phosphoenolpyruvate carboxykinase, cytosolic [GTP]	203	1	EFIKCLHSVGCPLPLKKPLVNNWACNPELTL	x
1296	cluster 2	Q9JMA7	Cyp3a41a	Cytochrome P450 3A41	96	1	LLAVTDPETIKNVLVKECFSVFTNRRDFGPV	x
1297	cluster 2	Q810B6	Ankfy1	Rabankyrin-5	851	1	QGLTPFACAMTYKNNKAAEAILKRESGAAEQ	x
1298	cluster 2	Q91X77	Cyp2c50	Cytochrome P450 2C50	432	2	0	x
1299	cluster 2	Q9D826	Pipox	Peroxisomal sarcosine oxidase	126	1	SRQGIDHEYLSSVDLKQRFPNIRFTRGEVGL	x
1300	cluster 2	P60867	Rps20	40S ribosomal protein S20	8	1	________MAFKDTGKTPVEPEVAIHRIRIT	x
1301	cluster 2	O88844	Idh1	Isocitrate dehydrogenase [NADP] cytoplasmic	243	1	QEIYDKKYKSQFEAQKICYEHRLIDDMVAQA	x
1302	cluster 2	P55264	Adk	Adenosine kinase	255	1	ETEAATFAREQGFETKDIKEIAKKAQALPKV	x
1303	cluster 2	P17717	Ugt2b17	UDP-glucuronosyltransferase 2B17	183	1	PFLYSIRFSPGYQIEKSSGRFLLPPSYVPVI	x
1304	cluster 2	Q9JIZ0	Cml1	Probable N-acetyltransferase CML1	155	1	FRLSVSSQHRGQGIAKALTRTVLQFARDQSY	x
1305	cluster 2	P12710	Fabp1	Fatty acid-binding protein, liver	33	1	FMKAIGLPEDLIQKGKDIKGVSEIVHEGKKI
1306	cluster 2	Q8R420	Abca3	ATP-binding cassette sub-family A member 3	1670	1	CDLSWAKVFGILEKAKEKYGVDDYSVSQISL

## Sheet: raw table
Significant (FDR=0.05;S0=1)	-Log(P-value)	Log2 (Listeria/non-infected)	Protein	Position	Proteins	Positions within proteins	Leading proteins	Protein names	Gene names	Sequence window	Multiplicity	Localization prob	PEP	Delta score	Score	Mass error [ppm]	Unique identifier	Symbol color	Symbol type	Symbol size	Show label	Amino acid	Charge	Reverse	Potential contaminant	Score for localization	Intensity	Intensity KO 1	Intensity KO 2	Intensity KO 3	Intensity KO EGD 1	Intensity KO EGD 2	Intensity KO EGD 3
	0.208455	0.0976345	A0JNU3	261	A0JNU3	261	A0JNU3	60 kDa lysophospholipase;L-asparaginase;Platelet-activating factor acetylhydrolase	Aspg	GIPASLVRTFLQPPLKGVVMETFGSGNGPTK	___1	1	1.22502e-37	107.96	114.06	0.14861	UID1	Color [A=255, R=222, G=222, B=222]	1	4		K	3			114.06	56390000	-3.50236	-3.06016	-3.31139	-3.11781	-3.0192	-3.44399
	1.07675	1.68792	A1A5B6	208	A1A5B6	208	A1A5B6	TBC1 domain family member 25	Tbc1d25	ISPKDVIGSDVLLAEKRSSLTTAALPFTQSI	___1	1	1.9186e-05	44.929	85.958	1.2785	UID2	Color [A=255, R=222, G=222, B=222]	1	4		K	2			85.958	1338500	-4.38755	-3.80089	-3.74659	-2.92948	-3.06468	-0.877104
	0.0175426	0.0407336	Q3TCH7	454	A2A432;Q3TCH7	665;454	A2A432;Q3TCH7	Cullin-4B;Cullin-4A	Cul4b;Cul4a	IFRFIYGKDVFEAFYKKDLAKRLLVGKSASV;LFRFIHGKDVFEAFYKKDLAKRLLVGKSASV	___1	0.540177	0.00738707	70.592	80.18	0.82314	UID3	Color [A=255, R=222, G=222, B=222]	1	4		K	2			64.265	5784500	-2.3156	-1.86925	-0.941721	-2.72491	-1.81478	-0.464682
	0.0366767	0.0640679	Q3TCH7	455	A2A432;Q3TCH7	666;455	A2A432;Q3TCH7	Cullin-4B;Cullin-4A	Cul4b;Cul4a	FRFIHGKDVFEAFYKKDLAKRLLVGKSASVD;FRFIYGKDVFEAFYKKDLAKRLLVGKSASVD	___1	0.573488	0.00738707	70.592	80.18	1.0408	UID4	Color [A=255, R=222, G=222, B=222]	1	4		K	2			63.486	5853500	-1.79496	-1.86925	-0.941721	-2.13426	-1.81478	-0.464682
	0.0535592	-0.050438	Q3TCH7	465	A2A432;Q3TCH7	676;465	A2A432;Q3TCH7	Cullin-4B;Cullin-4A	Cul4b;Cul4a	EAFYKKDLAKRLLVGKSASVDAEKSMLSKLK	___1	0.996826	0.00909327	22.412	43.282	1.7323	UID5	Color [A=255, R=222, G=222, B=222]	1	4		K	2			43.282	1785500	-2.68061	-2.98205	-3.58314	-2.82167	-3.10827	-3.46717
	0.955536	-2.40195	A2A6A1	1341	A2A6A1	1341	A2A6A1	G patch domain-containing protein 8	Gpatch8	LQQAAQQHIQQQLLAKQVKAFPASTALAPAT	___1	0.962287	7.66656e-05	41.552	50.053	0.84695	UID8	Color [A=255, R=222, G=222, B=222]	1	4		K	4			33.36	4510200	0.567467	0.463882	-2.72236	-2.12938	-3.02093	-3.74656
	0.902815	1.08007	A2A9C3	2372	A2A9C3	2372	A2A9C3	Protein SZT2	Szt2	DVWEKGNISIVQLEEKLRAAARQALADAIME	___1	1	1.23459e-05	61.381	79.693	0.3029	UID9	Color [A=255, R=222, G=222, B=222]	1	4		K	3			52.576	15115000	-2.62731	-1.75975	-2.84942	-0.920906	-2.22776	-0.847595
	1.372	-1.80074	A2ADY9	153	A2ADY9	153	A2ADY9	Protein DDI1 homolog 2	Ddi2	LRDMLLANPHELSLLKERNPPLAEALLSGDL	___1	1	4.04537e-31	160.7	166.9	1.0251	UID10	Color [A=255, R=222, G=222, B=222]	1	4		K	3			85.619	297700000	4.12139	5.0341	4.71912	2.79347	1.88491	3.794
	0.0399635	0.15914	A2ADY9	389	A2ADY9	389	A2ADY9	Protein DDI1 homolog 2	Ddi2	RPEEIADQELAEAIQKSAEDAERQKP_____	___1	1	4.51236e-15	88.743	96.019	0.43954	UID11	Color [A=255, R=222, G=222, B=222]	1	4		K	3			47.38	15167000	-3.22555	0.185224	-3.03938	-0.743469	-3.36367	-1.49515
+	2.11861	-2.75654	A2ADY9	289	A2ADY9	289	A2ADY9	Protein DDI1 homolog 2	Ddi2	VDRRWAGIAKGVGTQKIIGRVHLAQVQIEGD	___1	1	0.000802157	56.663	83.265	-1.2237	UID12	Color [Gray]	1	4		K	3			34.721	25852000	1.13025	0.96698	1.60756	-0.524837	-2.27309	-1.76689
+	1.27375	-3.36042	A2ADY9	170	A2ADY9	170	A2ADY9	Protein DDI1 homolog 2	Ddi2	RNPPLAEALLSGDLEKFSRVLVEQQQDRARR	___1	1	2.26917e-15	86.588	102.89	2.454	UID13	Color [Gray]	1	4		K	3			54.103	21345000	0.801977	1.50847	0.842136	-3.48931	-3.56179	0.122431
	1.31093	-0.979502	A2ADY9	77	A2ADY9	77	A2ADY9	Protein DDI1 homolog 2	Ddi2	ASYGLKDGDVVILRQKENADPRPAVQFSNLP	___1	1	8.56284e-06	56.305	75.376	-0.70895	UID14	Color [A=255, R=222, G=222, B=222]	1	4		K	4			37.083	48857000	1.15257	1.22965	0.96167	0.317701	-0.524859	0.612543
	0.802824	-1.77249	A2ADY9	67	A2ADY9	67	A2ADY9	Protein DDI1 homolog 2	Ddi2	RPLTDNHRSLASYGLKDGDVVILRQKENADP	___1	1	8.37618e-17	84.507	135.6	-1.856	UID15	Color [A=255, R=222, G=222, B=222]	1	4		K	2			47.288	61249000	0.121882	0.778851	0.875717	-0.662848	-3.09928	0.221096
+	1.23185	-4.24004	A2ADY9	283	A2ADY9	283	A2ADY9	Protein DDI1 homolog 2	Ddi2	CNIMRLVDRRWAGIAKGVGTQKIIGRVHLAQ	___1	1	3.06601e-17	86.453	160.75	0.12111	UID16	Color [Gray]	1	4		K	2			121.5	37583000	2.64108	2.81598	2.44055	-2.71922	-3.67437	1.5711
	0.496367	-2.83691	A2AGH6	1869	A2AGH6	1869	A2AGH6	Mediator of RNA polymerase II transcription subunit 12	Med12	GPRVDPYRPVRLPMQKLPTRPTYPGVLPTTM	___1	1	0.0141777	19.883	40.882	0.10428	UID17	Color [A=255, R=222, G=222, B=222]	1	4		K	3			34.186	91142000	3.63616	3.55477	3.25514	4.04422	-4.21005	2.10117
	1.04135	-0.697561	A2AGT5	96	A2AGT5	96	A2AGT5	Cytoskeleton-associated protein 5	Ckap5	VAGKTTGEVVSGVVSKVFNQPKAKAKELGIE	___1	0.989292	0.000419397	32.507	41.912	-0.33554	UID18	Color [A=255, R=222, G=222, B=222]	1	4		K	3			33.697	9809100	-3.101	-3.22679	-2.33312	-3.67177	-3.30159	-3.78023
	0.0882649	-0.127242	A2AH22	175	A2AH22	175	A2AH22	Activating molecule in BECN1-regulated autophagy protein 1	Ambra1	IHFWDWSRREPFAVVKTASEMERVRLVRFDP	___1	1	0.00575685	15.912	34.277	-0.96217	UID19	Color [A=255, R=222, G=222, B=222]	1	4		K	3			34.277	1740500	-1.97514	-3.1371	-3.69139	-2.89739	-3.14177	-3.14619
+	2.11761	-1.58975	A2AJL3	179	A2AJL3	179	A2AJL3	FGGY carbohydrate kinase domain-containing protein	Fggy	DKAGHFFDLPDFLSWKATGVTARSLCSLVCK	___1	1	2.35446e-05	41.08	58.997	0.36448	UID20	Color [Gray]	1	4		K	3			49.528	10328000	-1.33474	-1.39088	-1.54921	-2.83823	-2.58266	-3.6232
	0.0367873	0.0700688	A2AJL3	155	A2AJL3	155	A2AJL3	FGGY carbohydrate kinase domain-containing protein	Fggy	GVMSVEMQAPKLLWLKENLREICWDKAGHFF	___1	1	0.00572745	36.205	46.158	-0.11984	UID21	Color [A=255, R=222, G=222, B=222]	1	4		K	3			36.334	3251000	-3.43194	-1.79413	-3.84172	-3.01294	-3.19306	-2.65158
	0.306069	-0.276251	A2AKK5	312	A2AKK5	312	A2AKK5	Acyl-coenzyme A amino acid N-acyltransferase 1	Acnat1	HTTQYLQNKNILPVEKAQGKILFIVGENDEL	___1	0.985343	0.000426746	61.473	84.213	0.91405	UID23	Color [A=255, R=222, G=222, B=222]	1	4		K	3			50.284	15677000	-3.21265	-2.55802	-3.31039	-3.75584	-2.78617	-3.3678
	0.143932	0.116188	A2AKK5	331	A2AKK5	331	A2AKK5	Acyl-coenzyme A amino acid N-acyltransferase 1	Acnat1	KILFIVGENDELLDSKLHAQRAMDRLRRHGR	___1	1	1.04779e-52	153.07	168.32	0.34137	UID24	Color [A=255, R=222, G=222, B=222]	1	4		K	2			88.087	108720000	-2.73756	-3.03304	-3.50645	-3.24045	-2.58624	-3.1018
+	1.75547	1.98674	A2AKK5	123	A2AKK5;Q8BGG9	123;123	A2AKK5;Q8BGG9	Acyl-coenzyme A amino acid N-acyltransferase 1;Acyl-coenzyme A amino acid N-acyltransferase 2	Acnat1;Acnat2	LYDSVNWLETVRIPSKASQRVQRWFVGPGVK	___1	1	0.0196348	23.75	65.252	0.16318	UID25	Color [Gray]	1	4		K	2			65.252	9223000	-3.11262	-2.45833	-2.17003	0.152044	-1.32527	-0.607529
	0.307254	0.393172	A2AKK5	4	A2AKK5	4	A2AKK5	Acyl-coenzyme A amino acid N-acyltransferase 1	Acnat1	____________MMIKLIATPSNALVDEPVS	___1	1	0.00232277	35.276	48.704	-0.28839	UID26	Color [A=255, R=222, G=222, B=222]	1	4		K	2			48.704	3066100	-3.89614	-2.6722	-3.01225	-2.09198	-2.95317	-3.35592
	0.15948	0.358398	A2AKK5	138	A2AKK5;Q8BGG9	138;138	A2AKK5;Q8BGG9	Acyl-coenzyme A amino acid N-acyltransferase 1;Acyl-coenzyme A amino acid N-acyltransferase 2	Acnat1;Acnat2	KASQRVQRWFVGPGVKREQIQEGRVRGALFL	___1	1	0.00595317	48.182	83.614	-2.1848	UID28	Color [A=255, R=222, G=222, B=222]	1	4		K	3			38.086	19004000	-3.53408	-3.13574	-4.03073	-2.2068	-4.79521	-2.62334
+	2.46865	-2.8864	A2AN08	1149	A2AN08	1149	A2AN08	E3 ubiquitin-protein ligase UBR4	Ubr4	LDEHFSKMAAETDPHKSSEITKNLLPATLQL	___1	0.995619	0.00017017	51.45	55.841	0.40569	UID29	Color [Gray]	1	4		K	3			55.841	11567000	0.383205	0.994623	0.142307	-2.32159	-1.73775	-3.07973
	0.753006	-1.23383	Q8CGN4	1464	Q8CGN4;A2AQH4	1464;1491	Q8CGN4	BCL-6 corepressor;BCL-6 corepressor-like protein 1	Bcor;Bcorl1	QSRPMPPEARRLIVNKNAGETLLQRAARLGY	___1	1	2.18023e-71	187.92	228.64	0.9664	UID30	Color [A=255, R=222, G=222, B=222]	1	4		K	3			46.926	617910000	4.97856	5.85399	5.52485	5.09331	2.8163	4.74631
+	2.38355	-3.00353	A2ASS6	21216	A2ASS6	21216	A2ASS6	Titin	Ttn	PLEDGGSEITNYIIDKRETSRPNWAQVSATV	___1	1	8.74923e-08	63.243	75.797	-0.16742	UID31	Color [Gray]	1	4		K	3			75.797	4808300	0.0522499	-1.2993	0.106909	-3.82034	-3.14317	-3.18722
+	2.02731	-2.8927	A2ASS6	30428	A2ASS6	30428	A2ASS6	Titin	Ttn	AGYSEPREAFSSVIIKEPQIEPTADLTGITN	___1	1	9.67247e-23	88.531	94.192	0.05546	UID33	Color [Gray]	1	4		K	3			94.192	9910900	0.063076	-1.11379	0.719324	-3.6136	-2.69996	-2.69591
	0.715349	-1.64651	A2ASS6	30276	A2ASS6	30276	A2ASS6	Titin	Ttn	PLLDGGARIHHYVIEKREASRRSWQVVSEKC	___1	1	0.000715219	53.523	77.677	0.50525	UID34	Color [A=255, R=222, G=222, B=222]	1	4		K	3			77.677	3959800	-0.943289	-2.94269	-0.259262	-2.53741	-4.36678	-2.18058
+	2.39943	-1.98327	A2ASS6	29682	A2ASS6	29682	A2ASS6	Titin	Ttn	PLRDGGSKIVAYSIEKRQGSDRWVRCNFTDV	___1	1	0.0138225	50.201	71.501	0.64285	UID35	Color [Gray]	1	4		K	2			71.501	1677800	-1.29675	-2.1503	-1.08416	-3.41126	-3.62995	-3.43981
+	1.80877	-3.01583	A2ASS6	32949	A2ASS6	32949	A2ASS6	Titin	Ttn	PASDGGSKVTNYIVEKCATTAERWLRVGQAR	___1	1	2.35422e-07	61.994	85.845	0.70892	UID36	Color [Gray]	1	4		K	2			41.54	13981000	1.35154	-0.105286	0.606325	-1.17914	-2.86063	-3.15513
	0.052713	0.210246	A2AVZ9	244	A2AVZ9	244	A2AVZ9	Solute carrier family 43 member 3	Slc43a3	FGASKKENKAAEHETKELRSKECLPPKEENS	___1	1	0.00528983	33.056	42.743	0.13981	UID38	Color [A=255, R=222, G=222, B=222]	1	4		K	3			33.229	18420000	-3.20389	0.184364	-2.24593	-1.78233	0.174234	-3.02662
	0.134655	-0.209899	A2RSJ4	258	A2RSJ4	258	A2RSJ4	UHRF1-binding protein 1-like	Uhrf1bp1l	WVLTDSQLKAMVQYAKSLSEAIEKSTEQRKS	___1	0.5	0.0263413	23.126	31.431	-0.53316	UID40	Color [A=255, R=222, G=222, B=222]	1	4		K	2			31.431	610870	-3.88638	-3.13613	-1.98989	-3.15019	-3.52048	-2.97142
	0.337709	-0.480552	A2RSJ4	266	A2RSJ4	266	A2RSJ4	UHRF1-binding protein 1-like	Uhrf1bp1l	KAMVQYAKSLSEAIEKSTEQRKSMAPEPTQS	___1	0.5	0.0263413	23.126	31.431	-0.53316	UID41	Color [A=255, R=222, G=222, B=222]	1	4		K	2			31.431	610870	-3.88638	-3.13613	-1.98989	-3.88988	-3.31528	-3.24889
+	3.12528	-2.68208	A2RSQ0	543	A2RSQ0;Q6PAL8	543;557	A2RSQ0;Q6PAL8	DENN domain-containing protein 5B;DENN domain-containing protein 5A	Dennd5b;Dennd5a	KESWFTNREQMQNFDKASFLSDQPEPYLPFL;MESWLTNREQMQNFDKASFLSDQPEPYLPFL	___1	1	7.70495e-06	52.352	57.802	-0.99153	UID43	Color [Gray]	1	4		K	3			36.256	14184000	-0.540577	-0.0777302	0.180853	-2.43441	-3.05249	-2.99679
	0.843057	1.47847	A3KGB4	118	A3KGB4	118	A3KGB4	TBC1 domain family member 8B	Tbc1d8b	SVFDSNEDITNFVQGKIRGLIAEEGKQSFAK	___1	1	9.42428e-06	57.712	70.942	0.81572	UID44	Color [A=255, R=222, G=222, B=222]	1	4		K	3			53.779	6382600	-2.60943	-3.90404	-3.05638	-2.30488	-2.55136	-0.278212
	0.748428	1.13499	A3KMP2	200	A3KMP2	200	A3KMP2	Tetratricopeptide repeat protein 38	Ttc38	GLMETNFYDQAQKLAKEALSIEPTDAWSVHT	___1	0.551183	0.00044663	35.032	38.271	-1.3709	UID46	Color [A=255, R=222, G=222, B=222]	1	4		K	3			38.271	4109700	-2.44669	-3.28913	-4.28183	-2.36469	-2.89325	-1.35473
	0.25509	-0.385992	A3KMP2	52	A3KMP2	52	A3KMP2	Tetratricopeptide repeat protein 38	Ttc38	WTNDKSLGGIEGCLSKLRAADPTFAMGLAIS	___1	1	0.00208397	44.278	60.628	-0.49958	UID48	Color [A=255, R=222, G=222, B=222]	1	4		K	3			38.189	4930600	-1.9257	-1.60574	-0.592815	-0.866995	-2.23974	-2.1755
+	2.27243	-1.72987	A4Q9F4	595	A4Q9F4	595	A4Q9F4	Tubulin polyglutamylase TTLL11	Ttll11	MANLFIRFLGIKGTMKLGPTGFRTFIRNCKL	___1	0.963133	0.0229843	18.253	31.389	-0.22214	UID49	Color [Gray]	1	4		K	3			31.389	3571900	-0.905706	-1.97022	-1.23479	-3.08921	-3.10322	-3.10791
	0.267311	-0.329593	A7MCT6	316	A7MCT6	316	A7MCT6	Ethanolamine kinase 2	Etnk2	RETQVQWLRYYLEAQKGTAASPREVERLYAQ	___1	1	0.0003102	37.183	64.297	0.61239	UID54	Color [A=255, R=222, G=222, B=222]	1	4		K	2			36.525	1800800	-2.93051	-2.37847	-2.88722	-2.84416	-3.94458	-2.39623
	0.27559	-0.226577	B1AY13	1761	B1AY13	1761	B1AY13	Ubiquitin carboxyl-terminal hydrolase 24	Usp24	YYVPENFWKIFKMWNKELYVREQQDAYEFFT	___1	1	0.000254385	95.799	138.83	-1.1499	UID55	Color [A=255, R=222, G=222, B=222]	1	4		K	3			38.086	184260000	3.69768	3.42435	2.67507	2.82051	3.04494	3.2519
+	3.56415	-3.95726	B1AY13	645	B1AY13	645	B1AY13	Ubiquitin carboxyl-terminal hydrolase 24	Usp24	VPALRQLHEITRSFIKQTYQKQDKSIIQDLK	___1	1	4.88185e-06	106.37	166.96	0.28278	UID56	Color [Gray]	1	4		K	2			166.96	43076000	0.987371	0.949545	1.69509	-3.09477	-2.33422	-2.81076
	1.1063	-2.42657	B2RU80	1695	B2RU80	1695	B2RU80	Receptor-type tyrosine-protein phosphatase beta	Ptprb	TSCPIKINQFEGHFMKLQADSNYLLSKEYED	___1	0.999393	0.000340041	31.515	39.507	-0.36548	UID57	Color [A=255, R=222, G=222, B=222]	1	4		K	4			33.348	12249000	-0.0925274	-2.71518	0.560755	-2.90882	-2.94562	-3.67222
	0.5166	-1.29011	B2RX12	934	B2RX12	934	B2RX12	Canalicular multispecific organic anion transporter 2	Abcc3	KHTNSLEKEALVTKTKETGALIKEEIAETGN	___1	0.999998	0.0162257	6.1226	56.729	-0.28263	UID59	Color [A=255, R=222, G=222, B=222]	1	4		K	2			56.729	18098000	-0.243923	0.557596	-1.9553	-2.94632	-0.266523	-2.29912
+	1.40192	-2.3177	B2RX12	717	B2RX12	717	B2RX12	Canalicular multispecific organic anion transporter 2	Abcc3	CTLQENVLFGQPMNPKRYQQALETCALLADL	___1	1	1.37947e-232	263.49	273.88	-0.30329	UID60	Color [Gray]	1	4		K	3			211.5	640210000	5.60894	6.05666	6.1861	3.75566	2.27599	4.86694
+	2.41978	-1.73798	B2RX12	514	B2RX12	514	B2RX12	Canalicular multispecific organic anion transporter 2	Abcc3	VLKLYAWEPSFLEQVKGIRQSELQLLRKGAY	___1	1	0.0257409	35.865	44.807	0.78281	UID61	Color [Gray]	1	4		K	3			44.807	5559000	-0.862536	-0.829634	-0.589773	-2.16889	-3.04456	-2.28244
	0.185001	0.357906	B2RXC1	237	B2RXC1	237	B2RXC1	Trafficking protein particle complex subunit 11	Trappc11	LFVRHQFKIAFFSELKQDTQNALKNYRIAYN	___1	0.999982	3.51174e-07	70.241	85.813	2.1295	UID62	Color [A=255, R=222, G=222, B=222]	1	4		K	2			81.865	5160200	-2.54038	-3.48341	-3.74078	-3.74093	-3.31221	-1.63771
	1.69241	-1.51722	B5TVM2	409	B5TVM2	409	B5TVM2	Immunoglobulin-like domain-containing receptor 2	Ildr2	GGNSGTNRGPALEYNKEDRESFRHSQQRSKS	___1	1	0.00121023	36.865	44.457	0.57519	UID63	Color [A=255, R=222, G=222, B=222]	1	4		K	3			32.734	1515300	-0.977413	-2.083	-1.92371	-2.79767	-3.54357	-3.19454
+	2.15461	-2.2066	B5TVM2	374	B5TVM2	374	B5TVM2	Immunoglobulin-like domain-containing receptor 2	Ildr2	DDDSNFRQSYHQMRNKQFPMSGDLESNPDYW	___1	1	1.14772e-05	39.367	41.65	-0.07727	UID64	Color [Gray]	1	4		K	3			41.65	4164900	-0.490423	-0.115782	0.101719	-3.05192	-1.67705	-2.39532
	0.420712	1.21576	E9Q555	1367	E9Q555	1367	E9Q555	E3 ubiquitin-protein ligase RNF213	Rnf213	GNEKLDQISPQFIKAKQLLQDISEPRQRCLE	___1	1	9.09667e-05	73.879	100.48	0.65406	UID75	Color [A=255, R=222, G=222, B=222]	1	4		K	3			43.991	12382000	-2.38994	-2.92667	-3.4639	0.307995	-3.81923	-1.62201
	0.164123	0.52704	E9Q555	4299	E9Q555	4299	E9Q555	E3 ubiquitin-protein ligase RNF213	Rnf213	YKAVRDATAKAVLECKTLDIGNALMACRSPK	___1	1	0.000105905	43.476	52.522	-1.1436	UID76	Color [A=255, R=222, G=222, B=222]	1	4		K	3			34.498	5028400	-4.15095	-2.12629	-2.19279	-1.11535	-4.30572	-1.46783
	0.284052	0.659204	E9Q555	2906	E9Q555	2906	E9Q555	E3 ubiquitin-protein ligase RNF213	Rnf213	GYFAPFAKAYETVCQKQDKEFFGLRDYYSLI	___1	0.997275	6.77382e-16	112.14	115.8	0.16074	UID77	Color [A=255, R=222, G=222, B=222]	1	4		K	3			115.5	25463000	-3.30546	-1.64834	-2.23702	-0.942387	-3.33789	-0.93294
	0.461011	-0.596364	E9Q555	2909	E9Q555	2909	E9Q555	E3 ubiquitin-protein ligase RNF213	Rnf213	APFAKAYETVCQKQDKEFFGLRDYYSLIKMV	___1	1	0.00383162	45.251	65.038	0.25458	UID78	Color [A=255, R=222, G=222, B=222]	1	4		K	3			51.346	16570000	-3.83444	-2.11478	-2.65491	-3.06203	-3.4615	-3.86969
	0.562291	-0.654446	E9Q555	4293	E9Q555	4293	E9Q555	E3 ubiquitin-protein ligase RNF213	Rnf213	LVHGNEYKAVRDATAKAVLECKTLDIGNALM	___1	0.999996	0.000379533	61.576	85.731	-1.6531	UID79	Color [A=255, R=222, G=222, B=222]	1	4		K	2			85.731	5651900	-2.2289	-2.8129	-3.14679	-2.99655	-2.89046	-4.26491
	0.757739	0.461503	E9Q555	4580	E9Q555	4580	E9Q555	E3 ubiquitin-protein ligase RNF213	Rnf213	GFLQQHIQRDLEQLTKMLGRSADETIHVVHL	___1	1	0.00031216	66.729	105.52	-1.6613	UID80	Color [A=255, R=222, G=222, B=222]	1	4		K	2			96.331	19037000	-2.79713	-3.52753	-3.0141	-2.46908	-3.00644	-2.47874
	0.0564728	0.0843165	E9Q555	4743	E9Q555	4743	E9Q555	E3 ubiquitin-protein ligase RNF213	Rnf213	VKFLPEILALQRDLVKQFQNVSRVEYSSIRG	___1	1	8.38803e-05	53.523	114.5	1.1887	UID81	Color [A=255, R=222, G=222, B=222]	1	4		K	2			91.867	29715000	-3.36482	-2.3125	-3.54547	-2.76821	-3.66452	-2.53711
	0.0418497	0.156156	E9Q555	2309	E9Q555	2309	E9Q555	E3 ubiquitin-protein ligase RNF213	Rnf213	INPSNGKVIKKDVMTKELFDGLRLQRVPFNI	___1	1	4.55495e-05	69.805	90.108	-0.36787	UID82	Color [A=255, R=222, G=222, B=222]	1	4		K	2			76.143	26365000	-3.58467	-1.97508	-1.99873	-3.23012	-3.7822	-0.0776901
	0.232782	-0.199251	E9Q555	4944	E9Q555	4944	E9Q555	E3 ubiquitin-protein ligase RNF213	Rnf213	RRDWNYEHLFMDIKNKMAQSSLPNLAISTIS	___1	0.527016	0.00170138	26.859	39.219	0.3122	UID84	Color [A=255, R=222, G=222, B=222]	1	4		K	3			33.204	4641300	-2.93438	-3.6136	-3.24004	-2.92013	-3.6797	-3.78594
	0.380411	0.456304	E9Q555	2922	E9Q555	2922	E9Q555	E3 ubiquitin-protein ligase RNF213	Rnf213	QDKEFFGLRDYYSLIKMVFAKAKASKRGLSP	___1	0.998895	0.00219153	40.634	57.96	0.49081	UID85	Color [A=255, R=222, G=222, B=222]	1	4		K	2			57.96	1981800	-3.33854	-3.10138	-2.49292	-1.97125	-3.38359	-2.20908
	1.02603	2.6604	E9Q555	4721	E9Q555	4721	E9Q555	E3 ubiquitin-protein ligase RNF213	Rnf213	KNGKETVPVLWHFLQKEAELRLVKFLPEILA	___1	1	1.58e-07	73.136	83.418	1.7297	UID86	Color [A=255, R=222, G=222, B=222]	1	4		K	3			82.007	28612000	-2.2236	-2.69538	-3.35339	-2.35804	0.494795	1.57207
	0.693801	1.71353	E9Q555	2097	E9Q555	2097	E9Q555	E3 ubiquitin-protein ligase RNF213	Rnf213	FKFLDLFPKVTCRPPKEVIDMELTPERSHTD	___1	1	1.16818e-18	109.09	124.18	0.34965	UID88	Color [A=255, R=222, G=222, B=222]	1	4		K	2			41.401	27590000	-2.65462	-2.79279	-2.29576	-3.09324	0.37085	0.119831
	0.628883	-0.566378	E9Q555	4210	E9Q555	4210	E9Q555	E3 ubiquitin-protein ligase RNF213	Rnf213	LQEGSELAEDKRRFLKHVEEFCTRVNNDWHR	___1	1	0.0132691	21.031	38.357	-1.0698	UID89	Color [A=255, R=222, G=222, B=222]	1	4		K	2			38.357	2676900	-2.80905	-2.97243	-3.41879	-4.21322	-2.96712	-3.71907
	0.949597	-0.646025	E9Q555	4915	E9Q555	4915	E9Q555	E3 ubiquitin-protein ligase RNF213	Rnf213	LEKIQRQISSRFLQGKPRLTLKGIPTLVYRR	___1	1	0.00806503	64.779	107.55	-1.1264	UID90	Color [A=255, R=222, G=222, B=222]	1	4		K	2			85.306	4252500	-3.34679	-2.40845	-2.93082	-3.41739	-3.33607	-3.87068
	1.0133	-0.962691	E9Q555	1296	E9Q555	1296	E9Q555	E3 ubiquitin-protein ligase RNF213	Rnf213	KNDLKFMCTMNPQDQKGWISERVGQIKEYHT	___1	1	9.51422e-05	49.244	59.57	-0.74895	UID91	Color [A=255, R=222, G=222, B=222]	1	4		K	2			59.57	12765000	-1.85755	-2.75752	-2.48529	-3.99404	-3.22555	-2.76884
+	1.87192	4.0025	E9Q555	2408	E9Q555	2408	E9Q555	E3 ubiquitin-protein ligase RNF213	Rnf213	FLSDLKRGSVEAETMKLVKVHGGTTPSMIYS	___1	0.998878	7.31642e-05	86.47	111.61	-0.3404	UID95	Color [Gray]	1	4		K	2			108.43	109600000	-3.11488	-0.308668	-0.270365	2.56741	2.89926	2.84691
	0.0399907	-0.0784969	E9Q555	2898	E9Q555	2898	E9Q555	E3 ubiquitin-protein ligase RNF213	Rnf213	RLVQDKIRGYFAPFAKAYETVCQKQDKEFFG	___1	0.999989	7.41949e-07	72.14	79.652	0.15972	UID96	Color [A=255, R=222, G=222, B=222]	1	4		K	3			72.175	15269000	-3.25975	-2.87878	-4.1318	-3.84261	-4.24609	-2.41712
	0.0756733	-0.138673	E9Q555	368	E9Q555	368	E9Q555	E3 ubiquitin-protein ligase RNF213	Rnf213	HAIVSRHFGFNPEEHKVYVRGGEGLGQKGWT	___1	1	7.5075e-06	66.772	71.241	-0.45592	UID97	Color [A=255, R=222, G=222, B=222]	1	4		K	4			71.241	4096800	-1.80565	-3.02857	-3.186	-3.6513	-2.7743	-2.01063
	0.56614	0.414664	E9Q555	927	E9Q555	927	E9Q555	E3 ubiquitin-protein ligase RNF213	Rnf213	WRRLVEIGFPEKHGWKGSLLGDMEGRLKQEP	___1	1	3.55362e-06	68.897	80.763	-0.67854	UID98	Color [A=255, R=222, G=222, B=222]	1	4		K	3			44.968	8983900	-3.69718	-3.36824	-3.7776	-2.60169	-3.54802	-3.44931
	0.11787	0.18429	E9Q555	568	E9Q555	568	E9Q555	E3 ubiquitin-protein ligase RNF213	Rnf213	YEEKEVWTNLWEHVKKQMAPFLEGKSGESLP	___1	0.999998	0.00329325	56.563	56.563	-0.13073	UID99	Color [A=255, R=222, G=222, B=222]	1	4		K	2			56.563	7409000	-2.41243	-3.94491	-3.18912	-2.9844	-2.38456	-3.62464
	0.0158093	-0.0638922	E9Q555	2839	E9Q555	2839	E9Q555	E3 ubiquitin-protein ligase RNF213	Rnf213	LLEDGCIEDDPAPYKKVGFVGISNWALDPAK	___1	0.999998	5.07999e-06	66.192	75.239	1.0923	UID100	Color [A=255, R=222, G=222, B=222]	1	4		K	3			56.514	20448000	-2.82963	-1.24857	-1.83638	0.435408	-3.68098	-2.86069
	0.811835	1.25156	E9Q555	2854	E9Q555	2854	E9Q555	E3 ubiquitin-protein ligase RNF213	Rnf213	KVGFVGISNWALDPAKMNRGIFVSRGSPNEK	___1	1	2.86695e-05	60.242	65.225	-0.19887	UID101	Color [A=255, R=222, G=222, B=222]	1	4		K	3			65.225	13163000	-3.7943	-3.4583	-3.50081	-0.922491	-3.00114	-3.07511
+	2.16946	2.63035	E9Q555	3537	E9Q555	3537	E9Q555	E3 ubiquitin-protein ligase RNF213	Rnf213	SFLRESKMRLHVLLNKQEENQVRSLKEWVTR	___1	1	5.49193e-07	79.364	86.772	-0.35627	UID102	Color [Gray]	1	4		K	2			35.414	11409000	-3.87872	-2.47296	-4.07919	-0.702084	-0.968801	-0.868942
	0.602927	0.754981	E9Q555	4921	E9Q555	4921	E9Q555	E3 ubiquitin-protein ligase RNF213	Rnf213	QISSRFLQGKPRLTLKGIPTLVYRRDWNYEH	___1	1	0.000146267	47.502	66.56	-0.56558	UID104	Color [A=255, R=222, G=222, B=222]	1	4		K	3			52.247	9034000	-3.51984	-3.60921	-3.75945	-1.89105	-3.81753	-2.91498
	0.293429	-0.316151	E9Q555	4729	E9Q555	4729	E9Q555	E3 ubiquitin-protein ligase RNF213	Rnf213	VLWHFLQKEAELRLVKFLPEILALQRDLVKQ	___1	1	0.00212503	27.085	53.683	0.027726	UID106	Color [A=255, R=222, G=222, B=222]	1	4		K	2			53.683	3072500	-2.85143	-2.82925	-2.65324	-3.29744	-2.26559	-3.71934
+	2.19151	2.74736	E9Q555	2888	E9Q555	2888	E9Q555	E3 ubiquitin-protein ligase RNF213	Rnf213	ESAEGICSSDRLVQDKIRGYFAPFAKAYETV	___1	1	0.00252389	54.61	145.87	0.3852	UID107	Color [Gray]	1	4		K	2			114.54	33582000	-1.27585	-0.212896	-1.22422	2.54089	1.82126	1.16695
	0.721533	-1.01876	E9Q555	2819	E9Q555	2819	E9Q555	E3 ubiquitin-protein ligase RNF213	Rnf213	LDEVGLAEDSPKMPLKTLHPLLEDGCIEDDP	___1	0.999997	1.31523e-05	50.57	58.373	-0.42896	UID108	Color [A=255, R=222, G=222, B=222]	1	4		K	4			58.373	31132000	-3.14575	-1.2181	-1.53316	-2.5084	-3.33377	-3.11111
+	1.59697	3.23068	E9Q555	2951	E9Q555	2951	E9Q555	E3 ubiquitin-protein ligase RNF213	Rnf213	SPQDITHAVLRNFSGKDNIQALSIFTASLPE	___1	1	8.53773e-38	118.01	132.44	0.65559	UID110	Color [Gray]	1	4		K	2			119.45	45411000	-3.81528	-3.46742	-1.22662	0.896639	-0.503977	0.790054
	0.621247	-0.706104	E9Q555	1483	E9Q555	1483	E9Q555	E3 ubiquitin-protein ligase RNF213	Rnf213	LPDKLKDSARNLEWLKTVKESHGSVELSSLS	___1	0.88638	0.0137143	37.652	59.8	0.60515	UID111	Color [A=255, R=222, G=222, B=222]	1	4		K	2			59.8	2861300	-2.85808	-3.62832	-2.45804	-3.27672	-4.44344	-3.34258
	2.54131	0.792585	E9Q555	685	E9Q555	685	E9Q555	E3 ubiquitin-protein ligase RNF213	Rnf213	LLHTCMQKSPPKKNSKSQPEDTWAGLEGISF	___1	1	6.24102e-12	82.774	95.622	-0.23577	UID113	Color [A=255, R=222, G=222, B=222]	1	4		K	3			92.336	21492000	-3.66876	-3.71405	-3.41913	-2.90988	-2.64999	-2.86433
	0.0167172	0.0237252	E9Q555	1128	E9Q555	1128	E9Q555	E3 ubiquitin-protein ligase RNF213	Rnf213	VRSLLKRRRDDLLFLKQEKRYVESLLRQLGR	___1	0.891936	0.00272138	36.528	50.207	2.8832	UID115	Color [A=255, R=222, G=222, B=222]	1	4		K	3			46.592	3252500	-2.31349	-3.1106	-3.21587	-3.60038	-2.56601	-2.40239
	0.0295391	-0.120218	E9Q555	2133	E9Q555	2133	E9Q555	E3 ubiquitin-protein ligase RNF213	Rnf213	VEFCSEAFQRPYQYLKRFHQQQNLDTFQYEK	___1	1	1.16259e-56	142.57	147.93	-0.24316	UID116	Color [A=255, R=222, G=222, B=222]	1	4		K	5			36.576	45601000	-0.901608	-0.260563	-0.528343	-3.39472	0.589481	0.75407
	1.27065	2.00091	E9Q555	3547	E9Q555	3547	E9Q555	E3 ubiquitin-protein ligase RNF213	Rnf213	HVLLNKQEENQVRSLKEWVTREAANQDALQE	___1	1	0.00700459	71.367	108.46	-0.26346	UID117	Color [A=255, R=222, G=222, B=222]	1	4		K	2			108.46	11998000	-3.26131	-4.13983	-3.09691	-0.687313	-2.81475	-0.993258
	1.11493	1.69236	E9Q555	4381	E9Q555	4381	E9Q555	E3 ubiquitin-protein ligase RNF213	Rnf213	RCFARSLVDNTLPLLKIRSANSILKGTVTEM	___1	1	3.4212e-06	92.433	109.66	0.037998	UID118	Color [A=255, R=222, G=222, B=222]	1	4		K	3			63.091	21647000	-2.87555	-2.18907	-2.78518	0.31938	-2.02514	-1.06695
	0.179132	-0.220256	E9Q555	720	E9Q555	720	E9Q555	E3 ubiquitin-protein ligase RNF213	Rnf213	DKAPTRSQPLQFMQSKMALLRVDEYLFRSWL	___1	1	7.12344e-08	66.769	82.908	-0.60296	UID119	Color [A=255, R=222, G=222, B=222]	1	4		K	3			73.022	18604000	-2.13477	-3.43655	-3.57674	-3.33959	-3.37397	-3.09527
	0.587615	0.231827	E9Q555	483	E9Q555	483	E9Q555	E3 ubiquitin-protein ligase RNF213	Rnf213	DDIICMRSTGFFQQAKNRILDSTRKELLKGK	___1	1	0.00156286	41.405	51.092	-0.2311	UID120	Color [A=255, R=222, G=222, B=222]	1	4		K	2			38.293	4627400	-3.18023	-3.29881	-3.66526	-3.01678	-3.34211	-3.08992
	0.149876	0.0989687	E9Q555	2436	E9Q555	2436	E9Q555	E3 ubiquitin-protein ligase RNF213	Rnf213	IYSKVKEAERTAFSNKAQHKLDTILFFDEAN	___1	0.86122	0.0141939	22.715	33.866	-0.006248	UID122	Color [A=255, R=222, G=222, B=222]	1	4		K	3			33.866	6317600	-2.98806	-2.59644	-3.1942	-2.82073	-3.12967	-2.53139
+	1.67005	4.60399	E9Q555	2424	E9Q555	2424	E9Q555	E3 ubiquitin-protein ligase RNF213	Rnf213	LVKVHGGTTPSMIYSKVKEAERTAFSNKAQH	___1	0.830641	2.66451e-06	68.225	76.759	-0.24815	UID123	Color [Gray]	1	4		K	3			48.527	33926000	0.394045	-2.41075	-3.56186	2.15252	3.60291	2.47798
	0.811878	1.90206	E9Q555	2426	E9Q555	2426	E9Q555	E3 ubiquitin-protein ligase RNF213	Rnf213	KVHGGTTPSMIYSKVKEAERTAFSNKAQHKL	___1	0.595447	2.21951e-05	63.29	69.979	-0.75922	UID124	Color [A=255, R=222, G=222, B=222]	1	4		K	3			67.964	17827000	-3.33439	-2.42162	-2.59812	0.0226383	-2.97145	0.300852
+	2.30656	2.45138	E9Q555	2303	E9Q555	2303	E9Q555	E3 ubiquitin-protein ligase RNF213	Rnf213	NGYVDAINPSNGKVIKKDVMTKELFDGLRLQ	___1	0.801007	0.0191704	29.486	37.556	-0.80994	UID125	Color [Gray]	1	4		K	3			37.556	6129700	-2.96316	-2.82493	-3.93439	-1.06719	-0.265955	-1.03519
+	2.06427	2.38941	E9Q555	2980	E9Q555	2980	E9Q555	E3 ubiquitin-protein ligase RNF213	Rnf213	PEARYKEEVSTVELIKQNIYPGPQASSRGLD	___1	0.999999	7.05862e-27	111.26	117.62	0.010737	UID126	Color [Gray]	1	4		K	3			116.65	30412000	-2.40434	-3.2776	-1.57913	-0.193722	0.019495	0.081377
	0.759017	-0.757368	E9Q555	4285	E9Q555	4285	E9Q555	E3 ubiquitin-protein ligase RNF213	Rnf213	HVSLMDRYLVHGNEYKAVRDATAKAVLECKT	___1	1	1.82683e-05	96.414	110.08	-1.0456	UID127	Color [A=255, R=222, G=222, B=222]	1	4		K	2			38.303	27326000	-1.616	-3.12268	-2.45225	-2.88026	-3.21727	-3.3655
+	2.10702	-2.04209	E9Q557	106	E9Q557	106	E9Q557	Desmoplakin	Dsp	SDCLMRAELIAQPELKFGEGMQLAWNRELDE	___1	1	1.77898e-05	52.11	61.767	-0.48863	UID128	Color [Gray]	1	4		K	3			49.973	6603100	-0.569332	-0.735058	-0.0529251	-2.61356	-3.04772	-1.82231
+	2.37652	-1.74124	E9Q557	166	E9Q557	166	E9Q557	Desmoplakin	Dsp	QKRLLQLQEQMRALYKAISVPRVRRASSKGA	___1	1	0.00155185	53.412	78.334	0.23404	UID129	Color [Gray]	1	4		K	3			42.743	11303000	0.104132	0.490904	0.126512	-1.57453	-1.9249	-1.00274
+	1.01963	4.84103	E9Q9A9	203	E9Q9A9	203	E9Q9A9	2'-5'-oligoadenylate synthase 2	Oas2	RSNENPSSCVYVDLKKSMDQVRASPGEFSDC	___1	1	0.0184615	57.929	110.61	-0.49448	UID131	Color [Gray]	1	4		K	2			89.673	28830000	-3.45928	-2.98431	-2.7526	3.9048	-2.66111	4.08322
	0.846079	0.625379	E9QAM5	1551	E9QAM5	1551	E9QAM5	Helicase with zinc finger domain 2	Helz2	EHGLKAHTPDPASVSKALQRYRSELNTAAGH	___1	1	0.0142344	44.549	50.155	0.34734	UID132	Color [A=255, R=222, G=222, B=222]	1	4		K	3			50.155	6063600	-1.3292	-1.32408	-1.74678	-0.223133	-1.2396	-1.06119
	0.768638	1.6942	E9QAM5	1336	E9QAM5	1336	E9QAM5	Helicase with zinc finger domain 2	Helz2	REDGLLDTVVCSAPQKAREYTNLPSSVLWKF	___1	1	0.000529921	32.639	43.297	-0.70592	UID133	Color [A=255, R=222, G=222, B=222]	1	4		K	2			36.284	4479200	-2.85802	-2.38683	-3.75973	0	-3.11045	-0.811537
	0.585778	-1.10542	E9QAM5	1350	E9QAM5	1350	E9QAM5	Helicase with zinc finger domain 2	Helz2	QKAREYTNLPSSVLWKFLRSNSKQFRRCSFL	___1	1	0.000128377	46.892	57.679	0.12313	UID134	Color [A=255, R=222, G=222, B=222]	1	4		K	3			38.511	12891000	-0.651707	-1.07777	-0.443256	-0.410357	-1.82367	-3.25496
	1.13158	-2.39067	E9QAM5	2333	E9QAM5	2333	E9QAM5	Helicase with zinc finger domain 2	Helz2	EVLRPSARFTVEVLSKQLPDLRKEEAVRQLK	___1	1	3.51897e-19	80.111	110.66	-0.129	UID136	Color [A=255, R=222, G=222, B=222]	1	4		K	3			30.961	18573000	-0.38912	-0.268251	-2.99746	-2.75939	-3.82781	-4.23964
+	2.94618	-2.31296	F6ZDS4	568	F6ZDS4	568	F6ZDS4	Nucleoprotein TPR	Tpr	SSVLERDNQRMEIQIKDLSQQIRVLLMELEE	___1	1	0.00875942	18.971	31.526	-1.9043	UID140	Color [Gray]	1	4		K	3			31.526	5806000	-0.694019	-1.29015	-0.682659	-2.91708	-3.1221	-3.56652
	0.432644	0.881452	F7BJB9	828	F7BJB9	828	F7BJB9		Morc3	DEMAVQLDDVFRQLDKCTIERDQYKNEVQLL	___1	1	0.0165974	18.279	34.532	0.94697	UID141	Color [A=255, R=222, G=222, B=222]	1	4		K	3			34.532	3631200	-1.78974	-0.7106	-3.63538	-1.45712	-0.846378	-1.18786
+	4.67193	-3.99063	F7BJB9	894	F7BJB9	894	F7BJB9		Morc3	SNAEEPVSYVDGESLKLRSLRVNVGQLLAMI	___1	1	2.35365e-58	127.93	134.67	0.14568	UID142	Color [Gray]	1	4		K	3			30.273	13767000	0.636341	0.630102	0.880146	-3.28028	-3.00756	-3.53746
	0.675612	-0.596554	F8VPU2	7	F8VPU2	7	F8VPU2	FERM, RhoGEF and pleckstrin domain-containing protein 1	Farp1	_________MGEIEQKPTPASRLGAPENSGI	___1	1	0.00826578	48.073	64.297	-0.79016	UID145	Color [A=255, R=222, G=222, B=222]	1	4		K	2			64.297	1736400	-1.96186	-1.99682	-2.1256	-2.71688	-3.26306	-1.894
+	3.01703	-2.44637	F8VPU2	659	F8VPU2	659	F8VPU2	FERM, RhoGEF and pleckstrin domain-containing protein 1	Farp1	LWKHSEALEALETSIKGSRRLEHFCRDFELQ	___1	1	2.03415e-05	59.847	68.944	0.31476	UID146	Color [Gray]	1	4		K	3			60.209	4363300	-0.917975	-0.250511	-0.811005	-3.47893	-2.85234	-2.98734
+	2.56674	-3.17641	G3X982	1104	G3X982	1104	G3X982	Aldehyde oxidase 3	Aox3	DVNGRAVQNACQILMKRLEPIIKQNPSGTWE	___1	1	5.74922e-10	106.64	133.23	-1.0639	UID147	Color [Gray]	1	4		K	3			84.658	33695000	-0.492609	0.0983505	0.00646782	-2.8632	-4.19349	-2.86033
	0.124568	-0.147756	G3X982	17	G3X982	17	G3X982	Aldehyde oxidase 3	Aox3	SPSKESDELIFFVNGKKVTERNADPEVNLLF	___1	0.5	0.0149344	38.778	46.158	0.39996	UID148	Color [A=255, R=222, G=222, B=222]	1	4		K	2			46.158	2573800	-3.82645	-2.78568	-3.18294	-2.82621	-3.52957	-3.88255
	1.33699	1.66052	G3X982	18	G3X982	18	G3X982	Aldehyde oxidase 3	Aox3	PSKESDELIFFVNGKKVTERNADPEVNLLFY	___1	0.5	0.0149344	38.778	46.158	0.39996	UID149	Color [A=255, R=222, G=222, B=222]	1	4		K	2			46.158	2573800	-3.30607	-3.63318	-4.71623	-2.66363	-1.4364	-2.57391
	0.299643	0.802235	G3X982	907	G3X982	907	G3X982	Aldehyde oxidase 3	Aox3	NAYKIPNLRVRGRVCKTNLPSNTAFRGFGFP	___1	1	4.99927e-18	127.54	148.32	-0.51788	UID150	Color [A=255, R=222, G=222, B=222]	1	4		K	3			83.617	59477000	-2.46592	-0.873629	-1.42048	0.143541	-2.74738	0.250511
+	2.92231	-2.15274	G3X982	1111	G3X982	1111	G3X982	Aldehyde oxidase 3	Aox3	QNACQILMKRLEPIIKQNPSGTWEEWVKEAF	___1	0.99999	5.38116e-05	51.303	58.073	-0.22829	UID152	Color [Gray]	1	4		K	3			58.073	3856100	-0.859428	-0.651768	-0.538424	-2.97353	-3.17365	-2.36066
	0.465315	-1.2835	G5E829	634	G5E829	634	G5E829	Plasma membrane calcium-transporting ATPase 1	Atp2b1	GEAKVFRPRDRDDIVKTVIEPMASEGLRTIC	___1	1	0.00038308	29.661	44.816	2.0537	UID153	Color [A=255, R=222, G=222, B=222]	1	4		K	3			44.816	6720600	-3.74608	-0.326282	-0.274736	-2.08921	-3.02784	-3.08056
	0.213983	-0.606882	G5E829	747	G5E829;Q9R0K7	747;725	G5E829	Plasma membrane calcium-transporting ATPase 1;Plasma membrane calcium-transporting ATPase 2	Atp2b1;Atp2b2	LCLEGKDFNRRIRNEKGEIEQERIDKIWPKL	___1	1	0.0113614	19.782	35.737	-1.6236	UID154	Color [A=255, R=222, G=222, B=222]	1	4		K	3			35.737	11662000	-0.305641	0.427168	-0.348673	0.316727	-2.82553	0.46101
	0.618924	-0.442731	O08573	76	O08573	76	O08573	Galectin-9	Lgals9	FNPRFEEGGYVVCNTKQNGQWGPEERKMQMP	___1	1	1.52168e-62	158.67	166.29	0.91003	UID157	Color [A=255, R=222, G=222, B=222]	1	4		K	2			110.77	144920000	2.05562	2.29284	2.46524	2.13031	1.23107	2.12413
	1.51651	-1.70779	O08573	332	O08573	332	O08573	Galectin-9	Lgals9	VAVNGQHMCEYYHRLKNLQDINTLEVAGDIQ	___1	1	1.6919e-05	42.248	58.964	0.3963	UID158	Color [A=255, R=222, G=222, B=222]	1	4		K	3			31.621	19657000	1.05436	1.55094	1.2773	-1.15536	-0.623873	0.538466
	0.24725	-0.534906	O08585	210	O08585	210	O08585	Clathrin light chain A	Clta	GTEWERVARLCDFNPKSSKQAKDVSRMRSVL	___1	0.993686	0.00606502	32.583	40.715	0.032912	UID160	Color [A=255, R=222, G=222, B=222]	1	4		K	3			40.715	19990000	-0.92305	0.169598	-0.0857296	-2.39299	-0.0802631	0.029356
	0.321275	0.648528	O08585	229	O08585	229	O08585	Clathrin light chain A	Clta	QAKDVSRMRSVLISLKQAPLVH_________	___1	1	0.0119556	32.706	40.352	-0.72089	UID161	Color [A=255, R=222, G=222, B=222]	1	4		K	2			30.254	3944300	-3.91948	-2.13234	-2.58766	-2.60325	-3.08944	-1.00121
	1.1513	0.984528	Q8VDD5	540	O08638;Q6URW6;Q8VDD5	547;570;540	O08638;Q6URW6;Q8VDD5	Myosin-11;Myosin-14;Myosin-9	Myh11;Myh14;Myh9	LALLDEECWFPKATDKSFVEKLCSEQGNHPK;LALLDEECWFPKATDKSFVEKVAQEQGSHPK;LALLDEECWFPKATDKSFVEKVVQEQGTHPK	___1	1	0.0013868	69.989	99.139	-0.17522	UID162	Color [A=255, R=222, G=222, B=222]	1	4		K	2			99.139	43493000	-3.44028	-2.57311	-3.07499	-1.75876	-1.70408	-2.67196
	0.0562641	-0.282174	Q8VDD5	225	O08638;Q6URW6;Q8VDD5	232;256;225	O08638;Q6URW6;Q8VDD5	Myosin-11;Myosin-14;Myosin-9	Myh11;Myh14;Myh9	QLLQANPILEAFGNAKTVKNDNSSRFGKFIR	___1	0.815304	1.40594e-56	162.02	176.25	0.77066	UID163	Color [A=255, R=222, G=222, B=222]	1	4		K	3			75.97	94288000	0.726557	-3.60301	0.636894	0.892607	-1.65752	-2.32117
	0.298523	0.425895	Q8VDD5	228	O08638;Q6URW6;Q8VDD5	235;259;228	O08638;Q6URW6;Q8VDD5	Myosin-11;Myosin-14;Myosin-9	Myh11;Myh14;Myh9	QANPILEAFGNAKTVKNDNSSRFGKFIRINF	___1	0.825038	8.84373e-57	182.02	182.02	0.099043	UID164	Color [A=255, R=222, G=222, B=222]	1	4		K	2			182.02	16070000	-3.99427	-3.07606	-2.05781	-2.76531	-2.76927	-2.31587
	0.998426	-0.661165	O08663	289	O08663	289	O08663	Methionine aminopeptidase 2	Metap2	DILLTAVKDATNTGIKCAGIDVRLCDVGEAI	___1	1	0.0200004	18.913	33.886	-0.19294	UID165	Color [A=255, R=222, G=222, B=222]	1	4		K	2			33.886	997890	-3.05377	-2.24417	-2.13362	-3.13024	-2.95008	-3.33474
	0.232598	0.501984	O08663	281	O08663	281	O08663	Methionine aminopeptidase 2	Metap2	TVTFNPKYDILLTAVKDATNTGIKCAGIDVR	___1	0.999365	1.0926e-06	67.526	81.431	0.58366	UID166	Color [A=255, R=222, G=222, B=222]	1	4		K	3			74.786	11548000	-2.13312	-3.40372	-1.77695	-0.908672	-3.2433	-1.65586
	1.11356	-1.17174	O08705	318	O08705	318	O08705	Sodium/bile acid cotransporter	Slc10a1	IFRCYLKIKPQKDQTKITYKAAATEDATPAA	___1	0.999946	0.00906036	54.401	84.568	0.18841	UID167	Color [A=255, R=222, G=222, B=222]	1	4		K	2			70.919	22363000	0.45125	1.15197	0.275682	-0.14056	-1.37769	-0.118055
	1.77248	-1.65614	O08705	322	O08705	322	O08705	Sodium/bile acid cotransporter	Slc10a1	YLKIKPQKDQTKITYKAAATEDATPAALEKG	___1	1	5.56262e-29	136.82	146.88	0.63128	UID168	Color [A=255, R=222, G=222, B=222]	1	4		K	2			113.25	116990000	1.1322	1.02351	1.47295	0.17314	-1.18729	-0.325602
+	3.67538	-4.15236	O08709	199	O08709	199	O08709	Peroxiredoxin-6	Prdx6	GESVMVVPTLSEEEAKQCFPKGVFTKELPSG	___1	0.999995	9.89921e-53	143.33	156.92	-3.2849	UID169	Color [Gray]	1	4		K	3			156.92	43087000	1.66525	0.68046	1.4371	-2.66928	-2.90096	-3.10401
	0.0342604	-0.147168	O08709	209	O08709	209	O08709	Peroxiredoxin-6	Prdx6	SEEEAKQCFPKGVFTKELPSGKKYLRYTPQP	___1	1	2.14767e-08	128.11	153.24	0.25249	UID170	Color [A=255, R=222, G=222, B=222]	1	4		K	2			126.07	192020000	-0.426912	-0.615412	-0.448103	0.456612	-3.51924	1.13069
	0.151268	0.280599	O08759	75	O08759	75	O08759	Ubiquitin-protein ligase E3A	Ube3a	RMDNNAAAIKALELYKINAKLCDPHPSKKGA	___1	0.926457	0.0107313	22.329	54.549	-0.55759	UID171	Color [A=255, R=222, G=222, B=222]	1	4		K	2			48.561	3662100	-1.94381	-1.2521	-3.4276	-1.83459	-2.41493	-1.53219
+	1.88594	-2.03566	O08808	494	O08808	494	O08808	Protein diaphanous homolog 1	Diaph1	LDSELTARHELQVEMKKMENDFEQKLQDLQG	___1	0.89504	0.00324831	63.151	96.948	0.44932	UID173	Color [Gray]	1	4		K	2			96.948	11205000	-1.13076	-1.06058	-0.945606	-2.33459	-3.96118	-2.94816
+	4.02183	-4.58826	O08808	495	O08808	495	O08808	Protein diaphanous homolog 1	Diaph1	DSELTARHELQVEMKKMENDFEQKLQDLQGE	___1	0.600699	0.000343031	74.205	87.258	-0.20239	UID174	Color [Gray]	1	4		K	3			72.325	34115000	1.39047	2.29004	1.91482	-2.49805	-2.72323	-2.94817
	0.486217	-0.508238	O08810	720	O08810	720	O08810	116 kDa U5 small nuclear ribonucleoprotein component	Eftud2	QITWNRKKLGEFFQTKYDWDLLAARSIWAFG	___1	1	0.000197848	43.287	51.888	-0.034051	UID175	Color [A=255, R=222, G=222, B=222]	1	4		K	3			51.888	3088700	-2.27353	-2.11933	-2.20443	-3.59168	-2.0973	-2.43303
+	1.98204	-2.74707	O08966	552	O08966	552	O08966	Solute carrier family 22 member 1	Slc22a1	SKAKENTIYLQVQTGKSPHT___________	___1	1	2.3697e-17	111.21	120.63	-0.06335	UID176	Color [Gray]	1	4		K	2			56.225	25432000	1.1559	0.691797	0.576105	-2.67132	-0.800001	-2.34609
	1.4145	-1.82531	O08966	309	O08966	309	O08966	Solute carrier family 22 member 1	Slc22a1	KRTTQAVRIMEQIAQKNRKVPPADLKMMCLE	___1	1	0.00473192	39.77	51.995	0.084162	UID177	Color [A=255, R=222, G=222, B=222]	1	4		K	2			51.995	4100800	-0.781053	-2.17201	-1.00307	-2.33582	-3.73564	-3.3606
+	3.20478	-4.06915	O08966	319	O08966	319	O08966	Solute carrier family 22 member 1	Slc22a1	EQIAQKNRKVPPADLKMMCLEEDASERRSPS	___1	1	7.04141e-19	120.25	124.29	-0.48561	UID179	Color [Gray]	1	4		K	4			36.451	120170000	1.87749	0.810953	1.18908	-3.12101	-2.22626	-2.98266
+	1.18089	-3.62257	O08992	11	O08992	11	O08992	Syntenin-1	Sdcbp	_____MSLYPSLEDLKVDKVIQAQTAYSANP	___1	0.97482	3.30422e-05	74.946	93.258	0.07914	UID180	Color [Gray]	1	4		K	2			93.258	9839600	-2.57083	1.75372	1.1292	-3.10865	-2.91691	-4.53006
	0.384963	-0.362723	O08997	60	O08997	60	O08997	Copper transport protein ATOX1	Atox1	EHSSDTLLATLNKTGKAVSYLGPK_______	___1	1	0.000741088	54.5	68.657	1.0905	UID182	Color [A=255, R=222, G=222, B=222]	1	4		K	2			66.435	24048000	-3.63403	-2.58058	-2.98792	-3.79521	-2.94821	-3.54729
	0.482516	-1.22585	O08997	25	O08997	25	O08997	Copper transport protein ATOX1	Atox1	MTCEGCAEAVSRVLNKLGGVEFNIDLPNKKV	___1	0.99844	0.000793386	36.892	40.179	0.095641	UID183	Color [A=255, R=222, G=222, B=222]	1	4		K	3			40.179	6075700	0.388794	-0.200155	-2.90816	-2.06638	-2.91619	-1.41451
+	2.68463	-2.6606	O09012	401	O09012	401	O09012	Peroxisomal targeting signal 1 receptor	Pex5	QELLAISALRRCLELKPDNRTALMALAVSFT	___1	1	0.00143551	86.45	119.29	-0.017993	UID185	Color [Gray]	1	4		K	2			41.979	6170900	-1.04433	-0.42531	-1.18051	-4.0977	-3.43471	-3.09954
+	3.12166	-3.61145	O09012	19	O09012	19	O09012	Peroxisomal targeting signal 1 receptor	Pex5	RELVEGECGGANPLMKLATHFTQDKALRQEG	___1	0.999923	2.93789e-06	60.253	67.364	-0.516	UID187	Color [Gray]	1	4		K	3			67.364	13917000	0.353464	0.505547	-0.0676994	-2.66659	-3.82976	-3.54669
	0.935472	-2.24025	O09012	28	O09012	28	O09012	Peroxisomal targeting signal 1 receptor	Pex5	GANPLMKLATHFTQDKALRQEGLRPGPWPPG	___1	1	5.72431e-05	56.915	76.655	-1.4341	UID188	Color [A=255, R=222, G=222, B=222]	1	4		K	3			35.645	12638000	0.88793	0.607298	0.132988	-3.83706	-0.20063	-1.05485
+	2.35828	-2.64279	O09012	218	O09012	218	O09012	Peroxisomal targeting signal 1 receptor	Pex5	VSKVDDPKLANSEFLKFVRQIGEGQVSLESA	___1	1	0.000509625	52.075	81.548	-0.20028	UID189	Color [Gray]	1	4		K	3			50.284	11832000	-0.887062	0.272484	0.444929	-3.00526	-2.38213	-2.71063
+	4.03162	-5.73874	O09012	456	O09012	456	O09012	Peroxisomal targeting signal 1 receptor	Pex5	LVAPGEEGATGAGPSKRILGSLLSDSLFLEV	___1	1	2.48827e-74	157.57	171.9	-0.66486	UID190	Color [Gray]	1	4		K	3			31.473	161170000	2.68236	2.96529	2.64193	-2.82877	-2.45996	-3.63792
	0.942178	-1.49808	O09061	203	O09061	203	O09061	Proteasome subunit beta type-1	Psmb1	VEHVPLTLDRAMRLVKDVFISAAERDVYTGD	___1	1	2.20042e-06	61.925	78.021	1.1953	UID191	Color [A=255, R=222, G=222, B=222]	1	4		K	3			62.362	8867600	-1.62449	-1.66311	-3.10516	-2.58263	-4.50717	-3.7972
	0.933038	-2.72974	O09131	189	O09131	189	O09131	Glutathione S-transferase omega-1	Gsto1	YLTWPWFQRLEALELKECLAHTPKLKLWMAA	___1	0.999994	6.44279e-08	71.657	83.633	1.2883	UID192	Color [A=255, R=222, G=222, B=222]	1	4		K	3			83.633	9254000	0.648771	-3.29046	0.684668	-2.78325	-3.33085	-4.03214
+	2.00436	-2.54419	O09158	116	O09158	116	O09158	Cytochrome P450 3A25	Cyp3a25	VFTNRRFFGPVGFMKKAITISEDEEWKRLRT	___1	0.554915	0.00432878	41.516	45.161	-0.71619	UID197	Color [Gray]	1	4		K	3			45.161	3644100	-0.155859	-1.38573	-0.243614	-3.68282	-3.3348	-2.40013
+	3.52006	-4.06012	O09158	143	O09158	143	O09158	Cytochrome P450 3A25	Cyp3a25	RLRTLLSPTFTSGKLKEMFPIMRQYGDILVR	___1	1	7.73903e-06	72.068	91.855	-1.4183	UID198	Color [Gray]	1	4		K	2			51.995	23722000	1.06208	0.778564	0.724899	-3.81152	-3.12643	-2.67686
+	4.1642	-3.98074	O09158	282	O09158	282	O09158	Cytochrome P450 3A25	Cyp3a25	NRVDFLQLMMNTQNSKGQESQKALSDLEMAA	___1	0.999631	3.24877e-12	86.276	99.078	1.1266	UID199	Color [Gray]	1	4		K	3			99.078	17223000	1.2707	1.13761	0.828194	-3.02295	-2.52525	-3.15753
+	4.37085	-5.14995	O09158	141	O09158	141	O09158	Cytochrome P450 3A25	Cyp3a25	WKRLRTLLSPTFTSGKLKEMFPIMRQYGDIL	___1	0.953833	1.36657e-06	86.003	101.39	-0.033912	UID201	Color [Gray]	1	4		K	3			52.576	15650000	1.73842	1.33721	1.87678	-3.91795	-3.22849	-3.35099
	2.37823	1.44458	O09172	90	O09172	90	O09172	Glutamate--cysteine ligase regulatory subunit	Gclm	SHAVEKINPDEREEMKVSAKLFIVGSNSSSS	___1	0.999619	0.00043215	42.253	54.276	0.14639	UID202	Color [A=255, R=222, G=222, B=222]	1	4		K	2			48.004	61230000	-1.42112	-0.618134	-1.20026	0.307217	0.311995	0.475025
	2.87331	1.04399	O09173	252	O09173	252	O09173	Homogentisate 1,2-dioxygenase	Hgd	RRVPGGYTVINKFQGKLFACKQDVSPFNVVA	___1	0.999999	0.000656276	93.031	107.9	0.045807	UID203	Color [A=255, R=222, G=222, B=222]	1	4		K	2			107.9	439960000	2.93254	3.15855	2.93361	3.84601	4.20581	4.10484
+	4.1659	-6.95297	O09173	71	O09173	71	O09173	Homogentisate 1,2-dioxygenase	Hgd	NKRSWLYRILPSVSHKPFESIDQGHVTHNWD	___1	1	4.07877e-24	82.067	92.343	0.064212	UID205	Color [Gray]	1	4		K	4			41.139	172630000	4.35483	3.37729	3.94822	-2.9356	-2.6295	-3.61345
	0.339115	0.332535	O09173	171	O09173	171	O09173	Homogentisate 1,2-dioxygenase	Hgd	IVPQKGKLLIYTEFGKMSLQPNEICVIQRGM	___1	1	6.24471e-39	130.97	138.07	-0.40245	UID206	Color [A=255, R=222, G=222, B=222]	1	4		K	3			107.72	109270000	-0.510406	0.444027	0.601267	0.0949783	0.752956	0.684557
+	1.94137	-3.64276	O09173	425	O09173	425	O09173	Homogentisate 1,2-dioxygenase	Hgd	KWGLKTCSCLDENYYKCWEPLRSHFTPNSRS	___1	1	1.25223e-07	81.586	84.874	-0.44453	UID207	Color [Gray]	1	4		K	3			34.094	19057000	1.046	1.3827	1.52757	-2.33559	-3.72168	-0.914724
	0.514337	-0.575312	O09174	100	O09174	100	O09174	Alpha-methylacyl-CoA racemase	Amacr	EKLQLGPETLLQDNPKLIYARLSGFGQSGIF	___1	1	0.00125942	54.446	62.94	0.30538	UID210	Color [A=255, R=222, G=222, B=222]	1	4		K	3			62.94	12821000	-2.43753	-3.70759	-3.51882	-4.03682	-4.1337	-3.21935
	0.426909	-0.581066	O09174	117	O09174	117	O09174	Alpha-methylacyl-CoA racemase	Amacr	IYARLSGFGQSGIFSKVAGHDINYLALSGVL	___1	0.999964	1.312e-07	52.591	57.803	1.7493	UID211	Color [A=255, R=222, G=222, B=222]	1	4		K	4			57.803	23692000	-3.52611	-2.98258	-2.55782	-4.51137	-2.74895	-3.54939
	0.0323547	0.0340168	O09174	134	O09174	134	O09174	Alpha-methylacyl-CoA racemase	Amacr	AGHDINYLALSGVLSKIGRSGENPYPPLNLL	___1	1	1.00155e-11	91.394	99.092	0.10452	UID212	Color [A=255, R=222, G=222, B=222]	1	4		K	2			31.827	14689000	-3.34351	-2.74703	-3.53198	-3.58355	-3.25724	-2.67968
	0.842874	-0.43378	O09174	204	O09174	204	O09174	Alpha-methylacyl-CoA racemase	Amacr	YLSSFLWKTQPMGLWKQPRGQNILDGGAPFY	___1	1	0.000464296	72.176	83.005	0.70561	UID213	Color [A=255, R=222, G=222, B=222]	1	4		K	3			39.266	11726000	-2.96292	-2.54863	-2.32289	-3.18747	-2.74902	-3.19929
	0.0937813	0.0990768	O35134	1206	O35134	1206	O35134	DNA-directed RNA polymerase I subunit RPA1	Polr1a	KSELSLDRLRTLLQLKWQRSLCDPGEAVGLL	___1	1	0.02348	18.388	30.254	0.23233	UID215	Color [A=255, R=222, G=222, B=222]	1	4		K	3			30.254	505110	-3.58003	-3.3471	-2.8132	-2.61952	-3.6629	-3.16068
	1.05219	-2.29544	O35215	83	O35215	83	O35215	D-dopachrome decarboxylase	Ddt	VGTAEQNRTHSASFFKFLTEELSLDQDRIVI	___1	1	3.2017e-16	87.749	103.17	0.34377	UID216	Color [A=255, R=222, G=222, B=222]	1	4		K	3			43.955	8886200	-2.86504	-0.365988	0.366531	-2.6387	-3.53114	-3.58098
+	3.1029	2.10631	O35226	83	O35226	83	O35226	26S proteasome non-ATPase regulatory subunit 4	Psmd4	TGRILSKLHTVQPKGKITFCTGIRVAHLALK	___1	1	0.00557356	29.23	59.8	0.94182	UID218	Color [Gray]	1	4		K	3			32.008	8004700	-2.82103	-2.84812	-2.23394	-0.614164	-0.304228	-0.665771
+	1.57222	-2.08531	O35226	126	O35226	126	O35226	26S proteasome non-ATPase regulatory subunit 4	Psmd4	AFVGSPVEDNEKDLVKLAKRLKKEKVNVDII	___1	0.870502	6.03876e-07	71.023	79.311	0.8741	UID219	Color [Gray]	1	4		K	4			79.311	26872000	1.00052	1.75521	1.5563	-0.397505	-1.72987	0.183495
	0.14823	-0.420504	O35226	74	O35226	74	O35226	26S proteasome non-ATPase regulatory subunit 4	Psmd4	EVLTTLTPDTGRILSKLHTVQPKGKITFCTG	___1	0.999812	0.00435346	36.092	57.598	0.091197	UID221	Color [A=255, R=222, G=222, B=222]	1	4		K	2			57.598	6055700	-0.855514	0.007658	-0.590771	-2.94588	0.228971	0.0167694
+	1.21319	-2.33953	O35226	40	O35226	40	O35226	26S proteasome non-ATPase regulatory subunit 4	Psmd4	RLQAQQDAVNIVCHSKTRSNPENNVGLITLA	___1	1	3.87346e-05	57.239	66.335	0.26281	UID222	Color [Gray]	1	4		K	4			31.42	29118000	0.436371	0.492178	0.130924	-0.257353	-3.27909	-2.42266
+	2.79012	-2.95101	O35226	364	O35226	364	O35226	26S proteasome non-ATPase regulatory subunit 4	Psmd4	AAIRSVMGALASQATKDGKNDKKEEEKK___	___1	0.894197	6.52455e-06	59.947	78.692	0.25471	UID223	Color [Gray]	1	4		K	2			53.569	4730700	-0.673223	-0.0672493	-0.620987	-3.40889	-3.98716	-2.81843
	0.122476	-0.410474	O35286	234	O35286	234	O35286	Pre-mRNA-splicing factor ATP-dependent RNA helicase DHX15	Dhx15	YSIRFEDCSSAKTILKYMTDGMLLREAMNDP	___1	1	0.000561989	46.673	62.303	-0.083968	UID225	Color [A=255, R=222, G=222, B=222]	1	4		K	2			51.445	6155400	-0.421312	-1.89017	-2.85142	-3.77402	-0.32255	-2.29776
	0.37741	-0.272065	P42669	77	O35295;P42669	63;77	O35295;P42669	Transcriptional activator protein Pur-beta;Transcriptional activator protein Pur-alpha	Purb;Pura	SKRLDIQNKRFYLDVKQNAKGRFLKIAEVGA;SKRVDIQNKRFYLDVKQNAKGRFLKIAEVGA	___1	0.997953	0.00499598	39.369	51.995	-0.5999	UID226	Color [A=255, R=222, G=222, B=222]	1	4		K	3			43.512	5450800	-2.44875	-2.47545	-3.33498	-2.96715	-3.18804	-2.92018
	0.0106652	-0.016199	P42669	81	O35295;P42669	67;81	O35295;P42669	Transcriptional activator protein Pur-beta;Transcriptional activator protein Pur-alpha	Purb;Pura	DIQNKRFYLDVKQNAKGRFLKIAEVGAGGNK;DIQNKRFYLDVKQNAKGRFLKIAEVGAGGSK	___1	0.5	0.0127563	39.369	51.995	-0.55495	UID227	Color [A=255, R=222, G=222, B=222]	1	4		K	2			51.995	2027200	-2.40569	-2.49039	-3.66807	-2.317	-3.30308	-2.99267
	1.24466	1.38162	O35309	9	O35309	9	O35309	N-myc-interactor	Nmi	_______MDADKDNIKQACDERSAEMDDMRG	___1	0.993186	6.88e-05	58.774	60.918	-0.33766	UID229	Color [A=255, R=222, G=222, B=222]	1	4		K	3			43.791	17274000	-0.225266	-1.41353	-1.73098	0.725988	0.169285	-0.12018
+	4.16764	-3.86421	O35309	230	O35309	230	O35309	N-myc-interactor	Nmi	DKILKKKTYPLYMNQKCHSVAVSPCIERCLE	___1	1	4.50158e-06	64.932	72.644	0.89898	UID231	Color [Gray]	1	4		K	4			54.117	40739000	1.10476	1.44169	0.736256	-2.82767	-2.90081	-2.58143
	0.21932	0.298744	O35350	398	O35350	398	O35350	Calpain-1 catalytic subunit	Capn1	GCRNYPATFWVNPQFKIRLEEVDDADDYDNR	___1	1	0.000125543	47.747	57.804	1.1082	UID232	Color [A=255, R=222, G=222, B=222]	1	4		K	3			41.092	10238000	-2.75256	-2.99031	-4.01893	-2.51522	-3.67168	-2.67867
+	2.6845	-2.49906	O35381	99	O35381;Q64G17	99;99	O35381	Acidic leucine-rich nuclear phosphoprotein 32 family member A;Putative acidic leucine-rich nuclear phosphoprotein 32 family member C	Anp32a;Anp32c	AEKCPNLKHLNLSGNKIKDLSTIEPLKKLEN	___1	0.959471	0.00210757	30.437	53.756	-0.13586	UID233	Color [Gray]	1	4		K	3			32.415	5751300	-0.179531	0.0713081	-0.1084	-2.86032	-2.96644	-1.88705
	0.615881	0.557064	O35386	108	O35386	108	O35386	Phytanoyl-CoA dioxygenase, peroxisomal	Phyh	VKPPGIVIMRDVALAKQDYMPSDRMVSKIQD	___1	1	2.68609e-06	80.226	89.548	0.030159	UID234	Color [A=255, R=222, G=222, B=222]	1	4		K	2			58.676	4212000	-3.30283	-3.75535	-3.25984	-3.54115	-2.24607	-2.85961
	1.75912	0.694396	O35386	120	O35386	120	O35386	Phytanoyl-CoA dioxygenase, peroxisomal	Phyh	ALAKQDYMPSDRMVSKIQDFQEDEELFRYCL	___1	1	0.000689778	39.909	43.297	0.31045	UID235	Color [A=255, R=222, G=222, B=222]	1	4		K	3			43.297	4682300	-3.74058	-3.73187	-3.7794	-2.77614	-3.00863	-3.3839
	0.227692	-0.64137	O35387	132	O35387	132	O35387	HCLS1-associated protein X-1	Hax1	GERLREGQTLRDSMLKYPDSHQPRIFEGVLE	___1	1	0.00800062	27.535	32.439	-1.7414	UID236	Color [A=255, R=222, G=222, B=222]	1	4		K	3			32.439	4251000	-0.459681	-1.50495	-2.76922	-0.615961	-3.63874	-2.40327
	0.504807	1.75208	O35405	11	O35405	11	O35405	Phospholipase D3	Pld3	_____MKPKLMYQELKVPVEEPAGELPLNEI	___1	0.99913	0.000473326	26.091	32.74	2.6791	UID238	Color [A=255, R=222, G=222, B=222]	1	4		K	3			32.74	6575900	-3.19793	-0.788208	-4.13254	-3.24538	0.17429	0.208639
	0.321888	1.23103	O35423	334	O35423	334	O35423	Serine--pyruvate aminotransferase, mitochondrial	Agxt	HLHKHLQEMGLKFFVKDPEIRLPTITTVTVP	___1	1	0.00179662	20.971	75.38	0.78457	UID239	Color [A=255, R=222, G=222, B=222]	1	4		K	2			63.486	10228000	-2.97904	-1.38207	-1.64201	-3.27431	1.87764	-0.913359
+	3.92513	-3.27966	O35445	75	O35445	75	O35445	E3 ubiquitin-protein ligase RNF5	Rnf5	DRQECPVCKAGISREKVVPLYGRGSQKPQDP	___1	1	0.000309744	31.56	88.37	0.24098	UID240	Color [Gray]	1	4		K	2			47.849	27775000	0.472309	0.926508	0.421032	-2.67222	-2.41203	-2.9349
+	2.65489	-4.06173	O35445	93	O35445	93	O35445	E3 ubiquitin-protein ligase RNF5	Rnf5	PLYGRGSQKPQDPRLKTPPRPQGQRPAPESR	___1	1	0.000134174	41.977	61.692	-0.73502	UID241	Color [Gray]	1	4		K	4			41.412	20644000	1.91864	2.33066	1.49371	-1.283	-3.10858	-2.05061
	1.20111	0.644572	O35450	184	O35450	184	O35450	FK506-binding protein-like	Fkbpl	EEAKIHLPGSSAPLAKLRLDSFTNGRDSWEM	___1	1	0.0042108	27.834	35.204	-0.23029	UID242	Color [A=255, R=222, G=222, B=222]	1	4		K	3			35.204	2069900	-2.76957	-3.06744	-3.35053	-2.11378	-2.76255	-2.3775
	0.991107	-0.874329	O35459	10	O35459	10	O35459	Delta(3,5)-Delta(2,4)-dienoyl-CoA isomerase, mitochondrial	Ech1	______MATAMTVSSKLRGLLMQQLRGTSQL	___1	1	1.39296e-34	146.41	211.45	-0.53062	UID243	Color [A=255, R=222, G=222, B=222]	1	4		K	2			38.086	19407000	-1.84855	-1.88974	-2.40611	-3.26197	-3.32747	-2.17794
	0.0580871	0.194484	O35459	147	O35459	147	O35459	Delta(3,5)-Delta(2,4)-dienoyl-CoA isomerase, mitochondrial	Ech1	DDAARIAWYLRDLISKYQKTFTVIEKCPKPV	___1	0.999979	0.00752886	66.721	119.89	0.27163	UID244	Color [A=255, R=222, G=222, B=222]	1	4		K	2			119.89	121030000	-3.34693	-2.12757	-2.25114	-0.375559	-2.63557	-4.13106
	0.825488	2.10368	O35459	150	O35459	150	O35459	Delta(3,5)-Delta(2,4)-dienoyl-CoA isomerase, mitochondrial	Ech1	ARIAWYLRDLISKYQKTFTVIEKCPKPVIAA	___1	1	2.70512e-05	117.58	142.43	-0.20045	UID245	Color [A=255, R=222, G=222, B=222]	1	4		K	3			87.298	258470000	-3.43654	-2.16832	-3.80648	-0.560883	-3.08036	0.540958
	0.0140909	-0.0168592	O35459	320	O35459	320	O35459	Delta(3,5)-Delta(2,4)-dienoyl-CoA isomerase, mitochondrial	Ech1	DIIKSVQAAMEKRDTKSITFSKL________	___1	0.999998	0.022977	47.491	58.981	1.1095	UID246	Color [A=255, R=222, G=222, B=222]	1	4		K	2			58.981	6782700	-3.34942	-2.69772	-3.93964	-3.2586	-3.66981	-3.10894
	0.0916317	0.109771	O35459	76	O35459	76	O35459	Delta(3,5)-Delta(2,4)-dienoyl-CoA isomerase, mitochondrial	Ech1	SAQKHVLHVQLNRPEKRNAMNRAFWRELVEC	___1	1	1.39795e-06	95.413	105.17	0.43812	UID247	Color [A=255, R=222, G=222, B=222]	1	4		K	4			50.95	30491000	-2.73133	-3.07302	-2.33441	-1.86437	-2.9429	-3.00217
	0.354358	0.325633	O35459	316	O35459	316	O35459	Delta(3,5)-Delta(2,4)-dienoyl-CoA isomerase, mitochondrial	Ech1	LQTQDIIKSVQAAMEKRDTKSITFSKL____	___1	1	0.00355681	59.17	89.355	-0.63492	UID248	Color [A=255, R=222, G=222, B=222]	1	4		K	2			51.066	4984000	-2.58682	-2.01428	-2.55169	-2.34448	-2.43913	-1.39228
	0.150674	0.192636	O35459	195	O35459	195	O35459	Delta(3,5)-Delta(2,4)-dienoyl-CoA isomerase, mitochondrial	Ech1	ACDIRYCTQDAFFQIKEVDMGLAADVGTLQR	___1	1	4.09679e-09	75.269	78.202	-0.78703	UID249	Color [A=255, R=222, G=222, B=222]	1	4		K	3			55.061	19185000	-3.25241	-2.93793	-3.5362	-3.38087	-2.16973	-3.59805
	0.366443	-0.65355	O35465	246	O35465	246	O35465	Peptidyl-prolyl cis-trans isomerase FKBP8	Fkbp8	ANSYDLAIKAITSNTKVDMTCEEEEELLQLK	___1	1	5.50101e-10	86.421	90.316	-0.21586	UID250	Color [A=255, R=222, G=222, B=222]	1	4		K	3			90.316	6085300	-2.35638	-1.0961	-2.67582	-3.24972	-3.27948	-1.55976
	0.0290259	-0.105804	O35484	175	O35484	175	O35484	Antizyme inhibitor 1	Azin1	NIGGEDGNMKFGTTLKNCRHLLECAKELDVQ	___1	1	0.00180191	66.715	87.616	0.1078	UID252	Color [A=255, R=222, G=222, B=222]	1	4		K	2			62.2	11491000	-3.44904	0.223667	-3.31204	-2.63873	-2.38555	-1.83055
+	1.55867	-2.68653	O35488	530	O35488	530	O35488	Very long-chain acyl-CoA synthetase	Slc27a2	VPVPGHEGRIGMASLKIKENYEFNGKKLFQH	___1	0.852954	0.00754758	47.525	68.224	-0.98244	UID253	Color [Gray]	1	4		K	2			52.716	10672000	0.338936	0.338888	-0.292646	-3.63858	-2.95592	-1.07991
+	1.90898	-2.13712	O35488	572	O35488	572	O35488	Very long-chain acyl-CoA synthetase	Slc27a2	RFLRIQDTIEITGTFKHRKVTLMEEGFNPTV	___1	1	0.00057753	40.127	48.112	1.7105	UID254	Color [Gray]	1	4		K	3			48.112	4247500	-0.52335	-0.855776	-1.14041	-2.10868	-3.14774	-3.67447
+	5.04251	-5.71918	O35488	442	O35488	442	O35488	Very long-chain acyl-CoA synthetase	Slc27a2	CKITQLTPFIGYAGGKTQTEKKKLRDVFKKG	___1	0.999238	1.0199e-16	105.64	109.72	-0.23822	UID255	Color [Gray]	1	4		K	3			108.97	38336000	2.55405	2.06672	2.28672	-3.15289	-3.45172	-3.64543
+	2.19571	4.06093	O35488	377	O35488	377	O35488	Very long-chain acyl-CoA synthetase	Slc27a2	YASTEGNIGFVNYPRKIGAVGRANYLQRKVA	___1	1	0.0186303	53.37	109.88	0.15536	UID256	Color [Gray]	1	4		K	2			109.88	10761000	-3.56104	-1.57412	-3.47439	1.9133	0.436739	1.22322
	0.742555	0.822981	O35488	173	O35488	173	O35488	Very long-chain acyl-CoA synthetase	Slc27a2	SPDLQEAVEEVLPTLKKDAVSVFYVSRTSNT	___1	0.5	6.26392e-06	65.213	69.763	-0.77851	UID257	Color [A=255, R=222, G=222, B=222]	1	4		K	2			51.211	17789000	-2.94007	-3.8588	-3.51188	-2.22366	-3.47718	-2.14096
	0.0954265	-0.417378	O35488	174	O35488	174	O35488	Very long-chain acyl-CoA synthetase	Slc27a2	PDLQEAVEEVLPTLKKDAVSVFYVSRTSNTN	___1	0.534676	7.41449e-08	73.363	81.356	0.097047	UID258	Color [A=255, R=222, G=222, B=222]	1	4		K	3			81.356	24903000	0.507669	-3.01719	-3.21524	-4.25262	-0.957378	-1.76689
	0.236126	0.57511	O35488	398	O35488	398	O35488	Very long-chain acyl-CoA synthetase	Slc27a2	RANYLQRKVARYELIKYDVEKDEPVRDANGY	___1	0.999749	8.9475e-06	62.892	73.022	1.1183	UID259	Color [A=255, R=222, G=222, B=222]	1	4		K	3			73.022	4746900	-1.45716	-0.566885	-3.39626	-2.02442	-1.26906	-0.401483
	0.305412	-0.693226	O35490	229	O35490	229	O35490	Betaine--homocysteine S-methyltransferase 1	Bhmt	GVNCHFDPSVSLQTVKLMKEGLEAARLKAYL	___1	1	7.36104e-179	246.13	262.66	0.3135	UID260	Color [A=255, R=222, G=222, B=222]	1	4		K	4			53.968	4210300000	3.736	4.47997	4.94567	5.08778	2.14036	3.85382
+	1.18206	2.47952	O35490	232	O35490	232	O35490	Betaine--homocysteine S-methyltransferase 1	Bhmt	CHFDPSVSLQTVKLMKEGLEAARLKAYLMSQ	___1	1	1.04049e-47	89.3	193.41	0.40819	UID261	Color [Gray]	1	4		K	1			142.83	14067000000	2.4518	3.4158	3.18492	7.34791	4.26338	4.87979
+	3.47406	-4.13567	O35490	82	O35490	82	O35490	Betaine--homocysteine S-methyltransferase 1	Bhmt	GSNVMQTFTFYASEDKLENRGNYVAEKISGQ	___1	1	9.22209e-33	117.69	125.23	-0.045159	UID262	Color [Gray]	1	4		K	2			32.275	31345000	1.44559	1.28002	1.30971	-2.49561	-3.50422	-2.37187
	1.13736	-0.999864	O35490	349	O35490	349	O35490	Betaine--homocysteine S-methyltransferase 1	Bhmt	GLDMHTKPWIRARARKEYWQNLRIASGRPYN	___1	1	0.0169822	21.259	36.525	-2.3886	UID263	Color [A=255, R=222, G=222, B=222]	1	4		K	3			36.525	3577400	-1.51684	-1.85022	-2.54603	-2.45575	-3.03356	-3.42338
	0.295467	-0.267106	O35490	179	O35490	179	O35490	Betaine--homocysteine S-methyltransferase 1	Bhmt	VEEAVWAVEALKASGKPVAATMCIGPEGDLH	___1	1	3.44414e-09	65.922	69.052	-0.42784	UID264	Color [A=255, R=222, G=222, B=222]	1	4		K	3			30.855	17479000	-3.48387	-3.35349	-3.54588	-3.77037	-3.0811	-4.3331
	0.537551	-2.28933	O35490	258	O35490	258	O35490	Betaine--homocysteine S-methyltransferase 1	Bhmt	YLMSQPLAYHTPDCGKQGFIDLPEFPFGLEP	___1	1	4.01316e-31	96.181	101.14	0.026895	UID265	Color [A=255, R=222, G=222, B=222]	1	4		K	3			34.313	154820000	0.275103	0.0309277	2.16863	-3.56473	2.01774	-2.84635
	0.299953	-1.61872	O35490	400	O35490	400	O35490	Betaine--homocysteine S-methyltransferase 1	Bhmt	QKEATTEQQLRELFEKQKFKSAQ________	___1	0.997285	0.0078743	6.3234	118.01	0.015453	UID266	Color [A=255, R=222, G=222, B=222]	1	4		K	2			100.07	56397000	3.03142	-2.8932	-3.74659	-1.89621	-3.66612	-2.90219
+	5.41115	-8.39454	O35490	386	O35490	386	O35490	Betaine--homocysteine S-methyltransferase 1	Bhmt	DAWGVTKGAAELMQQKEATTEQQLRELFEKQ	___1	1	1.05037e-136	224.34	256.95	-0.52424	UID267	Color [Gray]	1	4		K	2			102.66	405680000	5.66753	4.89313	5.1976	-3.29686	-3.04939	-3.07911
+	2.88462	-2.60689	O35490	93	O35490	93	O35490	Betaine--homocysteine S-methyltransferase 1	Bhmt	ASEDKLENRGNYVAEKISGQKVNEAACDIAR	___1	1	6.27195e-19	152.05	178.94	0.094824	UID268	Color [Gray]	1	4		K	2			178.94	319520000	4.36007	3.57596	3.62194	1.31388	1.55661	0.866806
+	2.27454	-3.7514	O35490	98	O35490	98	O35490	Betaine--homocysteine S-methyltransferase 1	Bhmt	LENRGNYVAEKISGQKVNEAACDIARQVADE	___1	1	1.05639e-29	133.33	164.81	-0.64926	UID269	Color [Gray]	1	4		K	2			110.08	146590000	2.07357	1.61986	1.75612	-0.601913	-2.51839	-2.68434
	0.194318	0.165084	O35490	40	O35490	40	O35490	Betaine--homocysteine S-methyltransferase 1	Bhmt	GDGGFVFALEKRGYVKAGPWTPEAAVEHPEA	___1	1	7.00205e-94	191.33	211.75	0.27316	UID270	Color [A=255, R=222, G=222, B=222]	1	4		K	3			80.303	1047800000	3.15334	2.95041	3.40811	3.34514	3.84699	2.81498
+	2.49662	-7.5533	O35490	377	O35490	377	O35490	Betaine--homocysteine S-methyltransferase 1	Bhmt	PYNPSMSRPDAWGVTKGAAELMQQKEATTEQ	___1	1	3.8605e-112	166.65	178.85	-0.6973	UID271	Color [Gray]	1	4		K	4			136.3	792070000	6.84284	4.34464	5.55316	-0.0746174	-3.00513	-2.8395
+	2.65317	-4.54932	O35490	241	O35490	241	O35490	Betaine--homocysteine S-methyltransferase 1	Bhmt	QTVKLMKEGLEAARLKAYLMSQPLAYHTPDC	___1	1	8.47494e-11	84.438	93.381	-0.28293	UID272	Color [Gray]	1	4		K	3			77.505	78322000	2.3963	1.64908	2.44002	-3.38647	-2.46283	-1.31326
+	1.94555	-1.88835	O35490	35	O35490	35	O35490	Betaine--homocysteine S-methyltransferase 1	Bhmt	GEVVIGDGGFVFALEKRGYVKAGPWTPEAAV	___1	1	4.47151e-105	207.18	226.57	1.115	UID273	Color [Gray]	1	4		K	2			75.669	140390000	3.81759	3.62298	4.43023	2.34963	1.37491	2.48123
+	3.98145	-5.52532	O35490	207	O35490	207	O35490	Betaine--homocysteine S-methyltransferase 1	Bhmt	DLHGVPPGECAVRLVKAGASIVGVNCHFDPS	___1	1	2.59404e-20	98.852	108.64	-0.46452	UID274	Color [Gray]	1	4		K	3			106.43	116120000	3.01461	2.50359	2.97201	-2.1953	-2.59953	-3.29091
	0.220157	-0.824937	O35490	150	O35490	150	O35490	Betaine--homocysteine S-methyltransferase 1	Bhmt	VEVKKIFRQQLEVFMKKNVDFLIAEYFEHVE	___1	0.956414	0.00226802	55.392	76.899	-1.0327	UID275	Color [A=255, R=222, G=222, B=222]	1	4		K	2			76.899	24261000	0.595011	-3.68565	-3.64821	-3.05199	-3.66664	-2.49503
+	1.6525	-4.21151	O35490	132	O35490	132	O35490	Betaine--homocysteine S-methyltransferase 1	Bhmt	LVAGGVSQTPSYLSCKSEVEVKKIFRQQLEV	___1	0.999831	7.51574e-85	152.3	158.73	-0.12787	UID277	Color [Gray]	1	4		K	3			124.82	181430000	3.60888	2.57509	3.29705	0.224997	-0.0934143	-3.28511
	1.86533	-1.01014	O35490	283	O35490;Q91WS4	283;274	O35490;Q91WS4	Betaine--homocysteine S-methyltransferase 1;S-methylmethionine--homocysteine S-methyltransferase BHMT2	Bhmt;Bhmt2	PFGLEPRVATRWDIQKYAREAYNLGIRYIGG;PFGLEPRVATRWDIQKYAREAYNLGVRYIGG	___1	1	0.0023477	108.9	135.87	0.51131	UID278	Color [A=255, R=222, G=222, B=222]	1	4		K	3			64.265	129880000	1.77735	1.56983	1.46898	0.838592	0.79598	0.151167
+	2.43332	-1.6943	O35604	1179	O35604	1179	O35604	Niemann-Pick C1 protein	Npc1	VEFCSHITRAFTMSTKGSRVSRAEEALAHMG	___1	1	0.00937648	47.395	56.258	1.2831	UID280	Color [Gray]	1	4		K	2			56.258	3085100	-1.66037	-1.6849	-1.64766	-2.85112	-3.41473	-3.80999
	0.218659	-1.23491	O35609	103	O35609	103	O35609	Secretory carrier-associated membrane protein 3	Scamp3	YSTQASAAAATAELLKKQEELNRKAEELDRR	___1	0.80109	1.68993e-10	81.3	94.728	0.050793	UID281	Color [A=255, R=222, G=222, B=222]	1	4		K	4			34.715	17643000	1.55921	1.06497	-3.44984	-3.33163	-2.6976	1.49884
	0.250042	-1.34254	O35609	104	O35609	104	O35609	Secretory carrier-associated membrane protein 3	Scamp3	STQASAAAATAELLKKQEELNRKAEELDRRE	___1	0.547806	9.12173e-17	92.921	102.33	-0.41767	UID282	Color [A=255, R=222, G=222, B=222]	1	4		K	3			102.33	38374000	-3.05396	1.06497	2.04143	-2.20284	-3.27117	1.49884
	0.296435	-0.80583	O35609	315	O35609	315	O35609	Secretory carrier-associated membrane protein 3	Scamp3	KRIHSLYRQTGASFQKAQQEFAAGVFSNPAV	___1	1	1.38732e-05	45.145	57.578	0.24031	UID283	Color [A=255, R=222, G=222, B=222]	1	4		K	3			44.632	13090000	-0.98126	-0.0197849	-0.00646782	-3.22625	-0.372293	0.173538
	1.70271	-1.08187	O35643	131	O35643;Q9DBG3	131;131	O35643;Q9DBG3	AP-1 complex subunit beta-1;AP-2 complex subunit beta	Ap1b1;Ap2b1	DKITEYLCEPLRKCLKDEDPYVRKTAAVCVA	___1	1	0.012253	21.265	40.045	-1.0894	UID284	Color [A=255, R=222, G=222, B=222]	1	4		K	3			35.224	8895200	-0.68252	-1.13878	-1.39322	-1.88922	-2.54387	-2.02704
+	1.0803	-3.0908	O35728	426	O35728	426	O35728	Cytochrome P450 4A14	Cyp4a14	SIYGLHHNPRFWPNPKVFDPSRFAPDSSHHS	___1	1	0.000161244	80.104	90.108	-0.69358	UID292	Color [Gray]	1	4		K	3			34.386	78206000	2.80343	3.85058	3.22367	1.31731	-2.40929	1.69724
+	1.87655	-3.91071	O35728	268	O35728	268	O35728	Cytochrome P450 4A14	Cyp4a14	CQIAHEHTDGVIKMRKSQLQNEEELQKARKK	___1	1	3.26469e-05	63.729	88.021	1.3282	UID294	Color [Gray]	1	4		K	4			49.929	19540000	1.01153	2.35273	1.36478	-0.702221	-3.42184	-2.87902
	0.801967	-1.29765	O35728	279	O35728	279	O35728	Cytochrome P450 4A14	Cyp4a14	IKMRKSQLQNEEELQKARKKRHLDFLDILLF	___1	1	1.44695e-18	120.6	146.07	-3.5716	UID295	Color [A=255, R=222, G=222, B=222]	1	4		K	3			33.685	64225000	-0.912897	0.475992	-0.0710697	-0.785139	-2.72449	-0.891281
+	0.924727	-3.609	O35728	216	O35728	216	O35728	Cytochrome P450 4A14	Cyp4a14	YQGSVQLDENSKLYTKAVEDLNNLTFFRLRN	___1	1	1.42638e-58	181.89	212.43	-0.053512	UID296	Color [Gray]	1	4		K	2			47.288	109630000	3.28644	4.20176	3.95358	2.05816	-3.40054	1.95716
+	1.82493	-3.98932	O35728	235	O35728	235	O35728	Cytochrome P450 4A14	Cyp4a14	DLNNLTFFRLRNAFYKYNIIYNMSSDGRLSH	___1	1	4.58604e-35	140.41	152.47	-0.12892	UID298	Color [Gray]	1	4		K	2			53.967	69805000	2.66633	3.7964	3.29215	-0.0985794	-2.54926	0.434767
+	2.98325	-2.79791	O35728	457	O35728	457	O35728	Cytochrome P450 4A14	Cyp4a14	HAYLPFSGGSRNCIGKQFAMNELKVAVALTL	___1	1	6.29981e-06	78.548	95.573	-0.16694	UID299	Color [Gray]	1	4		K	2			95.573	16954000	-0.115513	-0.0330696	-1.0327	-3.06136	-3.30788	-3.20578
+	1.03802	-3.29804	O35728	103	O35728	103	O35728	Cytochrome P450 4A14	Cyp4a14	SGSNIRVLLYDPDYVKVVLGRSDPKASGIYQ	___1	1	6.82833e-11	108.51	115.24	-0.018143	UID301	Color [Gray]	1	4		K	3			59.607	92088000	3.378	4.29357	4.13149	1.74515	-2.26753	2.43132
+	1.86462	-3.33613	P70333	167	O35737;P70333	167;167	O35737;P70333	Heterogeneous nuclear ribonucleoprotein H;Heterogeneous nuclear ribonucleoprotein H, N-terminally processed;Heterogeneous nuclear ribonucleoprotein H2	Hnrnph1;Hnrnph2	TGEAFVQFASQEIAEKALKKHKERIGHRYIE	___1	0.948995	3.51223e-11	76.359	90.972	0.70818	UID302	Color [Gray]	1	4		K	3			71.535	12939000	1.05652	0.861486	0.829212	-0.839466	-3.2013	-3.2204
	0.0192915	0.0674459	O35864	56	O35864	56	O35864	COP9 signalosome complex subunit 5	Cops5	AAKPWTKDHHYFKYCKISALALLKMVMHARS	___1	1	0.00029354	60.198	101.65	-0.47728	UID304	Color [A=255, R=222, G=222, B=222]	1	4		K	2			88.495	56674000	-0.853798	-0.256744	-0.326727	-2.63056	0.186441	1.20919
	0.56604	-0.701423	O35945	435	O35945	435	O35945	Aldehyde dehydrogenase, cytosolic 1	Aldh1a7	RANNTTYGLAAGVFTKDLDKAITVSSALQAG	___1	0.998655	2.08125e-24	109.83	121.42	0.22036	UID306	Color [A=255, R=222, G=222, B=222]	1	4		K	3			95.957	152220000	2.08834	2.63954	1.98745	2.05282	0.5133	2.04495
	0.298974	0.979347	P24549	260	O35945;P24549	260;260	O35945;P24549	Aldehyde dehydrogenase, cytosolic 1;Retinal dehydrogenase 1	Aldh1a7;Aldh1a1	TGSTEVGKLIKEAAGKSNLKRVTLELGGKSP;TGSTQVGKLIKEAAGKSNLKRVTLELGGKSP	___1	0.997917	0.00731943	28.661	44.863	0.26602	UID307	Color [A=255, R=222, G=222, B=222]	1	4		K	3			44.863	6053000	-3.88228	-3.32741	-2.53792	0.269266	-3.66208	-3.41676
+	1.65529	2.58703	P24549	91	O35945;P24549	91;91	O35945;P24549	Aldehyde dehydrogenase, cytosolic 1;Retinal dehydrogenase 1	Aldh1a7;Aldh1a1	PWRTMDASERGRLLNKLADLMERDRLLLATM	___1	1	1.78532e-132	232.91	270.1	0.16627	UID308	Color [Gray]	1	4		K	3			42.809	3845300000	0.47554	1.24575	0.969236	4.83113	2.71902	2.90146
	0.910402	-2.08741	P24549	398	O35945;P24549	398;398	O35945;P24549	Aldehyde dehydrogenase, cytosolic 1;Retinal dehydrogenase 1	Aldh1a7;Aldh1a1	QPTVFSNVTDEMRIAKEEIFGPVQQIMKFKS	___1	1	6.65906e-10	87.197	96.734	-0.036733	UID309	Color [A=255, R=222, G=222, B=222]	1	4		K	3			86.944	38471000	0.604032	1.59382	1.16702	0.323166	-0.215954	-3.00455
+	1.75811	-2.48162	O35945	363	O35945	363	O35945	Aldehyde dehydrogenase, cytosolic 1	Aldh1a7	KEQHNKILGLIESGKKEGAKLECGGGRWGNK	___1	0.595329	5.59874e-05	43.511	79.906	0.085941	UID312	Color [Gray]	1	4		K	2			71.501	14158000	0.234976	-0.346434	-0.334537	-2.13915	-3.83484	-1.91685
+	2.31942	3.61358	P24549	255	O35945;P24549	255;255	O35945;P24549	Aldehyde dehydrogenase, cytosolic 1;Retinal dehydrogenase 1	Aldh1a7;Aldh1a1	DKVAFTGSTQVGKLIKEAAGKSNLKRVTLEL;DKVSFTGSTEVGKLIKEAAGKSNLKRVTLEL	___1	0.999999	0.00794053	23.757	86.472	0.24366	UID314	Color [Gray]	1	4		K	2			86.472	18789000	-2.77032	-0.911266	-2.33722	2.20993	1.25252	1.3595
+	3.55268	-4.0008	O35945	17	O35945	17	O35945	Aldehyde dehydrogenase, cytosolic 1	Aldh1a7	SSPAQPAVPAPLANLKIQHTKIFINNEWHDS	___1	0.987788	6.24019e-05	40.238	52.72	-0.3151	UID315	Color [Gray]	1	4		K	3			48.354	19551000	0.473888	1.05912	1.20126	-3.5701	-2.73163	-2.9664
+	1.89687	-2.92957	P24549	378	O35945;P24549	378;378	O35945;P24549	Aldehyde dehydrogenase, cytosolic 1;Retinal dehydrogenase 1	Aldh1a7;Aldh1a1	KEGAKLECGGGRWGNKGFFVQPTVFSNVTDE	___1	1	1.75457e-52	145.93	153.68	-0.43886	UID316	Color [Gray]	1	4		K	2			84.566	53260000	1.99451	1.46671	1.78978	0.145285	-1.75114	-1.93185
	0.964802	-2.28575	O54724	111	O54724	111	O54724	Polymerase I and transcript release factor	Ptrf	SKLGKAHATTSNTVSKLLEKVRKVSVNVKTV	___1	0.999033	5.66976e-05	59.67	63.29	0.75384	UID319	Color [A=255, R=222, G=222, B=222]	1	4		K	3			63.29	8886300	0.80938	0.663799	0.397419	-0.0702152	-3.78063	-1.13582
+	2.45784	-2.65348	O54724	47	O54724	47	O54724	Polymerase I and transcript release factor	Ptrf	RATEEPSGTGSDELIKSDQVNGVLVLSLLDK	___1	0.999612	4.84309e-06	37.961	43.992	0.69023	UID320	Color [Gray]	1	4		K	3			43.992	4061900	-1.37688	-0.222271	-0.139347	-3.36977	-2.91842	-3.41074
+	1.72001	-3.20597	O54724	124	O54724	124	O54724	Polymerase I and transcript release factor	Ptrf	VSKLLEKVRKVSVNVKTVRGSLERQAGQIKK	___1	0.944149	0.0250819	15.392	33.057	0.74336	UID321	Color [Gray]	1	4		K	3			33.057	8686300	0.948977	0.0514088	0.978983	-2.5308	-1.19225	-3.91547
+	2.67919	-2.8976	O54749	444	O54749;O54750	444;444	O54749	Cytochrome P450 2J5;Cytochrome P450 2J6	Cyp2j5;Cyp2j6	GQFKKRESFLPFSMGKRACLGEQLAKSELFI	___1	1	3.92055e-07	96.576	122.13	0.88412	UID324	Color [Gray]	1	4		K	2			59.153	50604000	1.72826	2.15724	1.74802	-0.285294	-1.19125	-1.58274
+	2.35775	-5.18078	O54749	388	O54749	388	O54749	Cytochrome P450 2J5	Cyp2j5	NIVPLNSSREVTVDTKFNGFHLPKGTMILTN	___1	0.999471	0.000258879	33.106	51.939	1.7945	UID325	Color [Gray]	1	4		K	3			51.939	21950000	2.20123	1.99622	2.00768	-1.4254	-3.46211	-4.44971
+	3.18728	-4.19022	O54749	123	O54749	123	O54749	Cytochrome P450 2J5	Cyp2j5	FVNRFMTPVRERITGKNGLVVSNGQTWKEQR	___1	1	3.42614e-05	56.896	74.76	-0.45937	UID326	Color [Gray]	1	4		K	2			74.76	21793000	1.79571	1.15021	0.768738	-2.89397	-2.43718	-3.52486
	0.0625465	-0.104351	O54749	263	O54749	263	O54749	Cytochrome P450 2J5	Cyp2j5	FRNWGKLKLFVSHIVKKHEKDWNPDEPRDFI	___1	0.971105	0.0105932	35.751	75.854	0.47348	UID327	Color [A=255, R=222, G=222, B=222]	1	4		K	2			75.854	6216600	-3.04941	-1.12742	-1.69818	-2.10689	-2.21958	-1.8616
+	3.42458	-2.74569	O54749	73	O54749	73	O54749	Cytochrome P450 2J5	Cyp2j5	QIDTKQTHLVLQQFVKKYGNVFSLELGQSPV	___1	0.85017	0.00548564	31.163	44.299	0.1964	UID328	Color [Gray]	1	4		K	3			36.303	4069700	-0.619421	-0.264313	-1.11629	-3.4173	-3.43765	-3.38213
	0.678511	2.05299	O54754	1095	O54754	1095	O54754	Aldehyde oxidase 1	Aox1	ASGGSVVADLNGLAVKDACQTLLKRLEPIIS	___1	0.9971	3.58955e-13	61.047	63.796	-0.58549	UID330	Color [A=255, R=222, G=222, B=222]	1	4		K	3			53.372	46030000	-2.66294	-2.8043	-3.44506	0.872351	-0.0541553	-3.57151
+	4.07384	-3.30573	O54754	1316	O54754	1316	O54754	Aldehyde oxidase 1	Aox1	LTPEKIRMACEDKFTKMIPRDEPGSYVPCNI	___1	0.999299	0.000216946	53.6	59.898	-1.1974	UID332	Color [Gray]	1	4		K	3			59.898	6818200	0.238518	0.42729	0	-2.80443	-3.36526	-3.08169
	0.078751	0.0908144	O54774	16	O54774	16	O54774	AP-3 complex subunit delta-1	Ap3d1	MALKMVKGSIDRMFDKNLQDLVRGIRNHKED	___1	1	0.00490464	25.485	39.148	0.67214	UID333	Color [A=255, R=222, G=222, B=222]	1	4		K	3			39.148	1447700	-3.3445	-3.42704	-3.54535	-2.79698	-3.11614	-4.13133
+	2.19893	-2.68569	O54890	763	O54890	763	O54890	Integrin beta-3	Itgb3	DRKEFAKFEEERARAKWDTANNPLYKEATST	___1	0.999987	0.00105182	34.056	53.327	-0.09962	UID334	Color [Gray]	1	4		K	2			53.327	14263000	-0.564047	-0.384832	-0.359039	-4.1144	-2.81347	-2.43711
	0.0215344	-0.139104	O54946	60	O54946	60	O54946	DnaJ homolog subfamily B member 6	Dnajb6	KFKQVAEAYEVLSDAKKRDIYDKYGKEGLNG	___1	0.835217	1.10715e-08	73.5	98.353	0.89614	UID335	Color [A=255, R=222, G=222, B=222]	1	4		K	3			85.45	20497000	-3.09489	2.52435	-3.89386	-0.904903	-3.12993	-0.846878
	1.29828	-1.51582	O54946	61	O54946	61	O54946	DnaJ homolog subfamily B member 6	Dnajb6	FKQVAEAYEVLSDAKKRDIYDKYGKEGLNGG	___1	0.555882	1.10715e-08	73.5	98.353	1.4255	UID336	Color [A=255, R=222, G=222, B=222]	1	4		K	3			75.764	17388000	-2.488	-0.886908	-0.839666	-2.82056	-3.07195	-2.86954
+	3.10088	-3.46922	O54965	232	O54965	232	O54965	E3 ubiquitin-protein ligase RNF13	Rnf13	RLRKDQLKKLPVHKFKKGDEYDVCAICLEEY	___1	0.519991	4.6595e-05	46.831	49.593	0.23461	UID337	Color [Gray]	1	4		K	4			42.454	6672700	0.0112228	0.947689	0.0931244	-2.92934	-2.84482	-3.58147
+	1.78831	-4.25787	O55022	96	O55022	96	O55022	Membrane-associated progesterone receptor component 1	Pgrmc1	FDGVQDPRILMAINGKVFDVTKGRKFYGPEG	___1	0.999388	3.29357e-06	73.165	83.397	0.19853	UID339	Color [Gray]	1	4		K	2			83.397	28107000	1.46575	1.62393	1.70742	-0.643751	-3.06811	-4.26464
	0.475332	-0.288694	O55022	102	O55022	102	O55022	Membrane-associated progesterone receptor component 1	Pgrmc1	PRILMAINGKVFDVTKGRKFYGPEGPYGVFA	___1	1	0.00514164	65.643	100.45	-0.60328	UID340	Color [A=255, R=222, G=222, B=222]	1	4		K	2			54.157	25500000	0.565918	0.210638	0.521805	0.612003	-0.00913429	-0.170591
	1.34179	-1.946	O55022	105	O55022	105	O55022	Membrane-associated progesterone receptor component 1	Pgrmc1	LMAINGKVFDVTKGRKFYGPEGPYGVFAGRD	___1	1	7.60392e-12	102.97	120.6	0.69155	UID341	Color [A=255, R=222, G=222, B=222]	1	4		K	2			39.148	31240000	0.972614	1.33734	1.1281	-0.146849	-2.13991	-0.113186
+	3.39246	-4.107	P56593	141	O55071;P12791;P56593	140;139;141	O55071;P12791;P56593	Cytochrome P450 2B19;Cytochrome P450 2B10;Cytochrome P450 2A12	Cyp2b19;Cyp2b10;Cyp2a12	LRRFSIATLRDFGMGKRGVEERIQEEAGCLI;LRRFSLATMRDFGMGKRSVEERIKEEAQCLV;LRRFSLATMRDFGMGKRSVEERIQEEAQCLV	___1	1	0.0193507	21.455	106.76	-0.62502	UID345	Color [Gray]	1	4		K	2			95.957	14275000	1.0803	1.1092	0.870449	-3.1393	-3.69996	-2.42179
+	2.44713	-3.12255	P12790	147	O55071;P12790	148;147	O55071;P12790	Cytochrome P450 2B19;Cytochrome P450 2B9	Cyp2b19;Cyp2b9	MKEFGMGKRSVEERIKEEAQCLVEELKKYQG;MRDFGMGKRSVEERIKEEAQCLVEELKKYKG	___1	0.999999	1.27784e-05	60.528	71.344	-0.44215	UID346	Color [Gray]	1	4		K	3			71.344	5439400	-0.901159	0.42741	0.582865	-2.76581	-3.06148	-3.43124
+	4.76532	-5.60138	P12790	345	O55071;P12790	346;345	O55071;P12790	Cytochrome P450 2B19;Cytochrome P450 2B9	Cyp2b19;Cyp2b9	QVIGSHRLPTLDDRTKMPYTDAVIHEIQRFS;QVIGSHRLPTLDDRTKMPYTDAVIHEIQRFT	___1	1	2.94001e-28	144.03	156.17	-0.079632	UID347	Color [Gray]	1	4		K	3			68.944	33459000	2.65301	1.95216	2.54916	-3.35823	-3.10101	-3.19056
+	2.73752	-3.88641	P12790	326	O55071;P12790;P12791	327;326;326	O55071;P12790;P12791	Cytochrome P450 2B19;Cytochrome P450 2B9;Cytochrome P450 2B10	Cyp2b19;Cyp2b9;Cyp2b10	FLIMLKYPHVAEKVQKEIDQVIGSHRLPTLD;FLLMLKYPHVTEKVQKEIDQVIGSHRLPTLD;VLLMLKYPHVTEKVQKEIDQVIGSHRLPTLD	___1	1	1.18336e-06	94.127	106.29	-0.17302	UID348	Color [Gray]	1	4		K	2			42.001	17490000	1.95832	1.26681	0.660358	-3.3273	-2.33254	-2.1139
	0.242349	0.771456	O55100	10	O55100	10	O55100	Synaptogyrin-1	Syngr1	______MEGGAYGAGKAGGAFDPYTLVRQPH	___1	1	0.000210511	53.518	66.285	-0.64912	UID349	Color [A=255, R=222, G=222, B=222]	1	4		K	2			55.841	6413000	-3.49643	-1.15683	-1.00089	-0.0733395	-3.03624	-0.230204
+	2.03834	-2.38305	O55111	1012	O55111	1012	O55111	Desmoglein-2	Dsg2	PNGGIPKPLEVTQHLKDAQYVMVRERESILA	___1	0.980912	0.000322408	28.512	35.016	0.53675	UID351	Color [Gray]	1	4		K	5			35.016	2785400	-0.778635	-0.245001	-1.64936	-3.39858	-2.71201	-3.71156
+	3.51844	-3.37644	O55111	987	O55111	987	O55111	Desmoglein-2	Dsg2	APTSTLVDQHYANEEKVLVTERVIQPNGGIP	___1	1	1.8873e-05	44.917	52.909	-0.78486	UID352	Color [Gray]	1	4		K	4			31.775	4638900	-0.601168	0.290972	-0.459604	-3.47361	-3.71662	-3.70889
	0.0337502	-0.114607	O55128	74	O55128	74	O55128	Histone deacetylase complex subunit SAP18	Sap18	YTWMDATLKELTSLVKEVYPEARKKGTHFNF	___1	1	5.70361e-06	61.381	79.693	1.697	UID356	Color [A=255, R=222, G=222, B=222]	1	4		K	2			31.185	16594000	-2.96482	-1.07299	0.0684643	-0.746487	-2.89815	-0.668533
+	0.983029	-2.91662	O55137	42	O55137;Q8BWN8;Q9QYR7	42;42;53	O55137;Q8BWN8;Q9QYR7	Acyl-coenzyme A thioesterase 1;Acyl-coenzyme A thioesterase 4;Acyl-coenzyme A thioesterase 3	Acot1;Acot4;Acot3	APEQPVTLRSVLRDEKGALFRAHARYRADSH	___1	1	0.00184746	31.272	49.081	0.58989	UID357	Color [Gray]	1	4		K	3			49.081	7283400	0.655741	-3.51783	0.556252	-4.09181	-3.39611	-3.56776
	0.0402213	0.0734884	O55143	650	O55143	650	O55143	Sarcoplasmic/endoplasmic reticulum calcium ATPase 2	Atp2a2	CRRIGIFGQDEDVTSKAFTGREFDELSPSAQ	___1	1	0.000217418	37.147	47.204	-0.42205	UID358	Color [A=255, R=222, G=222, B=222]	1	4		K	3			47.204	3924500	-3.46402	-1.94511	-1.91737	-1.69136	-2.5323	-2.88238
+	2.22602	-2.45533	O55143	628	O55143	628	O55143	Sarcoplasmic/endoplasmic reticulum calcium ATPase 2	Atp2a2	CRQAGIRVIMITGDNKGTAVAICRRIGIFGQ	___1	1	1.71547e-05	64.713	69.594	-0.45399	UID361	Color [Gray]	1	4		K	2			48.004	11886000	-1.8426	-0.465088	-1.01067	-3.40653	-4.00778	-3.27005
+	2.73665	-2.63118	O55222	154	O55222	154	O55222	Integrin-linked protein kinase	Ilk	KAKAPLRELLRERAEKMGQNLNRIPYKDTFW	___1	1	0.000472437	47.79	72.643	-0.18423	UID362	Color [Gray]	1	4		K	3			42.629	8280000	-1.06385	-0.32614	-0.744408	-3.06379	-3.91827	-3.04587
	0.0529215	-0.0760557	O55222	341	O55222	341	O55222	Integrin-linked protein kinase	Ilk	MIDEDMTARISMADVKFSFQCPGRMYAPAWV	___1	1	0.00018444	48.174	55.213	0.2451	UID364	Color [A=255, R=222, G=222, B=222]	1	4		K	3			55.213	3844100	-3.01341	-2.01362	-3.36618	-2.35253	-3.33033	-2.93853
	0.775313	-2.28162	O55234	91	O55234	91	O55234	Proteasome subunit beta type-5	Psmb5	DSRATAGAYIASQTVKKVIEINPYLLGTMAG	___1	0.917077	6.24489e-09	109.7	128.01	0.84692	UID365	Color [A=255, R=222, G=222, B=222]	1	4		K	2			69.979	22707000	-3.20062	0.790667	0.655964	-2.90396	-3.4629	-2.23198
	2.41323	-0.797273	O55234	92	O55234	92	O55234	Proteasome subunit beta type-5	Psmb5	SRATAGAYIASQTVKKVIEINPYLLGTMAGG	___1	0.601282	9.7113e-10	111.67	130.94	0.64232	UID366	Color [A=255, R=222, G=222, B=222]	1	4		K	2			130.94	17628000	1.03962	0.790667	0.655964	0.166628	-0.071167	-0.00103188
	0.646585	1.31099	O55239	23	O55239	23	O55239	Nicotinamide N-methyltransferase	Nnmt	KDTYLSHFNPRDYLEKYYSFGSRHCAENEIL	___1	1	2.74501e-05	92.845	117.7	-0.85065	UID367	Color [A=255, R=222, G=222, B=222]	1	4		K	2			64.297	7022300	-3.27863	-3.86916	-2.89032	-0.603567	-1.89193	-3.60964
	0.826981	1.63019	O55239	8	O55239	8	O55239	Nicotinamide N-methyltransferase	Nnmt	________MESGFTSKDTYLSHFNPRDYLEK	___1	1	2.68794e-16	108.38	111.92	-1.9951	UID368	Color [A=255, R=222, G=222, B=222]	1	4		K	3			55.864	40647000	0.664457	0.0112991	-2.20699	1.44809	0.558134	1.35313
	0.19817	0.307515	O70133	859	O70133	859	O70133	ATP-dependent RNA helicase A	Dhx9	LDANDELTPLGRILAKLPIEPRFGKMMIMGC	___1	1	0.00606502	36.057	48.283	0.018745	UID369	Color [A=255, R=222, G=222, B=222]	1	4		K	3			31.286	11265000	-1.8763	-0.756525	-1.44568	-0.0556965	-1.62509	-1.47517
	0.426392	-0.468646	O70133	1050	O70133	1050	O70133	ATP-dependent RNA helicase A	Dhx9	SQDMKYPSPFFVFGEKIRTRAISAKGMTLVT	___1	1	4.24099e-05	54.345	70.977	-0.0033042	UID372	Color [A=255, R=222, G=222, B=222]	1	4		K	3			42.209	18697000	-2.57411	-2.85894	-1.44276	-2.41421	-3.03407	-2.83347
+	3.29219	-3.6253	O70161	97	O70161	97	O70161	Phosphatidylinositol 4-phosphate 5-kinase type-1 gamma	Pip5k1c	AIQLGIGYTVGNLSSKPERDVLMQDFYVVES	___1	1	4.61455e-133	226.37	247.32	-0.43221	UID373	Color [Gray]	1	4		K	2			78.814	119510000	3.6593	3.21635	3.63389	-0.347536	-0.533953	0.515127
	0.465729	-0.502586	O70194	53	O70194	53	O70194	Eukaryotic translation initiation factor 3 subunit D	Eif3d	RLGKVADWTGATYQDKRYTNKYSSQFGGGSQ	___1	1	0.00161955	50.48	60.434	-0.42957	UID374	Color [A=255, R=222, G=222, B=222]	1	4		K	3			38.189	13273000	-2.30559	-2.03923	-1.95143	-2.76151	-3.29605	-1.74645
	0.0531241	0.0867929	O70194	275	O70194	275	O70194	Eukaryotic translation initiation factor 3 subunit D	Eif3d	RSVYSWDIVVQRVGSKLFFDKRDNSDFDLLT	___1	0.999861	0.00388345	40.775	51.927	0.18359	UID375	Color [A=255, R=222, G=222, B=222]	1	4		K	3			51.927	8979600	-2.4419	-2.13985	-3.88127	-2.70487	-3.03683	-2.46094
	1.7761	0.914999	O70194	204	O70194	204	O70194	Eukaryotic translation initiation factor 3 subunit D	Eif3d	EPQDIECCGALEYYDKAFDRITTRSEKPLRS	___1	1	1.36064e-05	45.226	50.827	-0.65843	UID376	Color [A=255, R=222, G=222, B=222]	1	4		K	3			44.632	3042600	-3.57888	-3.49783	-3.95731	-2.75477	-3.08392	-2.45033
	2.08508	1.59069	O70200	76	O70200	76	O70200	Allograft inflammatory factor 1	Aif1	GNGDIDIMSLKRMLEKLGVPKTHLELKRLIR	___1	0.999996	0.00131293	51.406	91.069	0.15096	UID377	Color [A=255, R=222, G=222, B=222]	1	4		K	2			91.069	65415000	1.36554	2.29983	1.46106	3.38968	3.47742	3.0314
	0.429386	-1.88625	O70228	48	O70228	48	O70228	Probable phospholipid-transporting ATPase IIA	Atp9a	GGEPRPRTVWLGHPEKRDQRYPRNVINNQKY	___1	1	0.00710471	36.69	48.283	0.82654	UID378	Color [A=255, R=222, G=222, B=222]	1	4		K	3			38.783	13483000	0.0205097	-0.389818	1.01389	1.98379	-3.70274	-3.29522
	0.698348	-1.14569	O70251	186	O70251	186	O70251	Elongation factor 1-beta	Eef1b	VWGSSKLVPVGYGIKKLQIQCVVEDDKVGTD	___1	0.5844	0.0117419	47.277	63.48	2.1476	UID379	Color [A=255, R=222, G=222, B=222]	1	4		K	2			63.48	13016000	-0.792122	-0.349772	-0.982603	-1.61013	-3.21179	-0.739654
	0.585366	-0.366987	O70252	198	O70252	198	O70252	Heme oxygenase 2	Hmox2	TQFYLFEHVDNAQQFKQFYRARMNALDLNLK	___1	1	1.19271e-06	49.684	55.588	-1.0732	UID380	Color [A=255, R=222, G=222, B=222]	1	4		K	4			35.628	11947000	-2.91807	-3.04331	-3.59108	-3.17623	-3.77388	-3.70333
	0.462847	0.944689	O70252	168	O70252	168	O70252	Heme oxygenase 2	Hmox2	YTRYMGDLSGGQVLKKVAQRALKLPSTGEGT	___1	0.580562	2.07274e-05	74.525	82.749	0.55544	UID382	Color [A=255, R=222, G=222, B=222]	1	4		K	2			82.749	9171600	-3.03785	-2.17707	-3.98074	-1.81706	-3.47683	-1.06771
+	1.39409	4.23326	O70291	73	O70291	73	O70291	G protein-coupled receptor kinase 4	Grk4	KQPIGRLLFRQFCDTKPDLKRCIEFLDAVAE	___1	0.999841	0.0264231	15.111	40.496	1.4104	UID383	Color [Gray]	1	4		K	2			40.496	102030000	2.78385	-0.750977	-0.846726	3.12691	5.58702	5.17201
+	3.396	-2.90261	O70303	139	O70303	139	O70303	Cell death activator CIDE-B	Cideb	PKHSKDIARITFDVYKQNPRDLFGSLNVKAT	___1	1	0.000347254	69.451	85.676	-0.29367	UID384	Color [Gray]	1	4		K	2			85.676	10917000	-0.394184	-0.402937	-0.158737	-3.33857	-2.73465	-3.59047
	0.0155814	-0.0331775	O70310	107	O70310	107	O70310	Glycylpeptide N-tetradecanoyltransferase 1	Nmt1	IQKAIELFSVGQGPAKTMEEASKRSYQFWDT	___1	0.999995	4.57648e-38	117.46	132.62	-0.46712	UID385	Color [A=255, R=222, G=222, B=222]	1	4		K	3			126.22	61432000	-4.35427	-2.42663	-2.27737	-3.49549	-2.9032	-2.75911
	1.1777	0.804144	O70310	114	O70310	114	O70310	Glycylpeptide N-tetradecanoyltransferase 1	Nmt1	FSVGQGPAKTMEEASKRSYQFWDTQPVPKLG	___1	1	0.0215335	49.76	84.568	-0.45643	UID386	Color [A=255, R=222, G=222, B=222]	1	4		K	2			84.568	5964700	-3.37992	-3.48812	-2.78355	-2.74549	-2.53379	-1.95989
	0.713028	0.659055	O70310	482	O70310	482	O70310	Glycylpeptide N-tetradecanoyltransferase 1	Nmt1	FGIGDGNLQYYLYNWKCPSMGAEKVGLVLQ_	___1	0.999927	1.03394e-05	54.369	60.464	-0.36178	UID387	Color [A=255, R=222, G=222, B=222]	1	4		K	3			60.464	18189000	-3.16659	-3.46791	-4.04103	-3.25517	-2.22886	-3.21433
	0.957286	-2.26149	O70325	162	O70325;Q91XR9	162;218	O70325	Phospholipid hydroperoxide glutathione peroxidase, mitochondrial;Phospholipid hydroperoxide glutathione peroxidase, nuclear	Gpx4	MKVQPKGRGMLGNAIKWNFTKFLIDKNGCVV	___1	0.997393	5.93726e-05	41.36	72.434	0.017795	UID391	Color [A=255, R=222, G=222, B=222]	1	4		K	2			72.434	10380000	0.069355	-0.258692	-0.139397	-3.47167	-3.47404	-0.167494
	0.0949474	0.0564901	O70348	304	O70348	304	O70348	Decapping and exoribonuclease protein	Dxo	VVAGFRNPEGFVCSLKTFPTMEMFENVRNDR	___1	1	3.14481e-06	62.998	70.99	-2.3542	UID392	Color [A=255, R=222, G=222, B=222]	1	4		K	3			70.99	9232700	-3.22971	-3.53931	-2.97555	-2.96564	-3.43739	-3.17206
	0.649876	-1.60743	O70404	24	O70404	24	O70404	Vesicle-associated membrane protein 8	Vamp8	GNDRVRNLQSEVEGVKNIMTQNVERILSRGE	___1	1	2.43581e-05	50.348	59.512	0.37702	UID393	Color [A=255, R=222, G=222, B=222]	1	4		K	3			59.512	5162300	-0.349501	-0.238548	0.318623	-1.18028	-3.80566	-0.105761
	0.319371	0.375062	O70422	453	O70422	453	O70422	General transcription factor IIH subunit 4	Gtf2h4	AKRLMVVTPAGHSDVKRFWKRQKHSS_____	___1	1	2.78884e-06	63.81	77.527	1.5254	UID394	Color [A=255, R=222, G=222, B=222]	1	4		K	3			77.527	8014700	-2.47324	-3.5377	-3.41132	-2.90761	-2.11029	-3.27918
+	3.63318	-3.06103	O70435	57	O70435	57	O70435	Proteasome subunit alpha type-3	Psma3	CKDGVVFGVEKLVLSKLYEEGSNKRLFNVDR	___1	0.999363	0.0025047	28.86	40.552	0.90568	UID396	Color [Gray]	1	4		K	3			40.552	8111700	-0.0588818	-0.0993938	-0.347504	-3.46975	-2.77624	-3.44289
+	1.68264	-2.92186	O70439	24	O70439	24	O70439	Syntaxin-7	Stx7	GDSAQLAQRISSNIQKITQCSVEIQRTLNQL	___1	1	3.73075e-16	106.94	116.35	1.3799	UID397	Color [Gray]	1	4		K	3			40.52	12120000	0.608692	0.718073	0.77033	-2.77612	-3.22313	-0.669226
	0.859516	2.31089	O70456	11	O70456	11	O70456	14-3-3 protein sigma	Sfn	_____MERASLIQKAKLAEQAERYEDMAAFM	___1	1	0.000574956	46.853	80.231	-0.21217	UID398	Color [A=255, R=222, G=222, B=222]	1	4		K	3			36.585	15984000	-3.07468	-0.740789	-2.62363	1.40033	-1.87091	0.964159
	1.21357	1.74692	O70458	786	O70458	786	O70458	Oncostatin-M-specific receptor subunit beta	Osmr	IPNPYKSSILSLIKSKKNPHLIMNVKDCIPD	___1	0.59115	0.0185025	26.522	47.603	0.27163	UID399	Color [A=255, R=222, G=222, B=222]	1	4		K	2			47.603	4649600	-3.21135	-3.55773	-2.57046	-0.216162	-1.58135	-2.30129
	1.96857	-0.786175	O70475	107	O70475	107	O70475	UDP-glucose 6-dehydrogenase	Ugdh	PTKTYGMGKGRAADLKYIEACARRIVQNSNG	___1	1	0.0014067	43.623	60.563	-0.48629	UID400	Color [A=255, R=222, G=222, B=222]	1	4		K	2			44.309	2445000	-1.98118	-1.91734	-1.56692	-2.48226	-2.84293	-2.49878
	0.237382	-0.165138	O70475	207	O70475	207	O70475	UDP-glucose 6-dehydrogenase	Ugdh	VRALCAVYEHWVPKEKILTTNTWSSELSKLA	___1	0.999995	0.000672754	40.4	57.836	0.54788	UID401	Color [A=255, R=222, G=222, B=222]	1	4		K	2			57.836	7586300	-3.17665	-2.76639	-3.29611	-3.63055	-2.86203	-3.24199
	0.00532663	-0.00489569	O70475	329	O70475	329	O70475	UDP-glucose 6-dehydrogenase	Ugdh	FASRIIDSLFNTVTDKKIAILGFAFKKDTGD	___1	0.517538	0.00649868	25.814	41.704	0.036599	UID402	Color [A=255, R=222, G=222, B=222]	1	4		K	2			41.704	6677000	-2.68609	-3.08461	-3.46287	-2.77737	-3.462	-3.00888
	0.186772	-0.196322	O70475	330	O70475	330	O70475	UDP-glucose 6-dehydrogenase	Ugdh	ASRIIDSLFNTVTDKKIAILGFAFKKDTGDT	___1	0.5	0.00649868	20.993	34.179	0.40588	UID403	Color [A=255, R=222, G=222, B=222]	1	4		K	3			34.179	4833600	-2.6244	-2.90873	-2.79922	-2.3059	-2.9492	-3.66622
+	1.33784	-2.26157	O70475	190	O70475	190	O70475	UDP-glucose 6-dehydrogenase	Ugdh	PDRVLIGGDETPEGQKAVRALCAVYEHWVPK	___1	1	2.11641e-10	65.271	91.812	0.44994	UID406	Color [Gray]	1	4		K	2			32.946	22742000	-2.84255	-0.652819	-0.703842	-3.37907	-4.30683	-3.29802
	0.0587146	-0.105815	O70492	119	O70492	119	O70492	Sorting nexin-3	Snx3	RGDDGIFDDNFIEERKQGLEQFINKVAGHPL	___1	0.999964	0.00189899	29.505	55.064	2.5717	UID407	Color [A=255, R=222, G=222, B=222]	1	4		K	2			49.418	9180800	-3.07392	-3.27283	-1.62596	-2.29105	-3.43795	-2.56115
+	1.99729	-3.36518	O70492	95	O70492	95	O70492	Sorting nexin-3	Snx3	ELERESKVVVPPLPGKAFLRHVPFRGDDGIF	___1	1	7.0953e-06	68.656	75.695	-0.81115	UID408	Color [Gray]	1	4		K	3			36.847	19645000	0.639357	1.81577	1.26612	-3.17937	-2.25157	-0.943354
	0.723594	-0.881087	O70570	694	O70570	694	O70570	Polymeric immunoglobulin receptor;Secretory component	Pigr	MSISSYRTDISMADFKNSRDLGGNDNMGASP	___1	1	0.000607171	42.546	55.314	-0.53708	UID410	Color [A=255, R=222, G=222, B=222]	1	4		K	2			42.001	6107700	-2.54622	-1.5094	-1.32489	-1.86985	-2.96614	-3.18778
+	3.23743	-5.13493	O70589	665	O70589	665	O70589	Peripheral plasma membrane protein CASK	Cask	SKDDHNWWQGKLENSKNGTAGLIPSPELQEW	___1	1	1.00896e-16	92.669	101.49	-2.6963	UID411	Color [Gray]	1	4		K	3			58.49	25719000	0.596945	1.82417	1.86239	-4.26849	-3.20578	-3.64702
	0.678776	2.10728	O88282	349	O88282	349	O88282	B-cell CLL/lymphoma 6 member B protein	Bcl6b	YKGNLASHRTVHTGEKPYRCSICGARFNRPA	___1	1	0.0015133	9.3734	53.751	0.15487	UID412	Color [A=255, R=222, G=222, B=222]	1	4		K	2			53.751	68645000	3.32807	-0.255421	-0.530388	1.62487	3.7161	3.52312
	1.4355	1.5102	O88342	38	O88342	38	O88342	WD repeat-containing protein 1	Wdr1	LGGDPKGDHFLYTNGKCVILRNIDNPAIADI	___1	1	2.55193e-30	153.48	162.48	-0.73343	UID415	Color [A=255, R=222, G=222, B=222]	1	4		K	3			49.298	99073000	-0.661756	0.174643	-0.179672	0.984108	0.752415	2.12728
	0.378567	-0.303153	O88342	7	O88342	7	O88342	WD repeat-containing protein 1	Wdr1	_________MPYEIKKVFASLPQVERGVSKI	___1	1	0.00405192	36.19	67.563	0.91775	UID416	Color [A=255, R=222, G=222, B=222]	1	4		K	2			58.676	3556500	-2.68877	-2.43895	-3.10432	-2.6136	-2.97203	-3.55587
	1.0281	0.487837	O88342	81	O88342	81	O88342	WD repeat-containing protein 1	Wdr1	YAPSGFYIASGDISGKLRIWDTTQKEHLLKY	___1	1	4.803e-06	68.861	77.506	0.42553	UID417	Color [A=255, R=222, G=222, B=222]	1	4		K	2			39.006	37717000	-3.41209	-2.87666	-3.16457	-2.68616	-2.9288	-2.37484
	0.458896	-0.553983	O88342	104	O88342	104	O88342	WD repeat-containing protein 1	Wdr1	QKEHLLKYEYQPFAGKIKDIAWTEDSKRIAV	___1	0.947838	0.000539218	51.173	73.665	0.22251	UID418	Color [A=255, R=222, G=222, B=222]	1	4		K	3			60.598	33370000	-3.39172	-1.77054	-2.78109	-2.94703	-3.0202	-3.63807
	0.164458	-0.211086	O88342	106	O88342	106	O88342	WD repeat-containing protein 1	Wdr1	EHLLKYEYQPFAGKIKDIAWTEDSKRIAVVG	___1	0.680202	0.000382301	51.715	71.501	-0.6018	UID419	Color [A=255, R=222, G=222, B=222]	1	4		K	2			71.501	15820000	-3.04969	-3.18236	-2.59263	-4.05025	-2.72531	-2.68239
	0.71561	-1.83539	O88384	13	O88384	13	O88384	Vesicle transport through interaction with t-SNAREs homolog 1B	Vti1b	___MAASAASSEHFEKLHEIFRGLLEDLQGV	___1	1	2.65597e-19	102.51	129.32	-0.15641	UID420	Color [A=255, R=222, G=222, B=222]	1	4		K	4			58.159	71172000	2.1282	0.805559	1.87247	0.949862	-2.4313	0.781502
+	1.7398	-1.78758	O88384	190	O88384	190	O88384	Vesicle transport through interaction with t-SNAREs homolog 1B	Vti1b	ERTKSRLVNTNENLSKSRKILRSMSRKVITN	___1	1	0.00831742	23.862	34.386	-0.51759	UID421	Color [Gray]	1	4		K	3			34.386	2146500	-1.29178	-0.700058	-1.41488	-3.32067	-3.34091	-2.10788
+	1.50321	-3.05076	O88428	174	O88428	174	O88428	Bifunctional 3'-phosphoadenosine 5'-phosphosulfate synthase 2;Sulfate adenylyltransferase;Adenylyl-sulfate kinase	Papss2	RDVKGLYKRARAGEIKGFTGIDSDYEKPETP	___1	1	1.69506e-10	72.744	85.801	-1.1392	UID422	Color [Gray]	1	4		K	1			58.661	19332000	1.37542	-0.286648	0.690563	-3.40785	-3.10921	-0.855898
	0.485872	0.550572	O88428	313	O88428	313	O88428	Bifunctional 3'-phosphoadenosine 5'-phosphosulfate synthase 2;Sulfate adenylyltransferase;Adenylyl-sulfate kinase	Papss2	INMSIPIVLPVSADDKARLEGCSKFALMYEG	___1	1	7.19289e-05	35.859	49.089	0.23314	UID423	Color [A=255, R=222, G=222, B=222]	1	4		K	3			36.111	5432300	-2.47994	-2.79947	-3.9847	-2.50819	-2.23568	-2.86852
	1.29864	1.17221	O88428	276	O88428	276	O88428	Bifunctional 3'-phosphoadenosine 5'-phosphosulfate synthase 2;Sulfate adenylyltransferase;Adenylyl-sulfate kinase	Papss2	LSEGWATPLKGFMREKEYLQTLHFDTLLDGV	___1	1	1.56474e-33	118.03	136.49	-0.065843	UID424	Color [A=255, R=222, G=222, B=222]	1	4		K	3			136.49	112840000	-0.0605125	0.607513	0.513063	0.956587	2.21419	1.4059
+	1.03636	-2.9914	O88428	400	O88428	400	O88428	Bifunctional 3'-phosphoadenosine 5'-phosphosulfate synthase 2;Sulfate adenylyltransferase;Adenylyl-sulfate kinase	Papss2	WDDGLDQYRLTPLELKQKCKDMNADAVFAFQ	___1	0.997892	0.000814766	78.004	98.629	-0.01368	UID425	Color [Gray]	1	4		K	2			98.629	105440000	1.93144	1.52288	1.36484	-2.47526	-2.96972	1.28994
	0.0699822	-0.340463	O88451	239	O88451	239	O88451	Retinol dehydrogenase 7	Rdh7	KLWDQTSSEVKEVYDKNFLDSYIKAIQSLTD	___1	0.999874	0.000847454	30.108	49.35	-2.2158	UID426	Color [A=255, R=222, G=222, B=222]	1	4		K	2			49.35	12452000	-0.136806	0.524805	-4.00003	-0.620201	-3.44625	-0.566976
+	1.68654	-3.55276	O88451	224	O88451	224	O88451	Retinol dehydrogenase 7	Rdh7	RTNVSNYERLSHSIEKLWDQTSSEVKEVYDK	___1	1	9.45762e-12	95.182	99.451	0.37095	UID427	Color [Gray]	1	4		K	3			99.451	10075000	1.21736	0.232428	0.812401	-1.13168	-4.27701	-2.9874
	0.863597	-2.60218	O88451	98	O88451;Q9R092	98;98	O88451;Q9R092	Retinol dehydrogenase 7;17-beta-hydroxysteroid dehydrogenase type 6	Rdh7;Hsd17b6	DVTKTESIVAATQWVKERVGDRGLWGLVNNA;DVTKTESIVAATQWVKERVGNRGLWGLVNNA	___1	1	6.80271e-13	110.43	136.48	1.2419	UID429	Color [A=255, R=222, G=222, B=222]	1	4		K	3			47.532	33457000	1.59159	0.858706	1.37963	-2.44215	-2.96142	1.42694
	0.128154	-0.149015	O88451	64	O88451	64	O88451	Retinol dehydrogenase 7	Rdh7	LDRRGMRVLAACLTEKGAEQLRNKTSDRLET	___1	1	3.22113e-80	182	225.31	-0.0064534	UID430	Color [A=255, R=222, G=222, B=222]	1	4		K	3			53.403	192690000	0.873083	1.5634	1.60642	0.534464	1.31678	1.74461
	0.123915	0.202338	O88522	302	O88522	302	O88522	NF-kappa-B essential modulator	Ikbkg	VMETVPVLKAQADIYKADFQAERHAREKLVE	___1	1	0.0010772	46.927	56.359	0.48212	UID431	Color [A=255, R=222, G=222, B=222]	1	4		K	2			33.409	4565900	-3.37577	-2.77256	-2.46832	-3.31443	-3.08574	-1.60946
	0.378692	0.585666	O88543	125	O88543	125	O88543	COP9 signalosome complex subunit 3	Cops3	ALVERKQPLRGIGILKQAIDKMQMNTNQLTS	___1	0.867728	0.0143331	19.948	46.462	0.088198	UID432	Color [A=255, R=222, G=222, B=222]	1	4		K	2			46.462	2468700	-2.41405	-2.82674	-2.39893	-1.17517	-3.21586	-1.4917
	0.157723	0.486717	O88569	113	O88569	113	O88569	Heterogeneous nuclear ribonucleoproteins A2/B1	Hnrnpa2b1	AREESGKPGAHVTVKKLFVGGIKEDTEEHHL	___1	0.527475	0.00402039	24.973	37.954	0.72764	UID435	Color [A=255, R=222, G=222, B=222]	1	4		K	3			33.685	12504000	-2.45375	-0.342712	-2.33053	-2.30135	0.634338	-1.99984
+	2.68676	-3.41844	O88569	59	O88569	59	O88569	Heterogeneous nuclear ribonucleoproteins A2/B1	Hnrnpa2b1	WGKLTDCVVMRDPASKRSRGFGFVTFSSMAE	___1	1	0.000183329	37.651	59.185	0.1699	UID436	Color [Gray]	1	4		K	3			41.401	17021000	0.835457	0.0714474	-0.537065	-2.79458	-3.37027	-3.72064
+	2.73697	-4.09408	O88569	46	O88569	46	O88569	Heterogeneous nuclear ribonucleoproteins A2/B1	Hnrnpa2b1	ETTEESLRNYYEQWGKLTDCVVMRDPASKRS	___1	0.999756	1.96218e-05	61.298	65.25	0.48459	UID437	Color [Gray]	1	4		K	4			65.25	11276000	1.34445	1.3394	0.379801	-2.33943	-3.90953	-2.96963
	0.461286	-0.490541	O88587	264	O88587	264	O88587	Catechol O-methyltransferase	Comt	GLEKAVYQGPGSSPVKS______________	___1	1	0.00505051	36.452	53.683	0.14154	UID438	Color [A=255, R=222, G=222, B=222]	1	4		K	2			53.683	19548000	1.27346	0.0679722	0.166552	0.362774	0.141275	-0.467684
	0.448786	-1.42778	O88587	205	O88587	205	O88587	Catechol O-methyltransferase	Comt	YLPDTLLLEECGLLRKGTVLLADNVIVPGTP	___1	1	1.47669e-13	89.685	100.19	1.0423	UID439	Color [A=255, R=222, G=222, B=222]	1	4		K	3			92.792	20684000	0.769604	0.443428	1.37568	0.0207825	-3.12486	1.40946
+	3.39747	-3.75276	O88587	252	O88587	252	O88587	Catechol O-methyltransferase	Comt	YSSYLEYMKVVDGLEKAVYQGPGSSPVKS__	___1	0.999996	5.84964e-05	51.691	57.009	0.19901	UID440	Color [Gray]	1	4		K	3			57.009	17194000	-0.309904	0.512186	0.0189304	-3.76428	-4.05845	-3.21434
	0.315018	-0.870999	O88685	248	O88685	248	O88685	26S protease regulatory subunit 6A	Psmc3	GTGKTLLARACAAQTKATFLKLAGPQLVQMF	___1	0.996349	0.00038844	66.339	72.643	0.25142	UID441	Color [A=255, R=222, G=222, B=222]	1	4		K	2			72.643	7844200	-2.92144	-0.293638	-0.556068	-0.607325	-2.80235	-2.97448
	0.0269291	0.103617	O88685	128	O88685	128	O88685	26S protease regulatory subunit 6A	Psmc3	NIDLDSQRKGKCAVIKTSTRQTYFLPVIGLV	___1	1	0.0063755	60.075	69.825	-1.7354	UID443	Color [A=255, R=222, G=222, B=222]	1	4		K	2			53.166	7588500	-1.96953	-0.193546	-1.35968	0.0690727	-3.43217	0.151199
	1.05138	-2.40777	O88685	400	O88685	400	O88685	26S protease regulatory subunit 6A	Psmc3	EELARCTDDFNGAQCKAVCVEAGMIALRRGA	___1	1	2.97308e-07	68.999	77.287	0.24433	UID444	Color [A=255, R=222, G=222, B=222]	1	4		K	4			53.779	23526000	0.0871429	1.06505	0.851023	-1.24967	-3.72548	-0.244942
	0.515344	3.44101	O88685	279	O88685	279	O88685	26S protease regulatory subunit 6A	Psmc3	IGDGAKLVRDAFALAKEKAPSIIFIDELDAI	___1	0.98727	0.00132594	81.014	104.06	-0.21131	UID445	Color [A=255, R=222, G=222, B=222]	1	4		K	2			104.06	467240000	5.10062	5.38744	-3.5225	5.6331	6.12524	5.53024
+	3.19752	7.22799	O88685	82	O88685	82	O88685	26S protease regulatory subunit 6A	Psmc3	HELQAMKDKIKENSEKIKVNKTLPYLVSNVI	___1	0.955037	0.0014356	31.192	74.962	0.062686	UID447	Color [Gray]	1	4		K	3			44.543	99272000	-3.76081	-1.4273	-2.435	5.14889	4.08301	4.82895
	1.536	0.867495	O88685	59	O88685	59	O88685	26S protease regulatory subunit 6A	Psmc3	IVQRTRLLDSEIKIMKSEVLRVTHELQAMKD	___1	1	0.0076576	55.019	86.953	0.72277	UID448	Color [A=255, R=222, G=222, B=222]	1	4		K	2			77.282	26492000	0.210388	0.312246	0.354437	1.67307	0.927261	0.879231
+	2.5189	1.63048	O88685	149	O88685	149	O88685	26S protease regulatory subunit 6A	Psmc3	TYFLPVIGLVDAEKLKPGDLVGVNKDSYLIL	___1	1	1.65081e-13	75.884	96.171	0.38773	UID449	Color [Gray]	1	4		K	3			90.827	249530000	1.74077	2.54415	1.86847	3.7735	3.60643	3.66489
	0.292002	-1.31435	O88685	56	O88685	56	O88685	26S protease regulatory subunit 6A	Psmc3	TEEIVQRTRLLDSEIKIMKSEVLRVTHELQA	___1	0.999279	0.000423188	33.356	80.438	-0.51933	UID451	Color [A=255, R=222, G=222, B=222]	1	4		K	3			74.162	55641000	1.50031	1.71287	1.86921	2.3451	-3.25309	2.04732
+	2.37008	-2.26317	O88685	19	O88685	19	O88685	26S protease regulatory subunit 6A	Psmc3	MNLLPTPESPVTRQEKMATVWDEAEQDGIGE	___1	1	9.57469e-12	80.038	92.913	0.5349	UID453	Color [Gray]	1	4		K	3			92.913	28497000	1.86729	2.61479	2.17739	-0.57703	-0.0841999	0.531189
	0.561217	-1.44871	O88685	212	O88685	212	O88685	26S protease regulatory subunit 6A	Psmc3	QIQELVEAIVLPMNHKEKFENLGIQPPKGVL	___1	0.812408	0.000420985	31.949	41.871	0.60994	UID454	Color [A=255, R=222, G=222, B=222]	1	4		K	4			35.64	6824200	-2.86218	0.0757046	-0.0657101	-1.14532	-3.13515	-2.91785
+	2.10674	-2.22831	O88685	214	O88685	214	O88685	26S protease regulatory subunit 6A	Psmc3	QELVEAIVLPMNHKEKFENLGIQPPKGVLMY	___1	0.543834	8.57562e-05	34.329	54.768	-0.56508	UID455	Color [Gray]	1	4		K	3			54.768	4380300	-0.390078	-0.128153	-0.428228	-3.30375	-2.55208	-1.77555
	0.575076	-1.92497	O88685	73	O88685	73	O88685	26S protease regulatory subunit 6A	Psmc3	MKSEVLRVTHELQAMKDKIKENSEKIKVNKT	___1	0.99511	0.000190862	66.502	73.632	-0.02125	UID456	Color [A=255, R=222, G=222, B=222]	1	4		K	3			67.385	45071000	1.72179	2.32299	1.85732	-2.90836	1.33763	1.69791
	1.24975	0.784771	O88738	2293	O88738	2293	O88738	Baculoviral IAP repeat-containing protein 6	Birc6	QMEKEKIQSNKGSSYKLLVEQAKLKQATSKH	___1	1	0.000242457	67.927	79.974	0.89604	UID458	Color [A=255, R=222, G=222, B=222]	1	4		K	2			79.974	34775000	0.275448	-0.304176	-0.0657272	0.795536	0.314428	1.14989
	1.06607	-0.988672	O88792	278	O88792	278	O88792	Junctional adhesion molecule A	F11r	RGYFERTKKGTAPGKKVIYSQPSTRSEGEFK	___1	1	0.00444151	28.048	50.878	2.2564	UID459	Color [A=255, R=222, G=222, B=222]	1	4		K	2			47.198	5026000	-2.47465	-1.70483	-1.97672	-3.3496	-2.29812	-3.47449
	1.57499	-1.22637	O88811	202	O88811	202	O88811	Signal transducing adapter molecule 2	Stam2	ETKALYPPAESQLNNKAARRVRALYDFEAVE	___1	1	0.00123114	26.46	38.376	0.13013	UID460	Color [A=255, R=222, G=222, B=222]	1	4		K	3			38.376	1992500	-2.01228	-2.08583	-2.40699	-2.80998	-3.97636	-3.39787
+	3.16867	-6.37411	O88833	252	O88833	252	O88833	Cytochrome P450 4A10	Cyp4a10	QNDTIYKLSSNGRLAKQACQLAHDHTDGVIK	___1	1	2.27665e-16	98.844	111.33	-0.50239	UID462	Color [Gray]	1	4		K	3			82.707	128000000	4.21683	4.13455	3.34368	-1.31879	-2.72719	-3.38127
+	2.57638	-2.66884	O88833	270	O88833	270	O88833	Cytochrome P450 4A10	Cyp4a10	CQLAHDHTDGVIKLRKDQLQDEGELEKIKKK	___1	0.999997	0.000400615	38.759	54.898	0.29487	UID463	Color [Gray]	1	4		K	3			54.898	6118900	0.418606	0.239895	-0.774237	-2.94945	-2.74488	-2.42793
+	1.4623	-3.6822	O88833	243	O88833	243	O88833	Cytochrome P450 4A10	Cyp4a10	HSRVRNIFHQNDTIYKLSSNGRLAKQACQLA	___1	1	7.6303e-36	121.88	153.48	0.59492	UID464	Color [Gray]	1	4		K	3			60.307	26449000	2.04007	2.34355	1.21073	-3.53186	-2.20484	0.284464
	0.372975	-0.477471	O88844	374	O88844	374	O88844	Isocitrate dehydrogenase [NADP] cytoplasmic	Idh1	LEDVCIETIEAGFMTKDLAACIKGLPNVQRS	___1	0.997028	6.63021e-05	39.235	45.395	-0.58181	UID465	Color [A=255, R=222, G=222, B=222]	1	4		K	3			45.011	6305300	-3.05611	-1.57679	-1.51069	-2.21428	-2.51654	-2.84517
	0.306491	-1.10006	O88844	151	O88844	151	O88844	Isocitrate dehydrogenase [NADP] cytoplasmic	Idh1	GDQYRATDFVVPGPGKVEITYTPKDGTQKVT	___1	0.99999	1.17234e-22	105.54	116.13	0.57225	UID466	Color [A=255, R=222, G=222, B=222]	1	4		K	3			116.13	92317000	-4.08415	-0.218874	-0.280546	-1.21582	-3.19881	-3.46913
	1.31643	-0.97237	O88844	81	O88844	81	O88844	Isocitrate dehydrogenase [NADP] cytoplasmic	Idh1	KYNVGVKCATITPDEKRVEEFKLKQMWKSPN	___1	1	0.00106451	67.814	93.551	-1.0251	UID467	Color [A=255, R=222, G=222, B=222]	1	4		K	2			60.973	6672700	-2.45056	-1.51805	-2.34424	-3.33413	-2.72741	-3.16842
	0.107077	0.200943	O88844	58	O88844	58	O88844	Isocitrate dehydrogenase [NADP] cytoplasmic	Idh1	DLGIENRDATNDQVTKDAAEAIKKYNVGVKC	___1	0.999988	2.69641e-07	78.001	83.106	-0.74968	UID468	Color [A=255, R=222, G=222, B=222]	1	4		K	3			83.106	30983000	-3.01206	-1.09002	-1.59416	-2.0285	-2.08129	-0.983625
	0.25167	0.335982	O88844	224	O88844	224	O88844	Isocitrate dehydrogenase [NADP] cytoplasmic	Idh1	LSTKNTILKKYDGRFKDIFQEIYDKKYKSQF	___1	0.998095	0.0188209	24.555	31.215	-1.0212	UID469	Color [A=255, R=222, G=222, B=222]	1	4		K	3			31.215	7972200	-3.17453	-3.95499	-3.23154	-2.28757	-3.89997	-3.16557
	0.0606111	-0.294898	O88844	27	O88844	27	O88844	Isocitrate dehydrogenase [NADP] cytoplasmic	Idh1	EMQGDEMTRIIWELIKEKLILPYVELDLHSY	___1	0.977033	0.00135638	69.431	95.815	-0.032361	UID473	Color [A=255, R=222, G=222, B=222]	1	4		K	3			64.711	52569000	-3.18883	-2.49111	1.01725	-2.41652	0.228298	-3.35916
	0.303458	-1.12981	O88844	29	O88844	29	O88844	Isocitrate dehydrogenase [NADP] cytoplasmic	Idh1	QGDEMTRIIWELIKEKLILPYVELDLHSYDL	___1	0.80566	0.00132011	75.275	104.44	-0.085707	UID474	Color [A=255, R=222, G=222, B=222]	1	4		K	2			95.531	67229000	1.13163	1.83183	1.84243	-2.35975	1.04938	2.72682
+	2.07284	-2.47149	O88844	260	O88844	260	O88844	Isocitrate dehydrogenase [NADP] cytoplasmic	Idh1	CYEHRLIDDMVAQAMKSEGGFIWACKNYDGD	___1	1	9.15776e-17	98.384	102.37	-0.76866	UID475	Color [Gray]	1	4		K	3			102.37	87333000	0.448807	0.353621	1.40438	-0.970577	-2.20921	-2.02786
	0.865719	-1.52924	O88844	126	O88844	126	O88844	Isocitrate dehydrogenase [NADP] cytoplasmic	Idh1	AIICKNIPRLVTGWVKPIIIGRHAYGDQYRA	___1	1	2.04051e-08	105.84	121.73	0.38255	UID476	Color [A=255, R=222, G=222, B=222]	1	4		K	2			116.52	142620000	-0.875494	0.0530567	-2.55673	-2.44057	-3.25401	-2.2723
+	1.09199	-2.5768	O88844	321	O88844	321	O88844	Isocitrate dehydrogenase [NADP] cytoplasmic	Idh1	EAAHGTVTRHYRMYQKGQETSTNPIASIFAW	___1	1	3.90545e-11	82.731	97.417	-0.40103	UID477	Color [Gray]	1	4		K	3			48.354	57727000	2.16502	2.14271	2.2517	0.902294	-2.59753	0.524252
	1.36742	-1.18802	O88844	93	O88844	93	O88844	Isocitrate dehydrogenase [NADP] cytoplasmic	Idh1	PDEKRVEEFKLKQMWKSPNGTIRNILGGTVF	___1	1	0.00377021	47.627	55.567	-0.10641	UID478	Color [A=255, R=222, G=222, B=222]	1	4		K	3			46.706	17984000	-2.40112	-2.8126	-2.2095	-3.51126	-4.35597	-3.12003
+	1.41767	-2.57333	O88844	87	O88844	87	O88844	Isocitrate dehydrogenase [NADP] cytoplasmic	Idh1	KCATITPDEKRVEEFKLKQMWKSPNGTIRNI	___1	0.9845	0.00635594	48.752	63.419	0.25695	UID479	Color [Gray]	1	4		K	3			48.283	8022500	-2.42583	-0.707485	-0.110628	-3.29144	-3.06222	-4.61028
+	2.37149	-3.92405	O88844	243	O88844	243	O88844	Isocitrate dehydrogenase [NADP] cytoplasmic	Idh1	QEIYDKKYKSQFEAQKICYEHRLIDDMVAQA	___1	1	3.50347e-09	114.55	122.46	0.39081	UID480	Color [Gray]	1	4		K	3			33.204	31538000	2.48172	1.98037	1.15055	-1.80978	-3.09792	-1.25183
+	0.916619	-3.84353	O88876	142	O88876	142	O88876	Short-chain dehydrogenase/reductase 3	Dhrs3	VHGKSLMDSDDDALLKSQHVNTLGQFWTTKA	___1	1	1.2568e-20	97.179	103.9	-0.19555	UID481	Color [Gray]	1	4		K	4			102.21	67356000	1.38604	1.17927	1.67691	-3.63133	-5.04687	1.38982
	0.528734	-0.339876	O88952	161	O88952	161	O88952	Protein lin-7 homolog C	Lin7c	VSVEGEHHEKAVELLKAAQGKVKLVVRYTPK	___1	0.994285	0.00412736	34.531	57.96	-0.65508	UID484	Color [A=255, R=222, G=222, B=222]	1	4		K	2			34.253	921010	-2.8158	-2.98846	-2.6831	-3.64214	-2.71131	-3.15354
+	3.2852	-3.71634	O88962	324	O88962	324	O88962	7-alpha-hydroxycholest-4-en-3-one 12-alpha-hydroxylase	Cyp8b1	EEATRVMGKARLEAKKSFTFTPSALKHTPVL	___1	1	0.00305638	47.36	70.1	2.4382	UID486	Color [Gray]	1	4		K	2			70.1	16740000	0.601078	0.959209	0.699596	-2.31928	-3.5139	-3.05594
	0.526293	-1.72748	O88962	334	O88962	334	O88962	7-alpha-hydroxycholest-4-en-3-one 12-alpha-hydroxylase	Cyp8b1	RLEAKKSFTFTPSALKHTPVLDSVMEESLRL	___1	1	1.61379e-08	66.027	79.347	-0.0074948	UID487	Color [A=255, R=222, G=222, B=222]	1	4		K	3			31.775	9159800	-0.0585556	-0.722321	0.310987	-3.72369	0.891397	-2.82003
+	3.85303	-4.14258	O88962	420	O88962	420	O88962	7-alpha-hydroxycholest-4-en-3-one 12-alpha-hydroxylase	Cyp8b1	DRFLNPDGTRKVDFYKSGKKIHHYSMPWGSG	___1	0.991917	0.0109377	32.472	44.203	-0.02925	UID488	Color [Gray]	1	4		K	3			44.203	9564200	0.534065	0.996992	0.806637	-3.87069	-3.18595	-3.03342
+	2.11451	-2.52028	O88962	94	O88962	94	O88962	7-alpha-hydroxycholest-4-en-3-one 12-alpha-hydroxylase	Cyp8b1	VMDPLSFGPIIKNTEKALDFQSYAKELVLKV	___1	0.999982	0.00186789	46.252	54.784	-0.030722	UID489	Color [Gray]	1	4		K	2			54.784	7412900	-0.821726	-0.622564	-0.627819	-3.362	-2.27337	-3.99757
+	3.65858	-5.05913	O88962	403	O88962	403	O88962	7-alpha-hydroxycholest-4-en-3-one 12-alpha-hydroxylase	Cyp8b1	SVHMDPDIHPEPTAFKYDRFLNPDGTRKVDF	___1	1	5.69444e-07	57.027	65.423	-0.14072	UID490	Color [Gray]	1	4		K	5			38.146	22358000	2.12669	1.35407	2.23469	-3.69114	-3.04929	-2.7215
+	3.12068	-6.26235	O88962	366	O88962	366	O88962	7-alpha-hydroxycholest-4-en-3-one 12-alpha-hydroxylase	Cyp8b1	ATPTLLRVVQEDYVLKMASGQEYQIRRGDKV	___1	1	2.23133e-51	145.8	165.64	-0.27033	UID491	Color [Gray]	1	4		K	3			52.784	57158000	3.06722	2.83806	3.29176	-2.13827	-3.03197	-4.41977
	1.08256	-1.1791	P57780	123	O88990;P57780;Q7TPR4	116;123;103	O88990;P57780;Q7TPR4	Alpha-actinin-3;Alpha-actinin-4;Alpha-actinin-1	Actn3;Actn4;Actn1	HKIANVNKALDFIASKGVKLVSIGAEEIVDG;HKINNVNKALDFIASKGVKLVSIGAEEIVDG;HKISNVNKALDFIASKGVKLVSIGAEEIVDG	___1	0.5	0.00832105	27.706	64.04	1.4557	UID494	Color [A=255, R=222, G=222, B=222]	1	4		K	2			64.04	3101300	-1.89457	-3.24638	-2.55978	-3.18036	-4.32831	-3.72937
	0.584036	-0.293895	P57780	126	O88990;P57780;Q7TPR4	119;126;106	O88990;P57780;Q7TPR4	Alpha-actinin-3;Alpha-actinin-4;Alpha-actinin-1	Actn3;Actn4;Actn1	ANVNKALDFIASKGVKLVSIGAEEIVDGNLK;NNVNKALDFIASKGVKLVSIGAEEIVDGNAK;SNVNKALDFIASKGVKLVSIGAEEIVDGNVK	___1	0.5	0.00832105	27.706	64.04	1.4557	UID495	Color [A=255, R=222, G=222, B=222]	1	4		K	2			64.04	3101300	-3.14358	-3.08733	-2.44573	-3.20917	-3.15297	-3.19619
	0.386007	-0.376235	P57780	364	O88990;P57780;Q7TPR4;Q9JI91	357;364;344;351	O88990;P57780;Q7TPR4;Q9JI91	Alpha-actinin-3;Alpha-actinin-4;Alpha-actinin-1;Alpha-actinin-2	Actn3;Actn4;Actn1;Actn2	QEKCQLEINFNTLQTKLRISNRPAFMPSEGK;QEKCQLEINFNTLQTKLRLSHRPAFMPSEGK;QEKCQLEINFNTLQTKLRLSNRPAFMPSEGR	___1	1	1.81912e-08	77.774	88.561	-0.090534	UID496	Color [A=255, R=222, G=222, B=222]	1	4		K	2			44.188	8058000	-3.22463	-3.18559	-2.27724	-3.57176	-2.73419	-3.51021
	0.704323	-2.08824		NaN	O88990;Q7TPR4;Q9JI91	344;331;338	O88990;Q7TPR4;Q9JI91	Alpha-actinin-3;Alpha-actinin-1;Alpha-actinin-2	Actn3;Actn1;Actn2	FRDYRRKHKPPKVQEKCQLEINFNTLQTKLR;FRDYRRLHKPPKVQEKCQLEINFNTLQTKLR;FRDYRRLHKPPRVQEKCQLEINFNTLQTKLR	___1	1	2.76037e-17	112.14	120.9	-0.912	UID497	Color [A=255, R=222, G=222, B=222]	1	4		K	3			120.9	66387000	1.69265	1.54045	2.55117	-2.70937	0.549313	1.67959
+	2.75297	-6.2481	O89051	39	O89051	39	O89051	Integral membrane protein 2B;BRI2, membrane form;BRI2 intracellular domain;BRI2C, soluble form;Bri23 peptide	Itm2b	EEALIVPPDAVAVDCKDPGDVVPVGQRRAWC	___1	1	1.37091e-41	121.4	127.24	0.17178	UID498	Color [Gray]	1	4		K	4			37.637	72403000	2.3149	3.69492	3.37384	-2.27574	-4.57896	-2.50595
	1.1535	-0.982948	O89051	13	O89051	13	O89051	Integral membrane protein 2B;BRI2, membrane form;BRI2 intracellular domain;BRI2C, soluble form;Bri23 peptide	Itm2b	___MVKVTFNSALAQKEAKKDEPKSSEEALI	___1	0.999816	5.87222e-26	130.1	181.44	0.31331	UID499	Color [A=255, R=222, G=222, B=222]	1	4		K	3			125.67	695440000	5.91373	5.04657	4.57382	4.3559	4.09106	4.13831
+	3.23735	-3.84283	P00186	401	P00186	401	P00186	Cytochrome P450 1A2	Cyp1a2	HSTTRDTSLNGFHIPKERCIYINQWQVNHDE	___1	1	0.000118401	36.129	64.297	1.5681	UID501	Color [Gray]	1	4		K	3			61.11	17113000	1.18931	1.07072	0.747076	-2.46877	-3.5684	-2.48422
	1.6843	-0.91643	P00186	174	P00186	174	P00186	Cytochrome P450 1A2	Cyp1a2	YLEEHVSKEANHLVSKLQKAMAEVGHFEPVS	___1	0.987817	0.00185511	51.03	66.692	-0.33457	UID502	Color [A=255, R=222, G=222, B=222]	1	4		K	2			66.692	3089200	-1.98737	-1.44781	-1.57162	-2.38659	-2.41324	-2.95626
+	3.3155	-3.42399	P00186	253	P00186	253	P00186	Cytochrome P450 1A2	Cyp1a2	FPVLRYLPNPALKRFKTFNDNFVLFLQKTVQ	___1	0.999999	6.56726e-06	60.509	72.891	0.22977	UID503	Color [Gray]	1	4		K	3			72.891	9646800	0.713127	0.477865	0.709034	-3.16648	-3.05151	-2.15394
+	2.38587	-3.74053	P00186	440	P00186	440	P00186	Cytochrome P450 1A2	Cyp1a2	FRPERFLTNNNSAIDKTQSEKVMLFGLGKRR	___1	0.999727	3.1406e-06	69.457	77.562	0.43163	UID504	Color [Gray]	1	4		K	3			68.944	16387000	1.78418	0.356422	0.19725	-3.20246	-3.46984	-2.21143
+	2.15422	-2.89484	P00186	453	P00186	453	P00186	Cytochrome P450 1A2	Cyp1a2	IDKTQSEKVMLFGLGKRRCIGEIPAKWEVFL	___1	1	0.00260415	44.576	59.245	-0.87684	UID506	Color [Gray]	1	4		K	3			38.086	4895800	-0.231377	-0.771486	-0.0957622	-4.31997	-2.73374	-2.72944
+	2.61709	-4.17722	P00186	294	P00186	294	P00186	Cytochrome P450 1A2	Cyp1a2	IQDITSALFKHSENYKDNGGLIPEEKIVNIV	___1	0.999991	0.000224426	51.807	66.498	-0.27857	UID507	Color [Gray]	1	4		K	2			66.498	15266000	1.58656	0.502791	0.238468	-4.30645	-2.96444	-2.93294
+	3.87394	-4.07585	P00186	144	P00186	144	P00186	Cytochrome P450 1A2	Cyp1a2	GPVWAARRRLAQDALKSFSIASDPTSASSCY	___1	1	6.8765e-19	86.763	92.924	0.058943	UID509	Color [Gray]	1	4		K	3			92.924	41222000	0.844665	0.773907	0.675823	-2.83564	-3.79835	-3.29918
+	3.15314	-4.14103	P00186	166	P00186	166	P00186	Cytochrome P450 1A2	Cyp1a2	DPTSASSCYLEEHVSKEANHLVSKLQKAMAE	___1	0.917427	1.55826e-11	66.349	68.934	-0.49752	UID510	Color [Gray]	1	4		K	4			68.934	8699200	1.00021	0.512985	0.423843	-3.52616	-4.17321	-2.78669
+	2.97637	-3.85648	P00186	288	P00186	288	P00186	Cytochrome P450 1A2	Cyp1a2	DFNKNSIQDITSALFKHSENYKDNGGLIPEE	___1	0.917529	9.53502e-06	41.847	46.399	0.15822	UID511	Color [Gray]	1	4		K	4			46.399	8693200	0.958296	-0.0392819	0.355381	-4.08053	-2.88139	-3.33312
+	1.91083	-2.83054	P00186	420	P00186	420	P00186	Cytochrome P450 1A2	Cyp1a2	IYINQWQVNHDEKQWKDPFVFRPERFLTNNN	___1	1	0.00711601	26.206	35.737	-0.30073	UID512	Color [Gray]	1	4		K	4			35.737	3694800	-0.334688	-1.51097	-0.369713	-2.51821	-4.13528	-4.05352
+	3.3824	-4.58308	P00186	276	P00186	276	P00186	Cytochrome P450 1A2	Cyp1a2	LFLQKTVQEHYQDFNKNSIQDITSALFKHSE	___1	1	8.85932e-25	107.38	113.73	0.82086	UID513	Color [Gray]	1	4		K	3			113.24	40234000	2.30245	1.24979	1.4998	-2.33804	-3.16726	-3.1919
+	4.05357	-5.54926	P00186	498	P00186	498	P00186	Cytochrome P450 1A2	Cyp1a2	PGVKVDLTPNYGLTMKPGTCEHVQAWPRFSK	___1	1	4.58321e-14	84.557	93.73	-1.1487	UID514	Color [Gray]	1	4		K	4			37.688	33463000	2.25498	1.92063	1.72358	-3.02183	-4.08909	-3.63768
+	3.82459	-4.49643	P00186	250	P00186	250	P00186	Cytochrome P450 1A2	Cyp1a2	VDFFPVLRYLPNPALKRFKTFNDNFVLFLQK	___1	1	0.000291868	94.549	114.19	-0.16029	UID515	Color [Gray]	1	4		K	3			32.32	43493000	2.77158	1.8478	1.78781	-2.33036	-2.43364	-2.3181
	0.642618	-2.27861	P00329	20	P00329	20	P00329	Alcohol dehydrogenase 1	Adh1	GKVIKCKAAVLWELHKPFTIEDIEVAPPKAH	___1	0.999977	6.98643e-05	41.197	48.229	0.89394	UID516	Color [A=255, R=222, G=222, B=222]	1	4		K	4			48.229	10330000	0.491806	0.249243	-4.02169	-2.0997	-4.17624	-3.84053
+	3.23777	-4.29073	P00329	136	P00329	136	P00329	Alcohol dehydrogenase 1	Adh1	RGTLREGTSRFSCKGKQIHNFISTSTFSQYT	___1	1	5.7632e-28	109.14	115.87	0.42465	UID517	Color [Gray]	1	4		K	3			115.87	62240000	1.71271	1.53141	1.65831	-2.03519	-2.4551	-3.47946
+	1.26958	-4.74636	P00329	169	P00329	169	P00329	Alcohol dehydrogenase 1	Adh1	DDIAVAKIDGASPLDKVCLIGCGFSTGYGSA	___1	1	1.90077e-56	138.4	145.2	-0.59077	UID518	Color [Gray]	1	4		K	3			99.954	175640000	3.96289	4.19919	4.09781	2.64904	-3.31621	-1.31202
	0.408114	-0.464075	P00329	186	P00329	186	P00329	Alcohol dehydrogenase 1	Adh1	CLIGCGFSTGYGSAVKVAKVTPGSTCAVFGL	___1	0.98523	8.36216e-65	120.4	162.48	-0.47049	UID519	Color [A=255, R=222, G=222, B=222]	1	4		K	3			110.34	3551500000	4.94644	5.59414	5.80279	4.87329	4.33872	5.73914
+	1.63332	-2.03831	P00329	229	P00329	229	P00329	Alcohol dehydrogenase 1	Adh1	AAGAARIIAVDINKDKFAKAKELGATECINP	___1	0.987781	2.32076e-06	13.754	96.015	0.12266	UID521	Color [Gray]	1	4		K	3			92.19	25750000	-0.663044	-0.576811	-1.61872	-2.1532	-3.74781	-3.07248
	0.169593	-0.194067	P00329	232	P00329	232	P00329	Alcohol dehydrogenase 1	Adh1	AARIIAVDINKDKFAKAKELGATECINPQDY	___1	0.636607	2.52694e-05	12.462	86.624	-0.25098	UID522	Color [A=255, R=222, G=222, B=222]	1	4		K	2			78.655	6220500	-2.76441	-3.75181	-2.54112	-3.65307	-3.01171	-2.97475
	0.959275	-2.71634	P00329	40	P00329	40	P00329	Alcohol dehydrogenase 1	Adh1	EDIEVAPPKAHEVRIKMVATGVCRSDDHVVS	___1	1	0.000545209	52.963	70.399	-0.63918	UID523	Color [A=255, R=222, G=222, B=222]	1	4		K	3			57.532	39859000	1.49762	1.17502	0.587187	-4.20474	-0.0473671	-0.637089
+	1.41834	-4.68993	P00329	340	P00329	340	P00329	Alcohol dehydrogenase 1	Adh1	SKDSVPKLVADFMAKKFPLDPLITHVLPFEK	___1	0.999994	0.000241881	53.607	74.127	0.88296	UID524	Color [Gray]	1	4		K	3			52.372	245260000	4.47675	3.7864	3.73279	0.793896	0.864828	-3.73257
+	4.15057	-3.27259	P00329	85	P00329	85	P00329	Alcohol dehydrogenase 1	Adh1	GAGIVESVGEGVTCVKPGDKVIPLFSPQCGE	___1	0.982761	5.86971e-22	70.354	75.068	1.5007	UID526	Color [Gray]	1	4		K	4			75.068	14959000	0.69268	0.195074	0.771126	-2.66252	-2.85552	-2.64084
+	1.45126	-1.96865	P00329	316	P00329	316	P00329	Alcohol dehydrogenase 1	Adh1	NLSMNPMLLLLGRTWKGAIFGGFKSKDSVPK	___1	1	5.38785e-05	88.606	102.61	0.24599	UID527	Color [Gray]	1	4		K	3			88.596	817730000	5.30223	4.75381	5.9026	3.38677	2.40562	4.26032
	0.88962	-1.70175	P00405	171	P00405	171	P00405	Cytochrome c oxidase subunit 2	Mtco2	SEDVLHSWAVPSLGLKTDAIPGRLNQATVTS	___1	1	1.41862e-06	47.706	54.658	-0.74723	UID528	Color [A=255, R=222, G=222, B=222]	1	4		K	3			34.418	12975000	-2.63875	-1.32759	0.361847	-2.53756	-3.23297	-2.9392
+	1.98494	-3.02675	P00493	151	P00493	151	P00493	Hypoxanthine-guanine phosphoribosyltransferase	Hprt1	IIDTGKTMQTLLSLVKQYSPKMVKVASLLVK	___1	0.999908	3.59456e-09	78.284	94.191	0.12397	UID529	Color [Gray]	1	4		K	3			68.944	23430000	0.947191	1.00691	0.862761	-1.04438	-1.90169	-3.31732
	0.204837	0.402767	P00920	158	P00920	158	P00920	Carbonic anhydrase 2	Ca2	LGIFLKIGPASQGLQKVLEALHSIKTKGKRA	___1	0.999226	0.00191932	20.772	31.111	0.15149	UID531	Color [A=255, R=222, G=222, B=222]	1	4		K	4			31.111	8527100	-2.69248	-1.00955	-0.188992	-0.536146	-1.14718	-0.999401
	0.375076	-0.437823	P01027	1215	P01027	1215	P01027	Complement C3;Complement C3 beta chain;C3-beta-c;Complement C3 alpha chain;C3a anaphylatoxin;Acylation stimulating protein;Complement C3b alpha' chain;Complement C3c alpha' chain fragment 1;Complement C3dg fragment;Complement C3g fragment;Complement C3d fragment;Complement C3f fragment;Complement C3c alpha' chain fragment 2	C3	NKLEEPYLGKFLNTAKDRNRWEEPDQQLYNV	___1	1	0.00628042	39.169	89.296	0.86389	UID533	Color [A=255, R=222, G=222, B=222]	1	4		K	2			66.682	3565400	-2.75063	-2.05688	-2.94619	-3.52338	-3.33056	-2.21323
+	2.62773	-3.19924	P01027	398	P01027	398	P01027	Complement C3;Complement C3 beta chain;C3-beta-c;Complement C3 alpha chain;C3a anaphylatoxin;Acylation stimulating protein;Complement C3b alpha' chain;Complement C3c alpha' chain fragment 1;Complement C3dg fragment;Complement C3g fragment;Complement C3d fragment;Complement C3f fragment;Complement C3c alpha' chain fragment 2	C3	SPASKVLVVTQGSNAKALTQDDGVAKLSINT	___1	0.999986	1.12507e-05	57.533	66.325	-0.43399	UID534	Color [Gray]	1	4		K	3			66.325	7706700	0.348473	-0.293837	-0.983885	-3.93776	-3.03105	-3.55817
	0.290895	-1.19177	P01899	340	P01899;P01897;P01896	340;340;150	P01899	H-2 class I histocompatibility antigen, D-B alpha chain;H-2 class I histocompatibility antigen, L-D alpha chain;H-2 class I histocompatibility antigen, alpha chain	H2-D1;H2-L	AVVAFVMKRRRNTGGKGGDYALAPGSQSSEM	___1	1	9.48336e-25	103.63	113.21	-1.2998	UID537	Color [A=255, R=222, G=222, B=222]	1	4		K	3			37.817	62041000	2.08215	2.0321	1.63248	-2.53077	2.83404	1.86816
+	1.16225	-3.50083	P01901	359	P01901;P04223;P14428;P03991	359;359;318;358	P01901	H-2 class I histocompatibility antigen, K-B alpha chain;H-2 class I histocompatibility antigen, K-K alpha chain;H-2 class I histocompatibility antigen, K-Q alpha chain;H-2 class I histocompatibility antigen, K-W28 alpha chain	H2-K1	LAPGSQTSDLSLPDCKVMVHDPHSLA_____	___1	1	1.54527e-13	70.386	76.106	-0.39291	UID539	Color [Gray]	1	4		K	4			33.072	283010000	1.96371	-2.26277	1.87609	-2.70661	-3.4714	-2.74747
	0.729107	-2.04736	P01901	338	P01901;P04223;P14428;P03991	338;338;297;337	P01901	H-2 class I histocompatibility antigen, K-B alpha chain;H-2 class I histocompatibility antigen, K-K alpha chain;H-2 class I histocompatibility antigen, K-Q alpha chain;H-2 class I histocompatibility antigen, K-W28 alpha chain	H2-K1	VVAFVMKMRRRNTGGKGGDYALAPGSQTSDL	___1	1	9.68965e-12	80.348	87.881	-0.39291	UID540	Color [A=255, R=222, G=222, B=222]	1	4		K	4			33.072	76647000	1.52002	2.8374	1.98215	1.62975	0.921019	-2.35329
	0.580663	-3.11238	P01942	17	P01942	17	P01942	Hemoglobin subunit alpha	Hba	VLSGEDKSNIKAAWGKIGGHGAEYGAEALER	___1	1	2.04895e-70	72.162	198.87	0.14501	UID541	Color [A=255, R=222, G=222, B=222]	1	4		K	2			109.84	371490000	3.61494	4.19226	3.54019	0.814871	4.71866	-3.52329
	0.066996	0.16207	P01942	140	P01942	140	P01942	Hemoglobin subunit alpha	Hba	SLDKFLASVSTVLTSKYR_____________	___1	1	1.02595e-47	172.08	204.5	1.0018	UID542	Color [A=255, R=222, G=222, B=222]	1	4		K	2			76.143	157640000	0.290453	1.3817	1.3776	1.23622	-0.168512	2.46826
	0.00239198	-0.00217819	P01942	41	P01942	41	P01942	Hemoglobin subunit alpha	Hba	GAEALERMFASFPTTKTYFPHFDVSHGSAQV	___1	1	5.81034e-74	162.89	169.84	-0.1878	UID543	Color [A=255, R=222, G=222, B=222]	1	4		K	5			113.54	3084100000	2.7802	2.83109	3.05759	3.20512	2.31887	3.13835
	0.860203	0.667589	P01942	57	P01942	57	P01942	Hemoglobin subunit alpha	Hba	TYFPHFDVSHGSAQVKGHGKKVADALASAAG	___1	0.995128	4.01554e-36	137.76	146.81	-0.22041	UID544	Color [A=255, R=222, G=222, B=222]	1	4		K	3			91.637	449130000	0.487123	1.13071	0.696623	1.85639	0.840225	1.6206
	0.478986	0.588036	P01942	12	P01942	12	P01942	Hemoglobin subunit alpha	Hba	____MVLSGEDKSNIKAAWGKIGGHGAEYGA	___1	1	2.63265e-47	169.7	197.13	0.054617	UID545	Color [A=255, R=222, G=222, B=222]	1	4		K	2			99.755	2492600000	6.36276	5.32324	6.66519	7.31802	6.67314	6.12414
	0.231789	-0.690684	P01942	100	P01942	100	P01942	Hemoglobin subunit alpha	Hba	SDLHAHKLRVDPVNFKLLSHCLLVTLASHHP	___1	0.999967	1.43249e-06	42.377	46.082	-0.24109	UID547	Color [A=255, R=222, G=222, B=222]	1	4		K	5			46.082	8345500	-0.131996	-2.72213	-2.02143	-1.12381	-4.02521	-1.79859
+	1.54697	2.05044	P01942	8	P01942	8	P01942	Hemoglobin subunit alpha	Hba	________MVLSGEDKSNIKAAWGKIGGHGA	___1	0.999483	6.35511e-08	81.355	143.03	-0.0097156	UID548	Color [Gray]	1	4		K	3			102.53	1626600000	0.648039	2.30771	0.915663	3.93026	2.79194	3.30056
	0.513982	-0.685874	P02088	96	P02088	96	P02088	Hemoglobin subunit beta-1	Hbb-b1	SLKGTFASLSELHCDKLHVDPENFRLLGNMI	___1	1	8.05183e-63	159.76	171.91	-0.34315	UID549	Color [A=255, R=222, G=222, B=222]	1	4		K	3			133.26	1424500000	4.77192	5.28453	4.88493	3.85746	3.61234	5.41395
	0.272716	0.234196	P02088	67	P02088	67	P02088	Hemoglobin subunit beta-1	Hbb-b1	ASAIMGNAKVKAHGKKVITAFNDGLNHLDSL	___1	1	4.58144e-44	139.37	180.09	0.28503	UID550	Color [A=255, R=222, G=222, B=222]	1	4		K	2			84.718	435060000	3.70281	3.25861	3.70231	3.81499	3.23773	4.31361
	0.620768	-2.46472	P02088	83	P02088	83	P02088	Hemoglobin subunit beta-1	Hbb-b1	VITAFNDGLNHLDSLKGTFASLSELHCDKLH	___1	1	1.52543e-98	159.96	173.53	-0.57311	UID551	Color [A=255, R=222, G=222, B=222]	1	4		K	4			104.87	792370000	3.27398	2.81146	3.34597	2.31269	-2.87127	2.59582
	0.155092	0.445292	P02088	60	P02088	60	P02088	Hemoglobin subunit beta-1	Hbb-b1	SFGDLSSASAIMGNAKVKAHGKKVITAFNDG	___1	0.990255	1.45284e-273	296.11	310.68	-0.24424	UID553	Color [A=255, R=222, G=222, B=222]	1	4		K	2			287.04	4430700000	2.91036	3.71379	3.22752	5.47914	1.85431	3.85409
	0.317291	-1.10445	P02088	62	P02088	62	P02088	Hemoglobin subunit beta-1	Hbb-b1	GDLSSASAIMGNAKVKAHGKKVITAFNDGLN	___1	0.631375	4.27852e-32	119.22	126.1	-0.32442	UID554	Color [A=255, R=222, G=222, B=222]	1	4		K	2			90.412	49595000	-3.59844	-3.22057	0.37574	-2.11191	-4.37587	-3.26884
	0.513982	-0.685874	P02089	96	P02089	96	P02089	Hemoglobin subunit beta-2	Hbb-b2	NLKGTFASLSELHCDKLHVDPENFRLLGNAI	___1	1	8.05183e-63	159.76	171.91	-0.34315	UID555	Color [A=255, R=222, G=222, B=222]	1	4		K	3			133.26	1389500000	4.77192	5.28453	4.88493	3.85746	3.61234	5.41395
	0.265998	0.63012	P02463	1496	P02463	1496	P02463	Collagen alpha-1(IV) chain;Arresten	Col4a1	RAHGQDLGTAGSCLRKFSTMPFLFCNINNVC	___1	1	0.000323157	28.712	40.012	-0.89536	UID556	Color [A=255, R=222, G=222, B=222]	1	4		K	3			40.012	7425400	-3.60714	-2.97251	-3.26424	-1.0867	-2.56683	-4.3
+	1.3689	-3.29317	P04184	16	P04184	16	P04184	Thymidine kinase, cytosolic	Tk1	MSYINLPTVLPSSPSKTRGQIQVILGPMFSG	___1	1	6.51602e-21	112.56	131.69	1.3925	UID560	Color [Gray]	1	4		K	2			56.225	8762700	-0.0658531	1.0725	0.203024	-0.843742	-3.37205	-4.45405
	0.101868	0.215759	P04918	85	P04918	85	P04918	Serum amyloid A-3 protein	Saa3	AWAAKVISDAREAVQKFTGHGAEDSRADQFA	___1	1	0.000283785	45.666	50.843	-0.61655	UID561	Color [A=255, R=222, G=222, B=222]	1	4		K	3			50.843	3598700	-3.45979	-2.1017	-2.47548	-1.29641	-2.57197	-3.52132
	0.0447327	0.0818686	P05366	52	P04918;P05366	52;52	P04918;P05366	Serum amyloid A-3 protein;Serum amyloid A-1 protein	Saa3;Saa1	RAYSDMKKANWKNSDKYFHARGNYDAARRGP;RAYTDMKEANWKNSDKYFHARGNYDAAQRGP	___1	1	0.00735584	27.325	42.864	-0.86355	UID562	Color [A=255, R=222, G=222, B=222]	1	4		K	3			37.476	12372000	-2.55567	-3.72172	-2.66826	-3.03961	-1.96764	-3.69279
	0.163205	0.489122	P04918	26	P04918	26	P04918	Serum amyloid A-3 protein	Saa3	ILILGVDSQRWVQFMKEAGQGSRDMWRAYSD	___1	1	1.24475e-12	99.957	138.25	-2.8897	UID563	Color [A=255, R=222, G=222, B=222]	1	4		K	2			138.25	24880000	-2.05408	-2.1329	-2.80508	-3.89194	-1.51564	-0.117111
	0.887454	0.994543	P04919	353	P04919	353	P04919	Band 3 anion transport protein	Slc4a1	DAPSEKALLNLVPVQKELLRRRYLPSPAKPD	___1	1	6.55691e-07	77.974	85.355	0.33391	UID564	Color [A=255, R=222, G=222, B=222]	1	4		K	3			73.927	66973000	-1.07816	-0.647171	-0.109392	-0.257252	0.178473	1.22769
	1.21961	1.17089	P04919	252	P04919	252	P04919	Band 3 anion transport protein	Slc4a1	SETTLVLVGRANFLEKPVLGFVRLKEAVPLE	___1	1	3.06321e-19	132.86	154.85	0.55882	UID565	Color [A=255, R=222, G=222, B=222]	1	4		K	2			103.7	240870000	1.94139	2.94128	2.6697	4.01551	3.01216	4.03735
	0.0342897	-0.105147	P04919	188	P04919	188	P04919	Band 3 anion transport protein	Slc4a1	LKRSHAEDLGNLEGVKPAVLTRSGGASEPLL	___1	1	2.62725e-25	119.42	124.63	0.089669	UID566	Color [A=255, R=222, G=222, B=222]	1	4		K	3			46.663	10903000	-0.6924	-2.55349	-0.616774	-0.327908	-3.00651	-0.843687
	0.0624664	0.060733	P05064	147	P05063;P05064	147;147	P05063;P05064	Fructose-bisphosphate aldolase C;Fructose-bisphosphate aldolase A	Aldoc;Aldoa	LERCAQYKKDGADFAKWRCVLKISDRTPSAL;SERCAQYKKDGADFAKWRCVLKIGEHTPSAL	___1	1	0.00499618	61.92	74.127	1.9999	UID567	Color [A=255, R=222, G=222, B=222]	1	4		K	2			55.531	3710000	-3.02753	-2.96091	-2.76613	-2.22001	-3.31396	-3.0384
	0.294203	-1.18179	P05064	200	P05063;P05064	200;200	P05063;P05064	Fructose-bisphosphate aldolase C;Fructose-bisphosphate aldolase A	Aldoc;Aldoa	PIVEPEILPDGDHDLKRCQYVTEKVLAAVYK	___1	1	1.82152e-106	178.02	189.02	0.062843	UID568	Color [A=255, R=222, G=222, B=222]	1	4		K	3			162.91	407140000	-0.854364	-0.0845871	-0.130707	-3.01224	-3.27705	1.67426
	0.013764	0.0510592	P05064	330	P05064	330	P05064	Fructose-bisphosphate aldolase A	Aldoa	GGKKENLKAAQEEYIKRALANSLACQGKYTP	___1	1	0.00534801	53.13	85.064	-0.48154	UID569	Color [A=255, R=222, G=222, B=222]	1	4		K	2			85.064	6572700	-2.50045	-1.82787	-2.10508	-0.00515938	-2.07333	-4.20172
	0.417446	0.250143	P05064	99	P05064	99	P05064	Fructose-bisphosphate aldolase A	Aldoa	LYQKADDGRPFPQVIKSKGGVVGIKVDKGVV	___1	0.875884	0.00677698	24.651	39.917	0.36467	UID570	Color [A=255, R=222, G=222, B=222]	1	4		K	2			39.917	7868400	-3.49558	-3.13266	-3.28484	-2.75257	-3.51142	-2.89866
	0.883194	-1.17175	P05064	153	P05064	153	P05064	Fructose-bisphosphate aldolase A	Aldoa	YKKDGADFAKWRCVLKIGEHTPSALAIMENA	___1	1	5.97105e-85	158.97	181.61	0.11994	UID571	Color [A=255, R=222, G=222, B=222]	1	4		K	4			133.26	193480000	2.14107	1.72883	2.20424	0.46834	0.0612221	2.02932
	0.145951	-0.545897	P05064	42	P05064	42	P05064	Fructose-bisphosphate aldolase A	Aldoa	GKGILAADESTGSIAKRLQSIGTENTEENRR	___1	1	1.41235e-39	164.2	189.58	0.61229	UID572	Color [A=255, R=222, G=222, B=222]	1	4		K	3			97.273	64906000	-0.865194	-0.580238	-0.45344	0.619162	-3.90226	-0.253468
	2.34775	-1.14833	P05064	14	P05064	14	P05064	Fructose-bisphosphate aldolase A	Aldoa	__MPHPYPALTPEQKKELSDIAHRIVAPGKG	___1	0.523022	0.00893067	18.027	31.228	0.3098	UID574	Color [A=255, R=222, G=222, B=222]	1	4		K	3			31.228	2900100	-2.78491	-2.75162	-2.54804	-3.88051	-4.14311	-3.50592
	0.756163	0.561869	P05064	108	P05064	108	P05064	Fructose-bisphosphate aldolase A	Aldoa	PFPQVIKSKGGVVGIKVDKGVVPLAGTNGET	___1	0.987967	0.00630998	21.363	38.799	0.43211	UID575	Color [A=255, R=222, G=222, B=222]	1	4		K	3			38.799	3501700	-3.66425	-2.5544	-3.27976	-2.39708	-2.72163	-2.6941
	0.227094	-1.19785	P05132	190	P05132	190	P05132	cAMP-dependent protein kinase catalytic subunit alpha	Prkaca	IDQQGYIQVTDFGFAKRVKGRTWTLCGTPEY	___1	0.999419	0.000815424	25.842	32.491	2.9564	UID576	Color [A=255, R=222, G=222, B=222]	1	4		K	3			32.491	17678000	1.44195	-0.0531559	0.127064	-2.43772	3.31527	-2.95525
	0.389451	0.375446	P05132	280	P05132;P68181	280;280	P05132	cAMP-dependent protein kinase catalytic subunit alpha;cAMP-dependent protein kinase catalytic subunit beta	Prkaca;Prkacb	DLKDLLRNLLQVDLTKRFGNLKNGVNDIKNH	___1	1	0.00153006	35.453	87.308	-0.21401	UID577	Color [A=255, R=222, G=222, B=222]	1	4		K	2			87.308	5990300	-3.34987	-2.77695	-3.57833	-2.90997	-3.40295	-2.26589
	0.985174	-2.27201	P05201	318	P05201	318	P05201	Aspartate aminotransferase, cytoplasmic	Got1	GARIVAATLSDPELFKEWKGNVKTMADRILT	___1	0.876759	0.000223721	42.348	53.403	0.73561	UID578	Color [A=255, R=222, G=222, B=222]	1	4		K	3			53.328	5826200	-0.287445	-0.354156	-3.55627	-3.79949	-3.54757	-3.66682
	0.99853	-1.78962	P05201	321	P05201	321	P05201	Aspartate aminotransferase, cytoplasmic	Got1	IVAATLSDPELFKEWKGNVKTMADRILTMRS	___1	0.877536	1.12977e-22	104.74	114.4	0.57569	UID579	Color [A=255, R=222, G=222, B=222]	1	4		K	3			89.261	76971000	0.385603	0.980497	1.18371	0.109526	-0.404835	-2.52375
	0.0602848	0.206883	P05201	33	P05201	33	P05201	Aspartate aminotransferase, cytoplasmic	Got1	VFKLTADFRDDPDPRKVNLGVGAYRTDESQP	___1	1	0.000165253	70.758	102.72	0.35541	UID583	Color [A=255, R=222, G=222, B=222]	1	4		K	2			65.038	12557000	-2.15983	-1.86818	-2.03861	-2.65334	0.52668	-3.3193
	0.478051	-0.820126	P05201	378	P05201	378	P05201	Aspartate aminotransferase, cytoplasmic	Got1	FTGLNPKQVEYLVNEKHIYLLPSGRINMCGL	___1	1	3.58676e-05	54.114	62.203	1.4133	UID584	Color [A=255, R=222, G=222, B=222]	1	4		K	3			39.657	7040200	-2.28587	-2.55227	-0.261339	-2.65987	-2.16779	-2.73219
	0.0368505	0.0255229	P05201	290	P05201	290	P05201	Aspartate aminotransferase, cytoplasmic	Got1	GKESDSVLRVLSQMEKIVRITWSNPPAQGAR	___1	1	9.80068e-09	102.21	172.21	0.17745	UID585	Color [A=255, R=222, G=222, B=222]	1	4		K	2			99.802	127380000	1.08129	1.7044	1.66968	1.54118	1.29049	1.70025
	0.0443714	-0.189893	P05213	394	P05213;Q3UX10;P68368;P68369;P05214;P68373;Q9JJZ2	394;401;394;394;394;394;394	P05213;P68368;P68369;P68373	Tubulin alpha-1B chain;Tubulin alpha chain-like 3;Tubulin alpha-4A chain;Tubulin alpha-1A chain;Tubulin alpha-3 chain;Tubulin alpha-1C chain;Tubulin alpha-8 chain	Tuba1b;Tubal3;Tuba4a;Tuba1a;Tuba3a;Tuba1c;Tuba8	SNTTAIAEAWARLDHKFDLMYAKRAFVHWYV	___1	0.999995	0.00068255	44.419	58.676	0.44169	UID588	Color [A=255, R=222, G=222, B=222]	1	4		K	3			58.676	11733000	-1.02015	-0.460667	-0.699038	0.319883	-3.81076	0.741341
	1.32547	-1.02263	P05213	163	P05213;P68368;P68369;P05214;P68373	163;163;163;163;163	P05213;P68368;P68369;P68373	Tubulin alpha-1B chain;Tubulin alpha-4A chain;Tubulin alpha-1A chain;Tubulin alpha-3 chain;Tubulin alpha-1C chain	Tuba1b;Tuba4a;Tuba1a;Tuba3a;Tuba1c	GFTSLLMERLSVDYGKKSKLEFSIYPAPQVS	___1	0.5	0.0127885	39.45	95.352	0.20569	UID589	Color [A=255, R=222, G=222, B=222]	1	4		K	2			65.038	44623000	2.31904	2.71882	2.46538	2.14704	1.26699	1.02131
	1.32547	-1.02263	P05213	164	P05213;P68368;P68369;P05214;P68373	164;164;164;164;164	P05213;P68368;P68369;P68373	Tubulin alpha-1B chain;Tubulin alpha-4A chain;Tubulin alpha-1A chain;Tubulin alpha-3 chain;Tubulin alpha-1C chain	Tuba1b;Tuba4a;Tuba1a;Tuba3a;Tuba1c	FTSLLMERLSVDYGKKSKLEFSIYPAPQVST	___1	0.614101	0.0127885	39.45	95.352	0.22709	UID590	Color [A=255, R=222, G=222, B=222]	1	4		K	2			69.998	66141000	2.31904	2.71882	2.46538	2.14704	1.26699	1.02131
	0.611595	-1.80733	P05213	96	P05213;P68368;P68369;P05214;P68373;Q9JJZ2	96;96;96;96;96;96	P05213;P68368;P68369;P68373	Tubulin alpha-1B chain;Tubulin alpha-4A chain;Tubulin alpha-1A chain;Tubulin alpha-3 chain;Tubulin alpha-1C chain;Tubulin alpha-8 chain	Tuba1b;Tuba4a;Tuba1a;Tuba3a;Tuba1c;Tuba8	GPYRQLFHPEQLITGKEDAANNYARGHYTIG;GTYRQLFHPEQLITGKEDAANNYARGHYTIG	___1	1	3.82915e-05	45.795	55.453	0.66754	UID591	Color [A=255, R=222, G=222, B=222]	1	4		K	3			55.453	4914700	-0.662416	-1.10322	-0.529234	-3.65226	-4.10833	0.0437336
	0.842698	-0.792623	P05213	370	P05213;P68368;P68369;P05214;P68373;Q9JJZ2	370;370;370;370;370;370	P05213;P68368;P68369;P68373	Tubulin alpha-1B chain;Tubulin alpha-4A chain;Tubulin alpha-1A chain;Tubulin alpha-3 chain;Tubulin alpha-1C chain;Tubulin alpha-8 chain	Tuba1b;Tuba4a;Tuba1a;Tuba3a;Tuba1c;Tuba8	INYQPPTVVPGGDLAKVQRAVCMLSNTTAIA	___1	1	8.02495e-45	142.43	147.64	0.64021	UID592	Color [A=255, R=222, G=222, B=222]	1	4		K	2			41.092	307880000	4.59668	4.65695	5.0618	4.1373	3.20072	4.59955
+	4.60478	3.28029	P05366	43	P05366	43	P05366	Serum amyloid A-1 protein	Saa1	AFQGAGDMWRAYTDMKEANWKNSDKYFHARG	___1	0.993932	0.00872745	37.099	50.607	0.025748	UID593	Color [Gray]	1	4		K	3			30.872	5471000	-3.49154	-3.79884	-3.82814	-0.626974	-0.293068	-0.357601
+	3.81019	3.33393	P05366	75	P05366	75	P05366	Serum amyloid A-1 protein	Saa1	YDAAQRGPGGVWAAEKISDGREAFQEFFGRG	___1	1	6.31265e-13	114.96	129.84	0.22798	UID594	Color [Gray]	1	4		K	2			39.918	33039000	-3.23465	-2.61951	-2.95141	0.457436	0.0956841	0.643095
	0.73461	-1.6718	P05532	696	P05532	696	P05532	Mast/stem cell growth factor receptor Kit	Kit	LLNFLRRKRDSFIFSKQEEQAEAALYKNLLH	___1	0.999983	0.000109047	48.934	52.172	-0.44988	UID596	Color [A=255, R=222, G=222, B=222]	1	4		K	3			52.172	13899000	-0.28363	0.337856	0.635633	-0.502424	-3.45493	-0.368179
+	1.97627	-2.07386	P06151	5	P06151	5	P06151	L-lactate dehydrogenase A chain	Ldha	___________MATLKDQLIVNLLKEEQAPQ	___1	1	5.85326e-85	184.77	201.8	0.037567	UID597	Color [Gray]	1	4		K	3			201.8	149690000	-1.61806	-0.913534	-0.761736	-3.90272	-2.6698	-2.94241
+	1.65428	-2.1324	P06151	14	P06151	14	P06151	L-lactate dehydrogenase A chain	Ldha	__MATLKDQLIVNLLKEEQAPQNKITVVGVG	___1	1	6.35111e-47	142.92	151.96	0.37094	UID598	Color [Gray]	1	4		K	3			150.23	73597000	-0.526712	-0.26984	-0.358362	-1.44385	-2.66155	-3.44671
	0.151949	0.0795616	P06151	59	P06151	59	P06151	L-lactate dehydrogenase A chain	Ldha	LADELALVDVMEDKLKGEMMDLQHGSLFLKT	___1	1	4.66584e-07	60.684	84.289	1.0478	UID600	Color [A=255, R=222, G=222, B=222]	1	4		K	2			84.289	109090000	-2.80516	-2.66246	-3.18978	-3.01841	-2.61999	-2.7803
	1.65044	-1.40874	P06151	81	P06151	81	P06151	L-lactate dehydrogenase A chain	Ldha	QHGSLFLKTPKIVSSKDYCVTANSKLVIITA	___1	1	6.55691e-07	86.25	101.39	0.53347	UID602	Color [A=255, R=222, G=222, B=222]	1	4		K	2			101.39	23155000	-2.41696	-2.03102	-1.90225	-2.82944	-3.73452	-4.01249
	0.522939	-0.957866	P06151	118	P06151	118	P06151	L-lactate dehydrogenase A chain	Ldha	GESRLNLVQRNVNIFKFIIPNIVKYSPHCKL	___1	0.998912	0.00120964	38.131	55.567	0.56546	UID603	Color [A=255, R=222, G=222, B=222]	1	4		K	2			55.567	3793200	-2.11235	-3.62351	-1.09975	-3.7952	-3.26929	-2.64472
	1.41474	1.76122	P06151	243	P06151	243	P06151	L-lactate dehydrogenase A chain	Ldha	KEVHKQVVDSAYEVIKLKGYTSWAIGLSVAD	___1	0.5	9.00732e-05	63.389	78.655	0.19411	UID604	Color [A=255, R=222, G=222, B=222]	1	4		K	2			76.143	5830400	-2.9808	-2.67948	-3.18476	-1.62078	-1.86623	-0.0743675
	0.107459	-0.187124	P06151	245	P06151	245	P06151	L-lactate dehydrogenase A chain	Ldha	VHKQVVDSAYEVIKLKGYTSWAIGLSVADLA	___1	0.554957	9.00732e-05	63.389	78.655	0.077447	UID605	Color [A=255, R=222, G=222, B=222]	1	4		K	2			56.359	8510100	-0.939703	-1.5194	-0.540899	-1.62078	-1.86623	-0.0743675
	0.486456	-1.05154	P06151	328	P06151	328	P06151	L-lactate dehydrogenase A chain	Ldha	EARLKKSADTLWGIQKELQF___________	___1	1	2.66871e-13	80.27	95.642	-0.14946	UID606	Color [A=255, R=222, G=222, B=222]	1	4		K	2			74.165	79994000	1.48194	1.82601	2.34057	1.59484	-0.97554	1.87459
+	2.73181	5.89249	P06151	76	P06151	76	P06151	L-lactate dehydrogenase A chain	Ldha	EMMDLQHGSLFLKTPKIVSSKDYCVTANSKL	___1	1	3.47761e-36	149.22	159.81	0.76718	UID607	Color [Gray]	1	4		K	3			159.81	170790000	-2.43705	0.177467	-1.81792	4.58926	4.23051	4.7802
	0.385584	0.343363	P06745	25	P06745	25	P06745	Glucose-6-phosphate isomerase	Gpi	FQKLLEWHRANSANLKLRELFEADPERFNNF	___1	1	3.19784e-21	106.26	202.17	-0.22584	UID608	Color [A=255, R=222, G=222, B=222]	1	4		K	2			202.17	198480000	-3.75312	-2.98415	-3.19092	-2.43327	-3.00793	-3.45691
	1.55358	-0.716828	P06745	89	P06745	89	P06745	Glucose-6-phosphate isomerase	Gpi	SRGVEAARDNMFSGSKINYTENRAVLHVALR	___1	1	4.32154e-34	163.57	179.19	-0.4832	UID609	Color [A=255, R=222, G=222, B=222]	1	4		K	3			48.177	61404000	-2.80088	-3.02847	-2.51451	-3.3221	-3.80034	-3.3719
	0.199511	-0.262323	P06745	241	P06745;CON__Q3ZBD7	241;241	P06745	Glucose-6-phosphate isomerase	Gpi	KEWFLEAAKDPSAVAKHFVALSTNTAKVKEF	___1	1	6.30026e-11	74.602	95.662	-0.60302	UID610	Color [A=255, R=222, G=222, B=222]	1	4		K	3			95.662	6893600	-2.52309	-3.83047	-2.7115	-2.99277	-2.97608	-3.88318
	0.243242	-0.312816	P06745	252	P06745;CON__Q3ZBD7	252;252	P06745	Glucose-6-phosphate isomerase	Gpi	SAVAKHFVALSTNTAKVKEFGIDPQNMFEFW	___1	0.892016	6.75932e-05	51.716	65.395	-0.22748	UID611	Color [A=255, R=222, G=222, B=222]	1	4		K	3			65.395	6614300	-2.87209	-3.58966	-2.47994	-3.82109	-2.5317	-3.52735
	0.350356	-0.918462	P06745	440	P06745	440	P06745	Glucose-6-phosphate isomerase	Gpi	LLANFLAQTEALMKGKLPEEARKELQAAGKS	___1	0.999992	8.54175e-07	65.961	83.397	0.042916	UID613	Color [A=255, R=222, G=222, B=222]	1	4		K	3			53.756	17337000	-1.03062	-3.38347	0.152651	-2.14412	-2.97151	-1.9012
	0.147124	-0.567339	P06745	438	P06745	438	P06745	Glucose-6-phosphate isomerase	Gpi	KILLANFLAQTEALMKGKLPEEARKELQAAG	___1	0.834645	1.42406e-06	73.183	79.346	-0.13735	UID614	Color [A=255, R=222, G=222, B=222]	1	4		K	3			79.346	17343000	-1.03062	-4.21739	0.152651	-3.43004	-1.46614	-1.9012
	1.07278	0.944746	P06745	130	P06745;CON__Q3ZBD7	130;130	P06745	Glucose-6-phosphate isomerase	Gpi	GKDVMPEVNRVLDKMKSFCQRVRSGDWKGYT	___1	1	0.0230396	68.242	88.029	-0.62489	UID615	Color [A=255, R=222, G=222, B=222]	1	4		K	2			59.205	15159000	-3.56281	-2.90428	-3.54482	-1.72874	-2.51749	-2.93144
	0.360849	0.29851	P06745	73	P06745	73	P06745	Glucose-6-phosphate isomerase	Gpi	NLVNKEVMQMLVELAKSRGVEAARDNMFSGS	___1	0.999887	0.000287654	39.579	48.288	0.7868	UID616	Color [A=255, R=222, G=222, B=222]	1	4		K	3			48.288	2259400	-3.31605	-3.97903	-3.30027	-3.11384	-2.85003	-3.73595
	1.41516	0.731208	P06745	226	P06745	226	P06745	Glucose-6-phosphate isomerase	Gpi	KTFTTQETITNAETAKEWFLEAAKDPSAVAK	___1	1	5.98699e-71	142.9	148.22	0.13795	UID618	Color [A=255, R=222, G=222, B=222]	1	4		K	3			135.35	884880000	1.7221	1.67573	2.37112	2.62989	2.5177	2.81498
	0.316912	-1.20591	P06800	774	P06800	774	P06800	Receptor-type tyrosine-protein phosphatase C	Ptprc	GTRAFKDIVVTINDHKRCPDYIIQKLNVAHK	___1	1	3.60507e-11	115.18	131.32	1.2678	UID619	Color [A=255, R=222, G=222, B=222]	1	4		K	2			57.598	124600000	0.853294	1.75849	1.41861	1.81523	-2.9282	1.52564
	0.2359	-0.832663	P06800	704	P06800	704	P06800	Receptor-type tyrosine-protein phosphatase C	Ptprc	DAGSTYINASYIDGFKEPRKYIAAQGPRDET	___1	1	6.52827e-08	55.254	66.886	-0.2365	UID620	Color [A=255, R=222, G=222, B=222]	1	4		K	3			34.125	21080000	-0.767279	0.749023	0.0376739	0.926704	-3.40544	0.000164032
	0.223807	-0.488977	P06801	512	P06801	512	P06801	NADP-dependent malic enzyme	Me1	GRLYPPLNTIRGVSLKIAVKIVQDAYKEKMA	___1	0.998644	0.0179674	27.474	54.611	0.37287	UID622	Color [A=255, R=222, G=222, B=222]	1	4		K	2			54.611	10433000	-1.58657	-2.00209	-1.47988	-3.08692	-2.9447	-0.503859
	1.35162	0.51895	P06801	516	P06801	516	P06801	NADP-dependent malic enzyme	Me1	PPLNTIRGVSLKIAVKIVQDAYKEKMATVYP	___1	1	4.67135e-09	114.92	124.12	0.68815	UID623	Color [A=255, R=222, G=222, B=222]	1	4		K	3			104.17	180230000	0.14867	0.696426	0.602159	0.964954	0.920153	1.119
	0.526538	-1.98367	P06801	476	P06801	476	P06801	NADP-dependent malic enzyme	Me1	VALGVVACGLRHIDDKVFLTTAEVISQQVSD	___1	1	7.84543e-24	104.92	112.54	1.2065	UID624	Color [A=255, R=222, G=222, B=222]	1	4		K	3			87.326	50645000	0.944645	1.20909	1.40996	0.366611	-4.05551	1.30157
+	3.52726	-3.73579	P06801	492	P06801	492	P06801	NADP-dependent malic enzyme	Me1	VFLTTAEVISQQVSDKHLQEGRLYPPLNTIR	___1	1	1.19688e-11	85.298	90.968	-0.34365	UID625	Color [Gray]	1	4		K	4			58.712	10394000	0.195978	0.342745	0.282267	-2.87662	-3.55721	-3.95255
+	2.17335	2.18133	P06801	329	P06801	329	P06801	NADP-dependent malic enzyme	Me1	VMAMEKEGLSKENARKKIWLVDSKGLIVKGR	___1	0.5	0.000642547	107.15	107.15	-0.19573	UID626	Color [Gray]	1	4		K	2			78.334	41216000	-0.978647	-1.49505	-1.95867	0.374254	1.33213	0.405249
+	2.17335	2.18133	P06801	330	P06801	330	P06801	NADP-dependent malic enzyme	Me1	MAMEKEGLSKENARKKIWLVDSKGLIVKGRA	___1	0.881006	0.000642547	123.86	123.86	-0.28172	UID627	Color [Gray]	1	4		K	2			81.338	44948000	-0.978647	-1.49505	-1.95867	0.374254	1.33213	0.405249
+	1.10532	-3.08189	P07310	41	P07310	41	P07310	Creatine kinase M-type	Ckm	HNNHMAKVLTPDLYNKLRDKETPSGFTLDDV	___1	1	1.94872e-06	94.118	122.52	1.5706	UID628	Color [Gray]	1	4		K	3			39.917	23284000	1.42425	0.0598068	1.7791	0.293379	-3.7771	-2.4988
	0.0619732	0.0865017	P07356	115	P07356	115	P07356	Annexin A2	Anxa2	LGLLKTPAQYDASELKASMKGLGTDEDSLIE	___1	0.999731	9.25852e-08	71.687	85.845	0.0091326	UID630	Color [A=255, R=222, G=222, B=222]	1	4		K	3			80.632	29680000	-2.94526	-2.86216	-2.68857	-1.91605	-3.57431	-2.74612
+	3.37814	-2.3726	P07724	236	P07724;CON__P02768-1	236;236	P07724	Serum albumin	Alb	RMKCSSMQKFGERAFKAWAVARLSQTFPNAD	___1	1	0.00841982	48.301	67.032	0.50011	UID633	Color [Gray]	1	4		K	2			57.281	2247300	-1.33724	-1.36565	-1.45029	-4.13383	-3.38113	-3.75601
+	2.23346	-2.68547	P07724	229	P07724	229	P07724	Serum albumin	Alb	LVSSVRQRMKCSSMQKFGERAFKAWAVARLS	___1	1	0.0056869	32.139	55.567	0.16175	UID634	Color [Gray]	1	4		K	2			36.334	9871500	-0.151217	0.408148	-0.126322	-2.05032	-2.31294	-3.56253
	1.03461	-2.40035	P07724	309	P07724	309	P07724	Serum albumin	Alb	TISSKLQTCCDKPLLKKAHCLSEVEHDTMPA	___1	0.510845	0.00980791	25.408	36.679	-0.36257	UID635	Color [A=255, R=222, G=222, B=222]	1	4		K	3			36.679	13244000	0.714781	1.01483	0.628729	-0.249866	-3.75389	-0.838949
+	4.80342	-2.7956	P07724	75	P07724	75	P07724	Serum albumin	Alb	YDEHAKLVQEVTDFAKTCVADESAANCDKSL	___1	0.999985	3.02281e-05	49.179	52.061	0.080001	UID637	Color [Gray]	1	4		K	3			52.061	4956000	-0.211308	-0.549236	-0.498476	-3.29108	-3.15195	-3.20279
	0.110889	-0.430966	P07724	413	P07724	413	P07724	Serum albumin	Alb	LAEFQPLVEEPKNLVKTNCDLYEKLGEYGFQ	___1	0.999986	0.000224254	76.828	94.692	-0.661	UID638	Color [A=255, R=222, G=222, B=222]	1	4		K	2			94.692	27402000	0.349539	0.142057	-3.14967	-0.539854	-2.98317	-0.427952
	0.542018	-1.61875	P07724	499	P07724	499	P07724	Serum albumin	Alb	VCLLHEKTPVSEHVTKCCSGSLVERRPCFSA	___1	1	6.2274e-08	79.965	88.565	-1.425	UID639	Color [A=255, R=222, G=222, B=222]	1	4		K	3			32.926	9955400	1.09761	0.390242	-2.67585	-1.02126	-1.83554	-3.18745
+	3.44896	-4.6044	P07724	438	P07724	438	P07724	Serum albumin	Alb	GEYGFQNAILVRYTQKAPQVSTPTLVEAARN	___1	1	7.37231e-06	65.486	75.97	0.98637	UID641	Color [Gray]	1	4		K	3			32.981	10235000	1.4267	1.54264	1.53023	-3.22115	-3.74503	-2.34746
	0.815301	2.17543	P07759	235	P07759;Q03734	235;234	P07759;Q03734	Serine protease inhibitor A3K;Serine protease inhibitor A3M	Serpina3k;Serpina3m	FDPQDTFESEFYLDEKRSVKVPMMKMKFLTT;FDPQDTFESEFYLDEKRSVKVPMMKMKLLTT	___1	1	1.80983e-07	76.404	84.493	0.63261	UID642	Color [A=255, R=222, G=222, B=222]	1	4		K	3			45.257	10885000	-1.39578	-2.87792	-4.0657	0.113247	-2.51288	0.586527
	0.445433	-0.405716	P11499	107	P07901;P11499	112;107	P07901;P11499	Heat shock protein HSP 90-alpha;Heat shock protein HSP 90-beta	Hsp90aa1;Hsp90ab1	GMTKADLINNLGTIAKSGTKAFMEALQAGAD	___1	0.98363	5.81783e-28	144.67	154.36	0.30379	UID643	Color [A=255, R=222, G=222, B=222]	1	4		K	3			101.42	114020000	-0.997936	-0.348381	-0.408365	-1.05062	-1.5335	-0.387718
	0.437294	0.40608	P07901	437	P07901	437	P07901	Heat shock protein HSP 90-alpha	Hsp90aa1	LELFTELAEDKENYKKFYEQFSKNIKLGIHE	___1	1	2.88618e-07	78.867	96.253	1.7841	UID645	Color [A=255, R=222, G=222, B=222]	1	4		K	2			84.568	26599000	-2.57914	-3.77793	-3.08144	-3.12772	-2.56263	-2.52992
	0.434748	0.339093	P07901	633	P07901	633	P07901	Heat shock protein HSP 90-alpha	Hsp90aa1	QALRDNSTMGYMAAKKHLEINPDHSIIETLR	___1	0.586989	0.000475136	94.688	99.653	-1.3001	UID647	Color [A=255, R=222, G=222, B=222]	1	4		K	2			93.111	22489000	-3.10011	-2.65733	-3.14665	-2.76869	-2.06185	-3.05627
	0.095781	0.0938322	P07901	540	P07901	540	P07901	Heat shock protein HSP 90-alpha	Hsp90aa1	PIDEYCVQQLKEFEGKTLVSVTKEGLELPED	___1	0.999997	0.000193516	81.049	93.096	-0.42527	UID648	Color [A=255, R=222, G=222, B=222]	1	4		K	2			93.096	29699000	-3.12813	-4.02784	-2.98815	-3.03525	-3.36707	-3.46031
	0.475382	-0.673313	P07901	84	P07901	84	P07901	Heat shock protein HSP 90-alpha	Hsp90aa1	KLDSGKELHINLIPSKQDRTLTIVDTGIGMT	___1	1	1.42033e-06	70.07	111.06	0.1314	UID649	Color [A=255, R=222, G=222, B=222]	1	4		K	4			55.314	37115000	-3.04513	-1.43508	-1.23667	-2.42735	-2.29213	-3.01734
	1.35481	-0.521968	P11499	399	P07901;P11499	408;399	P07901;P11499	Heat shock protein HSP 90-alpha;Heat shock protein HSP 90-beta	Hsp90aa1;Hsp90ab1	EDLPLNISREMLQQSKILKVIRKNIVKKCLE;EDLPLNISREMLQQSKILKVIRKNLVKKCLE	___1	0.999581	0.000181492	92.113	117.04	0.2174	UID650	Color [A=255, R=222, G=222, B=222]	1	4		K	2			117.04	43030000	0.33902	0.416347	0.250685	-0.39723	0.157722	-0.320343
+	4.07208	1.78115	P07901	444	P07901	444	P07901	Heat shock protein HSP 90-alpha	Hsp90aa1	AEDKENYKKFYEQFSKNIKLGIHEDSQNRKK	___1	0.977902	9.80068e-09	138.95	172.21	0.16156	UID652	Color [Gray]	1	4		K	2			172.21	91892000	-2.26902	-2.2055	-2.22119	-0.653135	-0.415888	-0.28323
	0.0816082	0.0755867	P07901	447	P07901	447	P07901	Heat shock protein HSP 90-alpha	Hsp90aa1	KENYKKFYEQFSKNIKLGIHEDSQNRKKLSE	___1	1	1.58545e-06	68.933	85.958	0.75344	UID653	Color [A=255, R=222, G=222, B=222]	1	4		K	3			51.211	13047000	-2.83875	-3.20741	-3.03915	-2.61723	-2.67031	-3.57102
	0.693292	0.339543	P07901	500	P07901	500	P07901	Heat shock protein HSP 90-alpha	Hsp90aa1	MKENQKHIYFITGETKDQVANSAFVERLRKH	___1	1	1.29082e-11	86.497	94.856	-0.43024	UID655	Color [A=255, R=222, G=222, B=222]	1	4		K	3			30.587	8657400	-2.93295	-3.22808	-3.67771	-2.90445	-3.04546	-2.8702
	2.20093	-1.09372	P11499	607	P07901;P11499	616;607	P07901;P11499	Heat shock protein HSP 90-alpha;Heat shock protein HSP 90-beta	Hsp90aa1;Hsp90ab1	VTSTYGWTANMERIMKAQALRDNSTMGYMAA;VTSTYGWTANMERIMKAQALRDNSTMGYMMA	___1	1	0.00350097	88.936	137.44	0.403	UID656	Color [A=255, R=222, G=222, B=222]	1	4		K	2			137.44	30273000	1.06308	1.36283	0.979672	0.338245	0.0464706	-0.260307
	0.0257388	-0.0478783	P07901	420	P07901	420	P07901	Heat shock protein HSP 90-alpha	Hsp90aa1	QQSKILKVIRKNLVKKCLELFTELAEDKENY	___1	0.998627	0.00322287	19.803	34.498	0.11974	UID657	Color [A=255, R=222, G=222, B=222]	1	4		K	4			34.498	6574700	-2.73215	-3.19773	-3.317	-2.24037	-2.88511	-4.26503
	0.0606297	-0.0650795	P07901	459	P07901	459	P07901	Heat shock protein HSP 90-alpha	Hsp90aa1	KNIKLGIHEDSQNRKKLSELLRYYTSASGDE	___1	1	0.0222568	18.928	114.72	0.01637	UID658	Color [A=255, R=222, G=222, B=222]	1	4		K	2			114.72	9365400	-3.43442	-2.50413	-3.64662	-3.2366	-3.05752	-3.48629
+	2.68364	-1.88273	P11499	354	P07901;P11499	363;354	P07901;P11499	Heat shock protein HSP 90-alpha;Heat shock protein HSP 90-beta	Hsp90aa1;Hsp90ab1	APFDLFENKKKKNNIKLYVRRVFIMDSCDEL;APFDLFENRKKKNNIKLYVRRVFIMDNCEEL	___1	1	0.00716056	68.711	115.78	0.040403	UID659	Color [Gray]	1	4		K	2			70.268	24097000	-0.979038	-0.91765	-1.64243	-3.31415	-2.89732	-2.97583
	0.0940332	0.155563	P07901	328	P07901	328	P07901	Heat shock protein HSP 90-alpha	Hsp90aa1	FYKSLTNDWEEHLAVKHFSVEGQLEFRALLF	___1	1	1.00102e-05	47.964	60.278	1.1188	UID661	Color [A=255, R=222, G=222, B=222]	1	4		K	4			38.237	7992600	-3.11242	-3.75779	-3.661	-3.72209	-4.07941	-2.26302
	0.559699	0.393218	P07901	479	P07901	479	P07901	Heat shock protein HSP 90-alpha	Hsp90aa1	LRYYTSASGDEMVSLKDYCTRMKENQKHIYF	___1	1	3.11971e-07	81.187	88.552	-0.35311	UID664	Color [A=255, R=222, G=222, B=222]	1	4		K	2			76.588	12076000	-3.56806	-3.05104	-3.30354	-2.94571	-3.37171	-2.42555
	0.059297	0.216414	P08032	2270	P08032	2270	P08032	Spectrin alpha chain, erythrocytic 1	Spta1	QIQAKDTIGVSEETLKEFSTTYKHFDENLTG	___1	0.997456	0.000441044	28.373	36.284	1.9708	UID665	Color [A=255, R=222, G=222, B=222]	1	4		K	3			31.514	10238000	-0.508982	0.0630856	-2.98886	0.0817871	-2.61525	-0.252043
+	0.991354	5.43761	P08032	1905	P08032	1905	P08032	Spectrin alpha chain, erythrocytic 1	Spta1	QNKDKISTKIQVLNEKTASLAKALAAWKSQL	___1	0.576795	0.00105584	15.979	73.26	0.7332	UID669	Color [Gray]	1	4		K	2			60.59	68861000	-3.09625	-3.20971	-3.81029	3.54907	5.572	-2.92448
+	3.87272	-5.88294	P08101	313	P08101	313	P08101	Low affinity immunoglobulin gamma Fc region receptor II	Fcgr2	AAKTEAENTITYSLLKHPEALDEETEHDYQN	___1	1	5.7306e-47	119.52	121.72	0.34685	UID670	Color [Gray]	1	4		K	4			38.196	63526000	3.08072	2.64848	2.82098	-2.71095	-2.58266	-3.80502
+	1.94868	-1.97194	P08226	105	P08226	105	P08226	Apolipoprotein E	Apoe	EQLGPVAEETRARLGKEVQAAQARLGADMED	___1	1	1.57096e-05	78.01	120.12	1.3335	UID673	Color [Gray]	1	4		K	2			47.603	31839000	0.0950756	0.168049	0.12084	-1.28086	-2.71725	-1.53376
+	2.74107	-1.64644	P08226	252	P08226	252	P08226	Apolipoprotein E	Apoe	DRLEEVREHMEEVRSKMEEQTQQIRLQAEIF	___1	1	4.81711e-19	155.68	186.25	0.35764	UID674	Color [Gray]	1	4		K	2			48.64	70374000	1.09703	1.15475	1.11876	-0.532507	-0.904404	-0.131884
	0.936694	-2.06946	P08228	10	P08228	10	P08228	Superoxide dismutase [Cu-Zn]	Sod1	______MAMKAVCVLKGDGPVQGTIHFEQKA	___1	1	3.2628e-26	121.24	129.43	0.56385	UID675	Color [A=255, R=222, G=222, B=222]	1	4		K	3			129.43	53930000	0.493288	0.821682	0.513908	-2.53025	0.594769	-2.44401
	0.0157721	-0.127276	P08228	137	P08228	137	P08228	Superoxide dismutase [Cu-Zn]	Sod1	EKQDDLGKGGNEESTKTGNAGSRLACGVIGI	___1	1	1.3731e-23	102.51	111.93	0.23844	UID676	Color [A=255, R=222, G=222, B=222]	1	4		K	2			48.004	66939000	-4.47505	1.98351	-0.0370598	-2.23947	-3.39274	2.72178
+	1.65659	-3.21394	P08228	92	P08228	92	P08228	Superoxide dismutase [Cu-Zn]	Sod1	DEERHVGDLGNVTAGKDGVANVSIEDRVISL	___1	1	1.93319e-53	142.29	154.95	-1.6079	UID677	Color [Gray]	1	4		K	3			50.539	26249000	0.75762	1.15775	0.82794	-2.63459	-3.62011	-0.64381
+	1.58631	-1.9074	P09055	774	P09055	774	P09055	Integrin beta-1	Itgb1	DRREFAKFEKEKMNAKWDTGENPIYKSAVTT	___1	0.999735	0.00167405	43.835	52.79	-3.7473	UID679	Color [Gray]	1	4		K	2			52.79	4812500	-1.36511	-1.06078	-0.88291	-3.29815	-3.75664	-1.97622
+	1.27849	-3.08964	P09055	784	P09055	784	P09055	Integrin beta-1	Itgb1	EKMNAKWDTGENPIYKSAVTTVVNPKYEGK_	___1	0.999993	1.39827e-05	62.84	77.527	0.36616	UID680	Color [Gray]	1	4		K	3			66.874	31991000	1.51568	2.00529	2.11434	0.815132	-1.40413	-3.0446
	0.0067767	-0.0149108	P09411	146	P09411	146	P09411	Phosphoglycerate kinase 1	Pgk1	KGKDASGNKVKAEPAKIDAFRASLSKLGDVY	___1	1	0.00417317	26.424	66.692	1.4807	UID682	Color [A=255, R=222, G=222, B=222]	1	4		K	2			56.258	4177200	-1.68224	-1.85663	-1.86278	-1.30818	-3.23586	-0.902346
	0.743381	1.12021	P09411	192	P09411	192	P09411	Phosphoglycerate kinase 1	Pgk1	VGVNLPQKAGGFLMKKELNYFAKALESPERP	___1	1	0.00423502	59.499	91.853	0.28491	UID683	Color [A=255, R=222, G=222, B=222]	1	4		K	2			91.853	52315000	-2.66678	-3.36379	-3.16657	-2.54322	-2.66524	-0.628046
	0.0147181	-0.0286767	P09411	184	P09411	184	P09411	Phosphoglycerate kinase 1	Pgk1	AHRAHSSMVGVNLPQKAGGFLMKKELNYFAK	___1	0.842331	4.21109e-05	46.284	55.33	-0.57261	UID684	Color [A=255, R=222, G=222, B=222]	1	4		K	4			55.33	9467000	-3.00533	-1.67785	-2.88869	-1.89305	-3.50063	-2.26422
	0.0134256	-0.029724	P09411	216	P09411	216	P09411	Phosphoglycerate kinase 1	Pgk1	LESPERPFLAILGGAKVADKIQLINNMLDKV	___1	0.964775	1.33085e-05	60.592	68.49	0.64125	UID685	Color [A=255, R=222, G=222, B=222]	1	4		K	3			57.496	11547000	-2.5159	-2.992	-3.20508	-2.63674	-1.8923	-4.27311
	0.503554	0.619586	P09411	272	P09411	272	P09411	Phosphoglycerate kinase 1	Pgk1	LYDEEGAKIVKDLMSKAEKNGVKITLPVDFV	___1	0.999436	0.00159962	30.521	80.229	0.28681	UID686	Color [A=255, R=222, G=222, B=222]	1	4		K	2			80.229	97509000	-2.90474	-3.77751	-3.89889	-3.0315	-3.59564	-2.09524
	0.329987	0.381319	P09411	199	P09411	199	P09411	Phosphoglycerate kinase 1	Pgk1	KAGGFLMKKELNYFAKALESPERPFLAILGG	___1	0.999965	9.53371e-08	64.853	77.287	0.61365	UID687	Color [A=255, R=222, G=222, B=222]	1	4		K	3			77.287	8436400	-4.40711	-3.02318	-4.04963	-3.38632	-3.8752	-3.07443
	1.06671	-1.76915	P09411	267	P09411	267	P09411	Phosphoglycerate kinase 1	Pgk1	EIGTSLYDEEGAKIVKDLMSKAEKNGVKITL	___1	0.999948	0.000605048	23.902	73.26	-1.0259	UID688	Color [A=255, R=222, G=222, B=222]	1	4		K	2			60.91	18397000	0.221079	-0.867048	-0.246902	-1.32214	-3.49218	-1.38601
	0.550979	-1.04011	P09411	323	P09411	323	P09411	Phosphoglycerate kinase 1	Pgk1	PAGWMGLDCGTESSKKYAEAVGRAKQIVWNG	___1	1	2.71744e-07	62.946	104.45	0.4845	UID689	Color [A=255, R=222, G=222, B=222]	1	4		K	2			67.032	23568000	-1.2012	-2.24551	-3.72936	-3.1812	-4.21619	-2.89899
	0.322125	-0.500954	P09411	6	P09411	6	P09411	Phosphoglycerate kinase 1	Pgk1	__________MSLSNKLTLDKLDVKGKRVVM	___1	0.980478	0.00668964	17.365	30.483	-0.094344	UID692	Color [A=255, R=222, G=222, B=222]	1	4		K	3			30.483	10124000	-2.48341	-2.6976	-3.1035	-2.08207	-3.57464	-4.13066
	0.863798	-2.71116	P09411	30	P09411;P09041	30;30	P09411	Phosphoglycerate kinase 1;Phosphoglycerate kinase 2	Pgk1;Pgk2	KGKRVVMRVDFNVPMKNNQITNNQRIKAAVP	___1	1	8.62684e-29	118.87	149.6	0.092336	UID694	Color [A=255, R=222, G=222, B=222]	1	4		K	2			54.7	78120000	2.71597	2.78437	2.71722	1.07163	-2.85481	1.86726
	0.239235	0.575397	P09581	810	P09581	810	P09581	Macrophage colony-stimulating factor 1 receptor	Csf1r	FGLARDIMNDSNYVVKGNARLPVKWMAPESI	___1	1	0.000463735	49.588	59.542	0.43907	UID695	Color [A=255, R=222, G=222, B=222]	1	4		K	2			34.378	9394900	-3.64115	-2.75991	-2.85447	-0.744522	-3.74192	-3.0429
	0.284006	-1.02441	P09581	572	P09581	572	P09581	Macrophage colony-stimulating factor 1 receptor	Csf1r	NSYTFIDPTQLPYNEKWEFPRNNLQFGKTLG	___1	1	2.97979e-11	80.159	89.721	-0.87233	UID696	Color [A=255, R=222, G=222, B=222]	1	4		K	3			43.162	25531000	0.714399	0.806862	1.27344	1.33124	-2.98038	1.37061
	0.395774	-1.61096	P09813	67	P09813	67	P09813	Apolipoprotein A-II;Proapolipoprotein A-II	Apoa2	AKTSEIQSQAKAYFEKTHEQLTPLVRSAGTS	___1	1	2.44662e-18	112.12	141.46	0.43415	UID698	Color [A=255, R=222, G=222, B=222]	1	4		K	3			31.389	28825000	1.31259	1.18651	0.962986	1.49069	-3.88011	1.01863
	0.130379	0.541293	Q3THW5	116	Q3THW5;P0C0S6	116;116	Q3THW5	Histone H2A.V;Histone H2A.Z	H2afv;H2afz	IKATIAGGGVIPHIHKSLIGKKGQQKTA___	___1	0.810439	0.0018796	21.16	31.818	0.0082682	UID699	Color [A=255, R=222, G=222, B=222]	1	4		K	3			31.818	6648300	-3.27553	0.321138	-2.83787	-0.318949	-0.417276	-3.43216
+	1.31377	3.9404	Q3THW5	121	Q3THW5;P0C0S6	121;121	Q3THW5	Histone H2A.V;Histone H2A.Z	H2afv;H2afz	AGGGVIPHIHKSLIGKKGQQKTA________	___1	0.999967	0.00180993	45.163	89.298	0.29295	UID700	Color [Gray]	1	4		K	2			89.298	30145000	-4.9466	-2.6161	-0.922993	2.25457	-0.386267	1.46721
	0.327266	-0.251094	P62983	29	P0CG49;P0CG50;P62983;P62984	29;29;29;29	P0CG49;P62983;P62984	Polyubiquitin-B;Ubiquitin;Polyubiquitin-C;Ubiquitin;Ubiquitin-related 1;Ubiquitin-related 2;Ubiquitin-40S ribosomal protein S27a;Ubiquitin;40S ribosomal protein S27a;Ubiquitin-60S ribosomal protein L40;Ubiquitin;60S ribosomal protein L40	Ubb;Ubc;Rps27a;Uba52	TLEVEPSDTIENVKAKIQDKEGIPPDQQRLI	___1	1	1.02647e-258	285.48	317.81	-0.06342	UID702	Color [A=255, R=222, G=222, B=222]	1	4		K	3			36.77	2503400000	5.68896	6.27354	6.01469	6.27117	5.52398	5.42875
	0.439824	0.812047	P0CG49	82	P0CG49;P0CG50	82;82	P0CG49	Polyubiquitin-B;Ubiquitin;Polyubiquitin-C;Ubiquitin;Ubiquitin-related 1;Ubiquitin-related 2	Ubb;Ubc	LHLVLRLRGGMQIFVKTLTGKTITLEVEPSD	___1	0.990775	0.00273004	43.886	51.092	-3.5722	UID704	Color [A=255, R=222, G=222, B=222]	1	4		K	2			32.523	4807100	-2.77238	-2.58926	-2.08086	-2.4114	-0.139765	-2.45519
	0.873936	0.71943	P62983	48	P0CG49;P0CG50;P62983;P62984	48;48;48;48	P0CG49;P62983;P62984	Polyubiquitin-B;Ubiquitin;Polyubiquitin-C;Ubiquitin;Ubiquitin-related 1;Ubiquitin-related 2;Ubiquitin-40S ribosomal protein S27a;Ubiquitin;40S ribosomal protein S27a;Ubiquitin-60S ribosomal protein L40;Ubiquitin;60S ribosomal protein L40	Ubb;Ubc;Rps27a;Uba52	KEGIPPDQQRLIFAGKQLEDGRTLSDYNIQK	___1	1	9.65043e-189	211.67	300.62	-0.054596	UID705	Color [A=255, R=222, G=222, B=222]	1	4		K	5			31.37	83890000000	10.0976	10.2911	10.5445	11.5708	10.3464	11.1742
	0.538653	-0.643747	P62983	63	P0CG49;P0CG50;P62983;P62984	63;63;63;63	P0CG49;P62983;P62984	Polyubiquitin-B;Ubiquitin;Polyubiquitin-C;Ubiquitin;Ubiquitin-related 1;Ubiquitin-related 2;Ubiquitin-40S ribosomal protein S27a;Ubiquitin;40S ribosomal protein S27a;Ubiquitin-60S ribosomal protein L40;Ubiquitin;60S ribosomal protein L40	Ubb;Ubc;Rps27a;Uba52	KQLEDGRTLSDYNIQKESTLHLVLRLRGGAK;KQLEDGRTLSDYNIQKESTLHLVLRLRGGII;KQLEDGRTLSDYNIQKESTLHLVLRLRGGMQ	___1	1	0	313.71	374.2	0.22913	UID706	Color [A=255, R=222, G=222, B=222]	1	4		K	2			245.92	17577000000	9.0919	9.47822	9.70656	7.92514	8.77698	9.64331
	0.298551	0.246769	P62983	6	P0CG49;P0CG50;P62983;P62984	6;6;6;6	P0CG49;P62983;P62984	Polyubiquitin-B;Ubiquitin;Polyubiquitin-C;Ubiquitin;Ubiquitin-related 1;Ubiquitin-related 2;Ubiquitin-40S ribosomal protein S27a;Ubiquitin;40S ribosomal protein S27a;Ubiquitin-60S ribosomal protein L40;Ubiquitin;60S ribosomal protein L40	Ubb;Ubc;Rps27a;Uba52	__________MQIFVKTLTGKTITLEVEPSD	___1	0.999997	2.52892e-10	129.8	166.33	-0.34431	UID707	Color [A=255, R=222, G=222, B=222]	1	4		K	3			119.27	1264800000	2.06235	2.64596	2.76553	3.24938	2.49239	2.47238
	0.229855	-0.304209	P62983	11	P0CG49;P0CG50;P62983;P62984	11;11;11;11	P0CG49;P62983;P62984	Polyubiquitin-B;Ubiquitin;Polyubiquitin-C;Ubiquitin;Ubiquitin-related 1;Ubiquitin-related 2;Ubiquitin-40S ribosomal protein S27a;Ubiquitin;40S ribosomal protein S27a;Ubiquitin-60S ribosomal protein L40;Ubiquitin;60S ribosomal protein L40	Ubb;Ubc;Rps27a;Uba52	_____MQIFVKTLTGKTITLEVEPSDTIENV	___1	1	0	310.25	354.01	-0.11946	UID708	Color [A=255, R=222, G=222, B=222]	1	4		K	4			91.337	5037600000	7.68996	8.72088	8.32204	7.95285	7.20107	8.66633
	0.411934	-0.542055	P62983	27	P0CG49;P0CG50;P62983;P62984	27;27;27;27	P0CG49;P62983;P62984	Polyubiquitin-B;Ubiquitin;Polyubiquitin-C;Ubiquitin;Ubiquitin-related 1;Ubiquitin-related 2;Ubiquitin-40S ribosomal protein S27a;Ubiquitin;40S ribosomal protein S27a;Ubiquitin-60S ribosomal protein L40;Ubiquitin;60S ribosomal protein L40	Ubb;Ubc;Rps27a;Uba52	TITLEVEPSDTIENVKAKIQDKEGIPPDQQR	___1	0.985751	6.28403e-155	252.58	265.53	-0.026885	UID709	Color [A=255, R=222, G=222, B=222]	1	4		K	2			265.53	2226100000	7.61748	7.61632	8.08246	7.07474	6.38681	8.22855
	0.53079	1.06496	P10107	9	P10107	9	P10107	Annexin A1	Anxa1	_______MAMVSEFLKQARFLENQEQEYVQA	___1	1	0.00137984	82.941	93.551	0.22361	UID711	Color [A=255, R=222, G=222, B=222]	1	4		K	2			93.551	5435400	-3.98427	-3.37124	-3.07454	-3.15674	-3.34738	-0.731029
	0.136885	0.15399	P10126	146	P10126;P62631	146;146	P10126	Elongation factor 1-alpha 1;Elongation factor 1-alpha 2	Eef1a1;Eef1a2	GQTREHALLAYTLGVKQLIVGVNKMDSTEPP	___1	1	1.56958e-80	201.52	205.95	-0.6488	UID712	Color [A=255, R=222, G=222, B=222]	1	4		K	3			202.33	103630000	-0.127771	0.0480404	0.460569	0.0723019	-0.242283	1.01279
	0.0307105	-0.0446624	P10126	154	P10126;P62631	154;154	P10126	Elongation factor 1-alpha 1;Elongation factor 1-alpha 2	Eef1a1;Eef1a2	LAYTLGVKQLIVGVNKMDSTEPPYSQKRYEE	___1	1	2.50093e-51	133.38	164.81	0.57995	UID713	Color [A=255, R=222, G=222, B=222]	1	4		K	3			111.18	137290000	-3.22194	-1.91016	-2.2853	-2.14881	-3.10315	-2.29943
	0.0405926	-0.208193	P10126	395	P10126	395	P10126	Elongation factor 1-alpha 1	Eef1a1	DRRSGKKLEDGPKFLKSGDAAIVDMVPGKPM	___1	0.999843	4.16555e-17	75.166	81.346	-0.23382	UID714	Color [A=255, R=222, G=222, B=222]	1	4		K	4			81.346	26640000	-3.30805	0.0767078	-0.0397854	-2.38905	1.37928	-2.88593
	0.121806	-0.391949	P10126	408	P10126	408	P10126	Elongation factor 1-alpha 1	Eef1a1	FLKSGDAAIVDMVPGKPMCVESFSDYPPLGR	___1	1	1.25131e-51	123.77	131.94	-0.57224	UID715	Color [A=255, R=222, G=222, B=222]	1	4		K	3			109.42	26484000	-0.52335	-0.1441	-0.0482254	-2.95345	0.355467	0.706461
	1.91087	0.755501	P10126	392	P10126	392	P10126	Elongation factor 1-alpha 1	Eef1a1	EKIDRRSGKKLEDGPKFLKSGDAAIVDMVPG	___1	0.976822	0.0114932	20.398	48.796	0.26321	UID716	Color [A=255, R=222, G=222, B=222]	1	4		K	2			48.283	27970000	-1.29805	-1.00438	-1.40164	-0.22739	-0.636747	-0.573431
	0.80476	-1.70261	P10126	255	P10126;P62631	255;255	P10126	Elongation factor 1-alpha 1;Elongation factor 1-alpha 2	Eef1a1;Eef1a2	RPTDKPLRLPLQDVYKIGGIGTVPVGRVETG	___1	1	7.43164e-11	85.522	94.281	1.0207	UID717	Color [A=255, R=222, G=222, B=222]	1	4		K	2			89.959	43671000	0.0786705	0.903448	0.64357	-2.82379	-1.11584	0.457506
	0.298146	-0.484701	P10126	165	P10126	165	P10126	Elongation factor 1-alpha 1	Eef1a1	VGVNKMDSTEPPYSQKRYEEIVKEVSTYIKK	___1	1	7.93459e-05	58.343	70.488	0.76561	UID718	Color [A=255, R=222, G=222, B=222]	1	4		K	3			34.264	20646000	-1.71851	-1.56942	-1.66601	-3.45114	-1.42157	-1.53534
	0.166003	-0.231468	P10126	318	P10126	318	P10126	Elongation factor 1-alpha 1	Eef1a1	LPGDNVGFNVKNVSVKDVRRGNVAGDSKNDP	___1	1	0.00775144	56.609	86.794	-0.41944	UID719	Color [A=255, R=222, G=222, B=222]	1	4		K	2			85.064	7910700	-3.05599	-2.24881	-3.38502	-3.87142	-2.48784	-3.02497
	0.11873	0.0695731	P10126	439	P10126	439	P10126	Elongation factor 1-alpha 1	Eef1a1	FAVRDMRQTVAVGVIKAVDKKAAGAGKVTKS	___1	0.998948	1.77607e-08	107.87	124.12	1.2897	UID720	Color [A=255, R=222, G=222, B=222]	1	4		K	3			67.964	130660000	1.89899	1.92642	1.67389	2.26975	1.59101	1.84726
+	1.02133	3.52094	P10126	273	P10126	273	P10126	Elongation factor 1-alpha 1	Eef1a1	GIGTVPVGRVETGVLKPGMVVTFAPVNVTTE	___1	1	1.28485e-19	97.7	104.81	0.4774	UID723	Color [Gray]	1	4		K	3			104.81	73318000	-3.19169	-3.24443	-2.60387	-2.63275	1.49959	2.65598
	0.0771956	0.237599	P10126	172	P10126	172	P10126	Elongation factor 1-alpha 1	Eef1a1	STEPPYSQKRYEEIVKEVSTYIKKIGYNPDT	___1	0.999198	0.00025331	45.177	57.804	-1.4119	UID724	Color [A=255, R=222, G=222, B=222]	1	4		K	3			57.804	4578400	-3.15362	-1.42726	-0.1173	-0.792227	-2.58987	-0.603285
	0.0786864	-0.109006	P10518	184	P10518	184	P10518	Delta-aminolevulinic acid dehydratase	Alad	DMMDGRVEAIKAALLKHGLGNRVSVMSYSAK	___1	1	6.36763e-05	88.659	100.15	0.23612	UID725	Color [A=255, R=222, G=222, B=222]	1	4		K	2			40.045	105720000	3.03015	2.22962	2.91895	3.43343	2.04311	2.37516
	1.68635	-1.25032	P10518	87	P10518	87	P10518	Delta-aminolevulinic acid dehydratase	Alad	GLRCVLIFGVPSRVPKDEQGSAADSEDSPTI	___1	1	9.11139e-106	185.33	216.75	0.062058	UID726	Color [A=255, R=222, G=222, B=222]	1	4		K	3			66.045	221410000	3.97734	3.82965	3.43429	2.6614	1.92363	2.90529
	1.37474	-1.52721	P10518	252	P10518	252	P10518	Delta-aminolevulinic acid dehydratase	Alad	AVARDIQEGADMLMVKPGLPYLDMVREVKDK	___1	1	2.68512e-44	131.32	147.12	-0.43647	UID727	Color [A=255, R=222, G=222, B=222]	1	4		K	2			73.022	142750000	2.92829	3.3337	4.12165	1.48266	1.62491	2.69444
+	2.52208	-2.68164	P10518	159	P10518	159	P10518	Delta-aminolevulinic acid dehydratase	Alad	EESRQRLAEVALAYAKAGCQVVAPSDMMDGR	___1	0.999915	1.18648e-07	44.974	50.857	0.72386	UID728	Color [Gray]	1	4		K	3			50.857	3523000	-0.505808	-0.315178	-0.67643	-3.96267	-2.96407	-2.6156
+	3.78673	-4.46751	P10518	199	P10518	199	P10518	Delta-aminolevulinic acid dehydratase	Alad	KHGLGNRVSVMSYSAKFASCFYGPFRDAAQS	___1	1	1.47441e-07	77.276	85.636	-3.6578	UID729	Color [Gray]	1	4		K	3			39.385	7933900	0.98979	0.9051	0.605831	-3.68057	-4.13566	-3.08557
+	2.1982	-2.60061	P60843	54	P10630;P60843;Q91VC3	55;54;60	P10630;P60843;Q91VC3	Eukaryotic initiation factor 4A-II;Eukaryotic initiation factor 4A-II, N-terminally processed;Eukaryotic initiation factor 4A-I;Eukaryotic initiation factor 4A-III;Eukaryotic initiation factor 4A-III, N-terminally processed	Eif4a2;Eif4a1;Eif4a3	LKESLLRGIYAYGFEKPSAIQQRAIIPCIKG;LREDLLRGIYAYGFEKPSAIQQRAIKQIIKG;LSESLLRGIYAYGFEKPSAIQQRAILPCIKG	___1	1	1.52064e-07	73.88	88.441	1.0414	UID730	Color [Gray]	1	4		K	2			80.979	9430100	-1.01732	0.114056	0.142853	-3.47157	-2.66729	-2.42338
+	2.6394	-3.93985		NaN	P10648;P13745	141;141	P10648;P13745	Glutathione S-transferase A2;Glutathione S-transferase A1;Glutathione S-transferase A1, N-terminally processed	Gsta2;Gsta1	DRTKNRYLPAFEKVLKSHGQDYLVGNRLTRV	___1	1	1.69367e-22	153.74	164.53	0.40904	UID731	Color [Gray]	1	4		K	3			58.487	125620000	0.579596	0.998623	0.940697	-2.66165	-4.20147	-2.43751
	0.580111	-2.43941	P10649	52	P10649	52	P10649	Glutathione S-transferase Mu 1	Gstm1	DAPDFDRSQWLNEKFKLGLDFPNLPYLIDGS	___1	0.999991	7.41751e-05	50.472	61.962	0.010387	UID732	Color [A=255, R=222, G=222, B=222]	1	4		K	4			50.493	18067000	1.44276	-3.86379	1.86537	-3.22727	-2.05548	-2.59113
	0.0285441	0.158334	P10649	69	P10649;P15626;Q80W21	69;69;69	P10649;P15626;Q80W21	Glutathione S-transferase Mu 1;Glutathione S-transferase Mu 2;Glutathione S-transferase Mu 7	Gstm1;Gstm2;Gstm7	GLDFPNLPYLIDGSHKITQSNAILRYLARKH;GLDFPNLPYLIDGSHKITQSNAILRYLGRKH	___1	1	6.63287e-37	115.7	125.35	0.64058	UID733	Color [A=255, R=222, G=222, B=222]	1	4		K	3			110.94	123910000	-3.65003	-2.63768	0.884317	-2.48592	0.834353	-3.27683
+	1.79522	-4.06733	P10649	199	P10649;P19639	199;199	P10649;P19639	Glutathione S-transferase Mu 1;Glutathione S-transferase Mu 3	Gstm1;Gstm3	FLARFEGLKKISAYMKSSRFLPRPVFTKIAQ;FLARFEGLKKISAYMKSSRYIATPIFSKMAH	___1	1	1.54958e-20	89.514	156.51	2.0663	UID734	Color [Gray]	1	4		K	2			39.022	64943000	1.32209	1.62573	1.65921	-4.40373	-0.942467	-2.24874
+	2.16358	-4.99781	P10649	144	P10649;P19639;Q80W21	144;144;144	P10649;P19639;Q80W21	Glutathione S-transferase Mu 1;Glutathione S-transferase Mu 3;Glutathione S-transferase Mu 7	Gstm1;Gstm3;Gstm7	EQLPGMMRLYSEFLGKRPWFAGDKITFVDFI;KAIPEKMKLYSEFLGKRPWFAGDKVTYVDFL;KTIPEKMKLYSEFLGKRPWFAGDKVTYVDFL	___1	1	2.30779e-27	135.77	152.4	-0.21993	UID735	Color [Gray]	1	4		K	2			74.127	113130000	3.22796	2.85599	2.63505	-3.34626	-2.7219	-0.206263
	0.317986	-0.48178	P10649	173	P10649;P19639	173;173	P10649;P19639	Glutathione S-transferase Mu 1;Glutathione S-transferase Mu 3	Gstm1;Gstm3	FLAYDILDQYRMFEPKCLDAFPNLRDFLARF	___1	1	0.000602402	37.834	49.627	-0.27168	UID736	Color [A=255, R=222, G=222, B=222]	1	4		K	3			47.915	2916500	-3.536	-1.51646	-2.13756	-2.92818	-2.56501	-3.14217
+	3.74626	-4.2774	P10649	129	P10649	129	P10649	Glutathione S-transferase Mu 1	Gstm1	LCYNPDFEKQKPEFLKTIPEKMKLYSEFLGK	___1	0.989861	0.00204935	31.166	48.568	-0.0031064	UID740	Color [Gray]	1	4		K	3			40.767	13448000	1.3064	0.846802	0.402105	-3.78655	-3.18585	-3.3045
	0.745567	-2.11142	P10649	50	P10649	50	P10649	Glutathione S-transferase Mu 1	Gstm1	MGDAPDFDRSQWLNEKFKLGLDFPNLPYLID	___1	0.938391	0.000923467	83.855	106.93	0.36152	UID741	Color [A=255, R=222, G=222, B=222]	1	4		K	2			106.93	22824000	0.76181	0.45583	-3.24083	-2.41288	-3.01757	-2.927
	0.805441	-1.45266	P10852	59	P10852	59	P10852	4F2 cell-surface antigen heavy chain	Slc3a2	AEDETEAGVKFTGLSKEELLKVAGSPGWVRT	___1	0.99694	0.00245473	43.513	63.216	0.50449	UID743	Color [A=255, R=222, G=222, B=222]	1	4		K	2			63.216	4588000	-0.911581	-0.654636	-0.701708	-3.49466	-2.47539	-0.655863
	0.00129443	0.0209668	Q6ZWY9	121	Q6ZWY9;Q64478;P10853;Q8CGP2;P10854;Q9D2U9;Q8CGP0;P70696;Q64475;Q64525	121;121;121;121;121;121;121;122;121;121	Q6ZWY9;Q64475;Q64525	Histone H2B type 1-C/E/G;Histone H2B type 1-H;Histone H2B type 1-F/J/L;Histone H2B type 1-P;Histone H2B type 1-M;Histone H2B type 3-A;Histone H2B type 3-B;Histone H2B type 1-A;Histone H2B type 1-B;Histone H2B type 2-B	Hist1h2bc;Hist1h2bh;Hist1h2bf;Hist1h2bp;Hist1h2bm;Hist3h2ba;Hist3h2bb;Hist1h2ba;Hist1h2bb;Hist2h2bb	ELAKHAVSEGTKAVTKYTSSK__________	___1	1	1.01308e-20	145.75	195.79	1.0939	UID746	Color [A=255, R=222, G=222, B=222]	1	4		K	1			179.81	11679000000	5.32859	7.51383	6.33431	12.17	11.1311	-4.06146
+	4.21925	6.94481	Q6ZWY9	117	Q6ZWY9;Q64478;P10853;Q8CGP2;P10854;Q9D2U9;Q8CGP0;P70696;Q64475;Q64525	117;117;117;117;117;117;117;118;117;117	Q6ZWY9;Q64475;Q64525	Histone H2B type 1-C/E/G;Histone H2B type 1-H;Histone H2B type 1-F/J/L;Histone H2B type 1-P;Histone H2B type 1-M;Histone H2B type 3-A;Histone H2B type 3-B;Histone H2B type 1-A;Histone H2B type 1-B;Histone H2B type 2-B	Hist1h2bc;Hist1h2bh;Hist1h2bf;Hist1h2bp;Hist1h2bm;Hist3h2ba;Hist3h2bb;Hist1h2ba;Hist1h2bb;Hist2h2bb	LLPGELAKHAVSEGTKAVTKYTSSK______	___1	1	1.74745e-13	126.56	159.94	-0.89606	UID747	Color [Gray]	1	4		K	2			159.94	120870000	-2.58066	-3.4547	-3.21605	3.96029	3.30905	4.3137
	0.0115261	-0.0221793	Q6ZWY9	109	Q6ZWY9;Q64478;P10853;Q8CGP2;P10854;Q9D2U9;Q8CGP0;P70696;Q64475;Q64525;Q8CGP1;Q64524	109;109;109;109;109;109;109;110;109;109;109;109	Q6ZWY9;Q64475;Q64525;Q8CGP1	Histone H2B type 1-C/E/G;Histone H2B type 1-H;Histone H2B type 1-F/J/L;Histone H2B type 1-P;Histone H2B type 1-M;Histone H2B type 3-A;Histone H2B type 3-B;Histone H2B type 1-A;Histone H2B type 1-B;Histone H2B type 2-B;Histone H2B type 1-K;Histone H2B type 2-E	Hist1h2bc;Hist1h2bh;Hist1h2bf;Hist1h2bp;Hist1h2bm;Hist3h2ba;Hist3h2bb;Hist1h2ba;Hist1h2bb;Hist2h2bb;Hist1h2bk;Hist2h2be	EIQTAVRLLLPGELAKHAVSEGTKAVTKYTS	___1	1	2.2603e-23	124.15	141.58	0.20206	UID748	Color [A=255, R=222, G=222, B=222]	1	4		K	3			138.91	406090000	1.31217	0.95241	2.20227	1.79932	0.45632	2.14467
+	2.82866	5.23442	Q6ZWY9	6	Q6ZWY9;Q64478;P10853;Q8CGP1	6;6;6;6	Q6ZWY9;Q8CGP1	Histone H2B type 1-C/E/G;Histone H2B type 1-H;Histone H2B type 1-F/J/L;Histone H2B type 1-K	Hist1h2bc;Hist1h2bh;Hist1h2bf;Hist1h2bk	__________MPEPAKSAPAPKKGSKKAVTK	___1	1	1.30438e-07	89.873	134.57	0.21262	UID749	Color [Gray]	1	4		K	2			134.57	117880000	-3.40979	-1.48139	-2.54287	2.63408	2.16972	3.46541
	0.563866	-2.00043	Q6ZWY9	47	Q6ZWY9;Q64478;P10853;Q8CGP2;P10854;Q9D2U9;Q8CGP0;P70696;Q64475;Q64525;Q8CGP1;Q64524	47;47;47;47;47;47;47;48;47;47;47;47	Q6ZWY9;Q64475;Q64525;Q8CGP1	Histone H2B type 1-C/E/G;Histone H2B type 1-H;Histone H2B type 1-F/J/L;Histone H2B type 1-P;Histone H2B type 1-M;Histone H2B type 3-A;Histone H2B type 3-B;Histone H2B type 1-A;Histone H2B type 1-B;Histone H2B type 2-B;Histone H2B type 1-K;Histone H2B type 2-E	Hist1h2bc;Hist1h2bh;Hist1h2bf;Hist1h2bp;Hist1h2bm;Hist3h2ba;Hist3h2bb;Hist1h2ba;Hist1h2bb;Hist2h2bb;Hist1h2bk;Hist2h2be	RSRKESYSVYVYKVLKQVHPDTGISSKAMGI	___1	1	6.15157e-07	86.409	103.13	-0.030007	UID750	Color [A=255, R=222, G=222, B=222]	1	4		K	2			85.813	61521000	2.52225	2.00488	2.84686	2.33949	-2.63011	1.66332
	0.128805	0.536978	P10922	82	P10922	82	P10922	Histone H1.0;Histone H1.0, N-terminally processed	H1f0	QIKLSIKRLVTTGVLKQTKGVGASGSFRLAK	___1	0.99946	0.000120457	81.037	111.61	0.013521	UID751	Color [A=255, R=222, G=222, B=222]	1	4		K	2			111.61	39099000	-2.87132	1.80751	1.38246	1.3061	0.287603	0.335894
	0.618165	-0.457906	P10922	59	P10922	59	P10922	Histone H1.0;Histone H1.0, N-terminally processed	H1f0	GSSRQSIQKYIKSHYKVGENADSQIKLSIKR	___1	1	1.29056e-07	107.57	112.62	1.0911	UID753	Color [A=255, R=222, G=222, B=222]	1	4		K	3			97.417	87873000	-0.572741	0.420857	0.00264931	-0.187559	-0.749073	-0.586321
	0.0178153	0.0493911	P10922	12	P10922	12	P10922	Histone H1.0;Histone H1.0, N-terminally processed	H1f0	____MTENSTSAPAAKPKRAKASKKSTDHPK	___1	0.902275	0.000122945	67.148	77.379	-0.13261	UID754	Color [A=255, R=222, G=222, B=222]	1	4		K	2			77.379	8487600	-2.00447	-0.316656	-2.21719	-0.566639	-2.83802	-0.985489
+	3.46088	-5.30881	P10922	40	P10922	40	P10922	Histone H1.0;Histone H1.0, N-terminally processed	H1f0	HPKYSDMIVAAIQAEKNRAGSSRQSIQKYIK	___1	1	3.47792e-09	87.598	100.55	-0.42265	UID755	Color [Gray]	1	4		K	3			55.186	26662000	1.46873	2.33153	1.78046	-3.31276	-4.19029	-2.84266
	0.562357	-1.13509	P11352	62	P11352	62	P11352	Glutathione peroxidase 1	Gpx1	UGTTIRDYTEMNDLQKRLGPRGLVVLGFPCN	___1	1	0.000902027	67.57	85.731	-0.99679	UID756	Color [A=255, R=222, G=222, B=222]	1	4		K	2			55.567	5331900	-1.24318	-1.17293	-1.23369	-0.792807	-3.89545	-2.36683
	0.519148	-0.587073	P11499	427	P11499	427	P11499	Heat shock protein HSP 90-beta	Hsp90ab1	CLELFSELAEDKENYKKFYEAFSKNLKLGIH	___1	0.907217	7.40783e-17	111.38	120.66	1.163	UID757	Color [A=255, R=222, G=222, B=222]	1	4		K	4			98.694	23430000	-2.49003	-2.9038	-2.79811	-3.03407	-4.25529	-2.6638
	0.403568	0.576158	P11499	428	P11499	428	P11499	Heat shock protein HSP 90-beta	Hsp90ab1	LELFSELAEDKENYKKFYEAFSKNLKLGIHE	___1	1	4.2217e-22	124.22	132.08	0.79322	UID758	Color [A=255, R=222, G=222, B=222]	1	4		K	2			81.296	63943000	-2.52473	-3.02981	-3.81227	-2.45287	-1.7738	-3.41167
	1.24527	1.85351	P11499	435	P11499	435	P11499	Heat shock protein HSP 90-beta	Hsp90ab1	AEDKENYKKFYEAFSKNLKLGIHEDSTNRRR	___1	0.998313	1.35002e-05	119.22	151.44	-0.56832	UID759	Color [A=255, R=222, G=222, B=222]	1	4		K	2			151.44	179380000	-0.849976	0.163591	-2.1681	0.583733	0.911886	1.21044
	0.0435333	0.128531	P11499	623	P11499	623	P11499	Heat shock protein HSP 90-beta	Hsp90ab1	AQALRDNSTMGYMMAKKHLEINPDHPIVETL	___1	0.930135	0.000684931	69.191	77.677	-0.99146	UID760	Color [A=255, R=222, G=222, B=222]	1	4		K	2			77.677	7616900	-3.35113	-1.99059	-0.504642	-2.88941	-0.886238	-1.68513
	1.04745	-1.81692	P11499	624	P11499	624	P11499	Heat shock protein HSP 90-beta	Hsp90ab1	QALRDNSTMGYMMAKKHLEINPDHPIVETLR	___1	1	0.000722788	67.978	76.465	0.095159	UID761	Color [A=255, R=222, G=222, B=222]	1	4		K	4			33.313	14290000	-2.027	-2.73967	-0.0680313	-3.11801	-3.66161	-3.50584
	0.0490855	-0.0747422	P11499	531	P11499	531	P11499	Heat shock protein HSP 90-beta	Hsp90ab1	PIDEYCVQQLKEFDGKSLVSVTKEGLELPED	___1	1	0.000193837	93.928	105.98	0.045017	UID762	Color [A=255, R=222, G=222, B=222]	1	4		K	2			105.98	67356000	-1.6287	-1.99851	-2.31305	-1.18	-2.84871	-2.13577
	0.113248	0.160261	P11499	72	P11499	72	P11499	Heat shock protein HSP 90-beta	Hsp90ab1	ESLTDPSKLDSGKELKIDIIPNPQERTLTLV	___1	1	9.30201e-18	91.123	96.903	0.070078	UID763	Color [A=255, R=222, G=222, B=222]	1	4		K	3			60.157	30174000	-3.57287	-3.40859	-2.00415	-2.60562	-3.03635	-2.86286
	0.982475	-0.949848	P11499	438	P11499	438	P11499	Heat shock protein HSP 90-beta	Hsp90ab1	KENYKKFYEAFSKNLKLGIHEDSTNRRRLSE	___1	1	6.75502e-06	77.952	93.096	0.76382	UID764	Color [A=255, R=222, G=222, B=222]	1	4		K	3			51.211	21271000	-2.73641	-3.22619	-2.52978	-4.43808	-3.85687	-3.04698
	0.0206073	-0.0399869	P11499	526	P11499	526	P11499	Heat shock protein HSP 90-beta	Hsp90ab1	VYMTEPIDEYCVQQLKEFDGKSLVSVTKEGL	___1	0.998392	4.81545e-27	111.16	113.73	-0.39298	UID765	Color [A=255, R=222, G=222, B=222]	1	4		K	3			113.73	14121000	-2.97426	-2.61922	-3.31343	-2.18914	-2.62524	-4.21249
	0.00202725	0.00355375	P11499	481	P11499	481	P11499	Heat shock protein HSP 90-beta	Hsp90ab1	MTSLSEYVSRMKETQKSIYYITGESKEQVAN	___1	0.716007	0.00591045	28.271	31.876	-0.049957	UID768	Color [A=255, R=222, G=222, B=222]	1	4		K	3			31.876	2163400	-2.43637	-2.93492	-3.20814	-3.33822	-1.80578	-3.42476
	0.148341	-0.0825946	P11499	491	P11499	491	P11499	Heat shock protein HSP 90-beta	Hsp90ab1	MKETQKSIYYITGESKEQVANSAFVERVRKR	___1	1	8.87092e-14	76.092	88.755	-0.7945	UID769	Color [A=255, R=222, G=222, B=222]	1	4		K	2			32.734	18216000	-3.15148	-3.58707	-3.38253	-3.15661	-3.7247	-3.48755
	0.430495	-0.577944	P11499	306	P11499	306	P11499	Heat shock protein HSP 90-beta	Hsp90ab1	RNPDDITQEEYGEFYKSLTNDWEDHLAVKHF	___1	0.999997	3.72197e-08	43.509	66.793	-0.277	UID770	Color [A=255, R=222, G=222, B=222]	1	4		K	4			66.793	25587000	-3.53205	-1.98211	-2.67928	-3.66886	-3.66722	-2.5912
	0.0104901	0.0195757	P11499	319	P11499	319	P11499	Heat shock protein HSP 90-beta	Hsp90ab1	FYKSLTNDWEDHLAVKHFSVEGQLEFRALLF	___1	1	1.8873e-05	45.716	52.909	0.44779	UID771	Color [A=255, R=222, G=222, B=222]	1	4		K	4			42.325	14883000	-2.65628	-2.92947	-3.58529	-2.49172	-4.13711	-2.48348
+	2.69814	3.57189	P11531	3301	P11531	3301	P11531	Dystrophin	Dmd	VWLPVLHRVAAAETAKHQAKCNICKECPIIG	___1	0.79993	0.000262388	40.186	60.49	0.14837	UID775	Color [Gray]	1	4		K	3			60.49	8589300	-3.26511	-2.75027	-2.78755	0.812609	-0.249456	1.34958
	0.0514819	0.0742451	P11679	291	P11679	291	P11679	Keratin, type II cytoskeletal 8	Krt8	IANRSRAEAETMYQIKYEELQTLAGKHGDDL	___1	1	1.84834e-07	71.743	80.238	-0.38637	UID776	Color [A=255, R=222, G=222, B=222]	1	4		K	3			76.155	32050000	-3.13242	-4.24487	-2.74219	-2.94172	-3.29356	-3.66148
	0.563407	-0.68768	P11679	353	P11679	353	P11679	Keratin, type II cytoskeletal 8	Krt8	EAAIADAEQRGEMAIKDAQTKLAELEAALQR	___1	0.995317	1.6366e-05	59.636	71.349	-1.1543	UID777	Color [A=255, R=222, G=222, B=222]	1	4		K	3			42.384	15648000	-1.95429	-1.0264	-1.79227	-2.53207	-2.91829	-1.38563
	0.495949	-0.928026	P11679	479	P11679	479	P11679	Keratin, type II cytoskeletal 8	Krt8	TTKAVVVKKIETRDGKLVSESSDVVSK____	___1	0.999999	0.000487762	44.95	60.49	-1.7119	UID778	Color [A=255, R=222, G=222, B=222]	1	4		K	2			60.49	6116600	-1.62477	-1.29031	-1.66353	-2.93255	-3.55163	-0.878502
	0.533028	-1.08745	P11679	123	P11679;CON__P05787;CON__H-INV:HIT000292931;CON__Q9DCV7;Q9DCV7	123;117;77;111;111	P11679	Keratin, type II cytoskeletal 8;Keratin, type II cytoskeletal 7	Krt8;Krt7	FASFIDKVRFLEQQNKMLETKWSLLQQQKTS	___1	0.999999	2.50949e-10	98.192	132.91	-0.25605	UID779	Color [A=255, R=222, G=222, B=222]	1	4		K	2			112.75	56918000	-1.81305	-1.276	-1.59434	-3.64694	-3.41617	-0.882639
	0.269443	-1.0486	P11679	128	P11679;CON__P05787;CON__H-INV:HIT000292931;CON__Q9DCV7;Q9DCV7	128;122;82;116;116	P11679	Keratin, type II cytoskeletal 8;Keratin, type II cytoskeletal 7	Krt8;Krt7	DKVRFLEQQNKMLETKWSLLQQQKTSRSNMD	___1	1	4.96069e-153	283.82	283.82	-0.28137	UID780	Color [A=255, R=222, G=222, B=222]	1	4		K	3			95.094	891600000	1.47171	1.41665	1.63345	-2.64046	1.75746	2.259
	1.02496	-2.29436	P11679	399	P11679;CON__P05787;CON__Q9H552;CON__Q9DCV7;Q9DCV7;CON__Q3KNV1;CON__P08729;P20152;P15331;P31001	399;393;409;388;388;394;394;402;402;406	P11679;P20152;P31001	Keratin, type II cytoskeletal 8;Keratin, type II cytoskeletal 7;Vimentin;Peripherin;Desmin	Krt8;Krt7;Vim;Prph;Des	LNVKMALDIEIATYRKLLEGEESRISLPLPT;LNVKMALDVEIATYRKLLEGEESRINLPIQT;MNVKLALDIEITTYRKLLEGEESRLESGMQN	___1	1	0.0207258	41.699	66.621	-0.90458	UID781	Color [A=255, R=222, G=222, B=222]	1	4		K	2			49.418	5161900	-1.35793	-0.40589	-0.848843	-1.2099	-4.61091	-3.67493
	0.621436	-1.2689	P11679	136	P11679;CON__P05787;CON__H-INV:HIT000292931	136;130;90	P11679	Keratin, type II cytoskeletal 8	Krt8	QNKMLETKWSLLQQQKTSRSNMDNMFESYIN	___1	1	2.95309e-45	98.423	218.47	-0.036044	UID783	Color [A=255, R=222, G=222, B=222]	1	4		K	3			104.82	56343000	-3.18221	-0.53879	-1.19176	-2.02326	-3.13028	-3.56592
	0.396615	-0.910581	P11679	107	P11679	107	P11679	Keratin, type II cytoskeletal 8	Krt8	AVRTQEKEQIKSLNNKFASFIDKVRFLEQQN	___1	0.999997	8.62139e-05	54.173	61.212	-0.23589	UID784	Color [A=255, R=222, G=222, B=222]	1	4		K	4			61.212	51174000	-0.347639	-0.18556	-0.286289	-0.371979	-3.11428	-0.0649757
	0.0555951	-0.119086	P11679	203	P11679;CON__P05787;CON__H-INV:HIT000292931;CON__H-INV:HIT000016045	203;197;157;30	P11679	Keratin, type II cytoskeletal 8	Krt8	EINKRTEMENEFVLIKKDVDEAYMNKVELES	___1	0.5	0.0035304	48.31	59.8	-0.54477	UID785	Color [A=255, R=222, G=222, B=222]	1	4		K	2			48.796	5971400	-1.08755	-1.50778	-0.99568	-1.14977	-2.64203	-0.156467
	0.0819538	0.123511	P11679	204	P11679;CON__P05787;CON__H-INV:HIT000292931;CON__H-INV:HIT000016045	204;198;158;31	P11679	Keratin, type II cytoskeletal 8	Krt8	INKRTEMENEFVLIKKDVDEAYMNKVELESR	___1	0.564319	0.0035304	52.201	59.8	-0.018228	UID786	Color [A=255, R=222, G=222, B=222]	1	4		K	2			59.8	7681400	-1.08755	-1.50778	-0.99568	-1.14977	-1.91423	-0.156467
	1.27004	-1.0228	P11679	310	P11679;CON__P05787;CON__Q9H552	310;304;320	P11679	Keratin, type II cytoskeletal 8	Krt8	LQTLAGKHGDDLRRTKTEISEMNRNINRLQA	___1	1	0.0046682	46.034	65.305	-0.13643	UID787	Color [A=255, R=222, G=222, B=222]	1	4		K	3			35.71	11615000	-1.87683	-1.89252	-2.04158	-3.70476	-2.6484	-2.52617
	0.531932	-0.737975	P11679	102	P11679	102	P11679	Keratin, type II cytoskeletal 8	Krt8	DPNIQAVRTQEKEQIKSLNNKFASFIDKVRF	___1	0.901928	0.00369485	20.79	40.113	-0.27137	UID788	Color [A=255, R=222, G=222, B=222]	1	4		K	3			40.113	6257400	-1.24407	-0.862925	-2.09726	-3.11808	-1.70494	-1.59516
	1.29877	1.3261	P11714	248	P11714	248	P11714	Cytochrome P450 2D9	Cyp2d9	LLRIPRLADKALQGQKSFIAILDNLLTENRT	___1	1	1.06279e-05	61.284	69.763	0.71615	UID789	Color [A=255, R=222, G=222, B=222]	1	4		K	3			58.49	3267100	-3.66292	-2.88158	-2.97019	-2.25251	-1.02584	-2.25805
	0.117514	-0.171185	P24456	432	P11714;P24456	432;432	P11714;P24456	Cytochrome P450 2D9;Cytochrome P450 2D10	Cyp2d9;Cyp2d10	RFHPEHFLDAQGHFVKPEAFMPFSAGRRSCL	___1	1	0.000506287	28.721	31.819	-0.11055	UID790	Color [A=255, R=222, G=222, B=222]	1	4		K	4			31.819	2721100	-2.50396	-2.92928	-2.30239	-3.4488	-1.78852	-3.01186
	0.0379664	0.0650878	P11714	414	P11714	414	P11714	Cytochrome P450 2D9	Cyp2d9	LPNMSSMLKDESVWEKPLRFHPEHFLDAQGH	___1	0.999792	8.17292e-09	79.717	85.945	-0.37034	UID791	Color [A=255, R=222, G=222, B=222]	1	4		K	3			85.945	17089000	-3.61077	-3.45395	-2.21105	-2.73474	-3.77526	-2.57051
	0.590034	-1.41747	P24456	150	P11714;P24456;P24457	150;150;150	P11714;P24456;P24457	Cytochrome P450 2D9;Cytochrome P450 2D10;Cytochrome P450 2D11	Cyp2d9;Cyp2d10;Cyp2d11	RRFSVSTLRNFGLGKKSLEDWVTKEANHLCD;RRFSVSTLRNFGLGKKSLEDWVTKEARHLCD	___1	1	0.00830502	40.163	78.939	-0.80089	UID792	Color [A=255, R=222, G=222, B=222]	1	4		K	2			78.939	21451000	0.81917	0.648193	1.18278	0.0124626	-2.58385	0.96911
	0.0295984	0.0864989	P11714	242	P11714	242	P11714	Cytochrome P450 2D9	Cyp2d9	LNAFPILLRIPRLADKALQGQKSFIAILDNL	___1	0.999977	0.00386867	33.45	61.962	3.5402	UID793	Color [A=255, R=222, G=222, B=222]	1	4		K	2			61.962	4930000	-1.98362	-3.04837	-2.42285	-3.43201	-3.22779	-0.535545
	1.67612	1.48213	P11928	43	P11928	43	P11928	2'-5'-oligoadenylate synthase 1A	Oas1a	GADVKSAVNVVCDFLKERCFQGAAHPVRVSK	___1	1	0.0095766	25.828	30.543	-0.76815	UID797	Color [A=255, R=222, G=222, B=222]	1	4		K	3			30.543	6922800	-3.06554	-3.00497	-3.9053	-1.98532	-2.23731	-1.30679
	0.527908	-0.710307	P11983	368	P11983	368	P11983	T-complex protein 1 subunit alpha	Tcp1	QERICDDELILIKNTKARTSASIILRGANDF	___1	0.53969	0.0011073	36.848	51.268	0.32192	UID799	Color [A=255, R=222, G=222, B=222]	1	4		K	3			46.481	5125000	-2.47331	-3.19577	-2.27331	-3.61461	-4.10522	-2.35348
	0.109994	-0.664102	P11983	126	P11983	126	P11983	T-complex protein 1 subunit alpha	Tcp1	KIHPTSVISGYRLACKEAVRYINENLIINTD	___1	1	0.00852599	49.897	119.07	0.10487	UID800	Color [A=255, R=222, G=222, B=222]	1	4		K	2			116.54	46237000	-1.88475	0.384888	-1.14704	2.6124	-3.59453	-3.65707
	0.0107752	-0.0119442	P11983	515	P11983	515	P11983	T-complex protein 1 subunit alpha	Tcp1	QAGVFEPTIVKVKSLKFATEAAITILRIDDL	___1	1	3.41462e-06	53.084	82.171	-0.04199	UID801	Color [A=255, R=222, G=222, B=222]	1	4		K	2			37.681	7255300	-3.24154	-3.06199	-2.07982	-2.89928	-2.8162	-2.7037
	0.622737	-1.1785	P11983	466	P11983	466	P11983	T-complex protein 1 subunit alpha	Tcp1	TLAVNAAQDSTDLVAKLRAFHNEAQVNPERK	___1	1	1.04143e-08	74.369	79.237	0.7433	UID802	Color [A=255, R=222, G=222, B=222]	1	4		K	3			52.79	9264500	-2.94363	-2.99606	-0.591793	-3.97144	-2.9934	-3.10213
	1.20973	-1.89608	P11983	33	P11983	33	P11983	T-complex protein 1 subunit alpha	Tcp1	RSQNVMAAASIANIVKSSFGPVGLDKMLVDD	___1	0.999873	8.3005e-07	64.957	68.689	-0.011145	UID803	Color [A=255, R=222, G=222, B=222]	1	4		K	3			68.689	12597000	-2.28256	-1.65443	-0.655003	-3.45671	-4.38803	-2.4355
+	2.35613	3.38108	P12246	146	P12246	146	P12246	Serum amyloid P-component	Apcs	GKPWVKKSLQREYTVKAPPSIVLGQEQDNYG	___1	1	5.04009e-06	55.229	61.524	-0.18107	UID804	Color [Gray]	1	4		K	3			37.56	8157900	-3.77945	-3.24633	-3.22524	0.641985	-1.13474	0.384972
	0.510995	0.826389	P12382	727	P12382	727	P12382	ATP-dependent 6-phosphofructokinase, liver type	Pfkl	LRKKVVAFSPVTELKKETDFEHRMPREQWWL	___1	0.588446	2.98187e-05	70.376	96.89	-0.52934	UID807	Color [A=255, R=222, G=222, B=222]	1	4		K	3			92.866	27010000	-2.73803	-2.19284	-4.49305	-2.27756	-2.08737	-2.57984
+	2.58198	-4.18754	P12710	31	P12710	31	P12710	Fatty acid-binding protein, liver	Fabp1	EPFMKAIGLPEDLIQKGKDIKGVSEIVHEGK	___1	0.925974	3.42484e-10	103.51	128.28	0.092495	UID808	Color [Gray]	1	4		K	4			52.966	106650000	2.27232	1.60682	2.24774	-2.72653	-2.74057	-0.968657
+	2.49971	-2.7283	P12710	33	P12710	33	P12710	Fatty acid-binding protein, liver	Fabp1	FMKAIGLPEDLIQKGKDIKGVSEIVHEGKKI	___1	0.797212	2.24917e-20	128.79	161.79	0.2233	UID809	Color [Gray]	1	4		K	2			161.79	242160000	4.62254	4.05869	4.26184	1.71473	0.842669	2.20076
+	2.86232	-3.50804	P12710	90	P12710	90	P12710	Fatty acid-binding protein, liver	Fabp1	TGEKVKAVVKLEGDNKMVTTFKGIKSVTELN	___1	1	0.00028966	76.203	98.943	0.49095	UID812	Color [Gray]	1	4		K	2			98.943	38204000	0.506201	0.357567	0.252836	-2.84087	-3.99505	-2.57159
	0.193531	-0.681607	P12710	46	P12710	46	P12710	Fatty acid-binding protein, liver	Fabp1	KGKDIKGVSEIVHEGKKIKLTITYGPKVVRN	___1	0.881385	8.97915e-09	116.44	160.82	0.42341	UID813	Color [A=255, R=222, G=222, B=222]	1	4		K	2			160.82	23788000	-2.53837	1.17588	-2.59911	-2.25653	-1.00761	-2.74227
+	1.8043	-3.57343	P12710	47	P12710	47	P12710	Fatty acid-binding protein, liver	Fabp1	GKDIKGVSEIVHEGKKIKLTITYGPKVVRNE	___1	0.62293	2.20545e-07	114.2	138.98	-0.16722	UID814	Color [Gray]	1	4		K	2			95.358	72641000	1.06183	1.17588	0.374811	-3.41866	-3.67974	-1.00936
+	3.58631	-4.85765	P12710	99	P12710	99	P12710	Fatty acid-binding protein, liver	Fabp1	KLEGDNKMVTTFKGIKSVTELNGDTITNTMT	___1	1	1.77549e-47	124.23	133.1	-0.45193	UID815	Color [Gray]	1	4		K	3			84.404	46896000	1.20845	1.26417	1.9499	-3.08427	-4.021	-3.04517
+	3.98991	-5.74701	P12710	121	P12710	121	P12710	Fatty acid-binding protein, liver	Fabp1	GDTITNTMTLGDIVYKRVSKRI_________	___1	1	3.08781e-46	140.71	150.69	0.8796	UID816	Color [Gray]	1	4		K	3			78.413	62117000	2.71324	2.73042	2.83617	-3.21926	-3.4793	-2.26263
+	2.27758	-3.34987	P12710	57	P12710	57	P12710	Fatty acid-binding protein, liver	Fabp1	VHEGKKIKLTITYGPKVVRNEFTLGEECELE	___1	1	7.37713e-14	127.81	176.6	-0.039088	UID818	Color [Gray]	1	4		K	2			48.794	24497000	0.585796	1.05168	1.05053	-1.30187	-3.22862	-2.83114
+	2.10636	-2.00965	P12710	96	P12710	96	P12710	Fatty acid-binding protein, liver	Fabp1	AVVKLEGDNKMVTTFKGIKSVTELNGDTITN	___1	0.998466	0.00135377	95.426	110.81	0.14285	UID819	Color [Gray]	1	4		K	2			110.81	277030000	3.78511	3.43813	3.03914	0.853661	1.33713	2.04266
	0.825761	-1.82978	P12710	6	P12710	6	P12710	Fatty acid-binding protein, liver	Fabp1	__________MNFSGKYQLQSQENFEPFMKA	___1	0.999917	0.000272079	50.056	54.524	1.1915	UID820	Color [A=255, R=222, G=222, B=222]	1	4		K	2			54.524	14664000	-0.490013	-2.92563	0.150207	-2.38063	-3.7465	-2.62764
+	1.65893	-4.09994	P12710	20	P12710	20	P12710	Fatty acid-binding protein, liver	Fabp1	GKYQLQSQENFEPFMKAIGLPEDLIQKGKDI	___1	0.999846	8.26129e-06	50.568	57.145	-0.17147	UID821	Color [Gray]	1	4		K	3			57.145	31174000	2.29966	1.24375	2.31835	-3.5389	-0.0463581	-2.8528
+	3.12625	-4.61093	P12710	80	P12710	80	P12710	Fatty acid-binding protein, liver	Fabp1	LGEECELETMTGEKVKAVVKLEGDNKMVTTF	___1	1	7.14922e-40	126.98	208.15	-0.12396	UID823	Color [Gray]	1	4		K	2			197.79	391990000	4.87062	5.11964	4.64478	0.111736	1.16066	-0.470141
	0.0450377	-0.16789	P12790	433	P12790	433	P12790	Cytochrome P450 2B9	Cyp2b9	GALKKCEAFLPFSTGKRICLGESIARNELFI	___1	1	0.000349448	48.723	76.465	-0.3618	UID824	Color [A=255, R=222, G=222, B=222]	1	4		K	3			51.013	5478600	-4.20935	-3.04939	-0.410408	-2.8989	-3.66331	-1.61061
	1.36311	-1.39576	P12790	473	P12790;P12791	473;482	P12790;P12791	Cytochrome P450 2B9;Cytochrome P450 2B10	Cyp2b9;Cyp2b10	SVASHVAPKDIDLTPKESGIGKIPPTYQICF;SVASPVAPKDIDLTPKESGIGKIPPAHQIYF	___1	0.974759	0.00273004	23.35	51.092	-0.31176	UID825	Color [A=255, R=222, G=222, B=222]	1	4		K	2			51.092	2611300	-1.83763	-1.28316	-1.73374	-3.14129	-2.1838	-3.71672
	0.528412	-0.662565	P12790	479	P12790	479	P12790	Cytochrome P450 2B9	Cyp2b9	APKDIDLTPKESGIGKIPPAHQIYFLAR___	___1	1	0.00253922	22.373	30.974	0.3975	UID826	Color [A=255, R=222, G=222, B=222]	1	4		K	3			30.974	1219200	-1.03081	-2.58185	-1.75033	-2.36852	-3.04465	-1.93751
+	2.55567	-2.41611	P12790	370	P12790	370	P12790	Cytochrome P450 2B9	Cyp2b9	EIQRFSDLVPIGLPHKVIKDTLFRGYLLPKN	___1	0.983561	0.000212786	40.51	51.268	0.64981	UID827	Color [Gray]	1	4		K	4			45.094	6509600	-1.47248	-1.49468	-0.849957	-3.92285	-3.09075	-4.05184
+	3.58701	-4.71433	P12790	373	P12790	373	P12790	Cytochrome P450 2B9	Cyp2b9	RFSDLVPIGLPHKVIKDTLFRGYLLPKNTEV	___1	1	0.000234728	26.804	58.917	-2.0239	UID828	Color [Gray]	1	4		K	2			58.917	33750000	2.05082	1.8214	1.82632	-2.66498	-2.24655	-3.53291
+	3.76812	-3.7363	P12790	133	P12790	133	P12790	Cytochrome P450 2B9	Cyp2b9	GQRWKTLRRFSLATMKEFGMGKRSVEERIKE	___1	0.999954	7.95669e-06	63.172	77.379	-0.69777	UID829	Color [Gray]	1	4		K	2			77.379	24677000	0.900112	0.0763531	0.607811	-2.94259	-3.33952	-3.3425
+	2.88056	-3.92544	P12790	253	P12790	253	P12790	Cytochrome P450 2B9	Cyp2b9	QQELLDYIAHSVEKHKATLDPSAPRDYIDTY	___1	1	8.59087e-05	61.414	83.045	-0.21958	UID831	Color [Gray]	1	4		K	3			55.314	23831000	1.24328	1.92132	0.951183	-2.22053	-3.34396	-2.09602
+	2.61441	-3.48091	P12790	422	P12790	422	P12790	Cytochrome P450 2B9	Cyp2b9	KFNPEHFLDANGALKKCEAFLPFSTGKRICL	___1	0.999993	0.000727893	46.202	52.5	-1.0596	UID832	Color [Gray]	1	4		K	3			52.5	10282000	1.30716	0.810768	0.323931	-3.18874	-2.98739	-1.82474
+	2.31414	-4.55416	P12790	251	P12790	251	P12790	Cytochrome P450 2B9	Cyp2b9	KKQQELLDYIAHSVEKHKATLDPSAPRDYID	___1	0.918032	9.09795e-08	77.729	83.633	0.33673	UID833	Color [Gray]	1	4		K	4			59.68	14874000	1.43818	1.27248	0.813002	-3.42122	-1.99982	-4.71776
	0.421531	0.3482	P12970	151	P12970	151	P12970	60S ribosomal protein L7a	Rpl7a	LRAGVNTVTTLVENKKAQLVVIAHDVDPIEL	___1	0.545741	0.00686678	34.67	48.44	1.3494	UID835	Color [A=255, R=222, G=222, B=222]	1	4		K	2			40.715	2943000	-2.34694	-3.17367	-3.4311	-2.88172	-2.43548	-2.58991
	0.162387	0.518566	P12970	75	P12970	75	P12970	60S ribosomal protein L7a	Rpl7a	YIRLQRQRAILYKRLKVPPAINQFTQALDRQ	___1	1	2.07996e-10	87.813	98.281	0.085307	UID836	Color [A=255, R=222, G=222, B=222]	1	4		K	2			64.121	44973000	-1.31753	-1.33066	-0.688551	-2.88381	0.0459518	1.05682
+	1.72336	1.96531	P12970	48	P12970	48	P12970	60S ribosomal protein L7a	Rpl7a	EKRPKNFGIGQDIQPKRDLTRFVKWPRYIRL	___1	1	6.78316e-05	88.596	104.17	1.3721	UID837	Color [Gray]	1	4		K	2			65.347	23486000	-2.13715	-1.14518	-1.04273	1.19034	-0.123815	0.504337
	0.127573	0.319887	P12970	97	P12970	97	P12970	60S ribosomal protein L7a	Rpl7a	QFTQALDRQTATQLLKLAHKYRPETKQEKKQ	___1	0.976553	0.00524833	28.696	37.426	0.48283	UID838	Color [A=255, R=222, G=222, B=222]	1	4		K	3			37.426	3805600	-0.349102	-0.880598	-3.18071	-0.77622	-1.74532	-0.929209
+	2.04614	-2.35081	P12970	217	P12970	217	P12970	60S ribosomal protein L7a	Rpl7a	VAFTQVNSEDKGALAKLVEAIRTNYNDRYDE	___1	0.997248	3.29523e-06	52.138	55.061	0.54896	UID839	Color [Gray]	1	4		K	4			55.061	8336400	0.0265656	-0.192858	0.289686	-1.41613	-3.03681	-2.4761
+	1.0253	-2.86297	P12979	118	P12979	118	P12979	Myogenin	Myog	ALKRSTLLNPNQRLPKVEILRSAIQYIERLQ	___1	1	0.00132266	30.82	50.607	0.72833	UID840	Color [Gray]	1	4		K	3			31.431	76966000	-0.782488	0.933689	0.662741	-0.197702	-3.70739	-3.86988
	0.0390981	-0.0647001	P13516	205	P13516;Q99PL7;P13011;Q6T707	205;209;208;203	P13516	Acyl-CoA desaturase 1;Acyl-CoA desaturase 2	Scd1;Scd3;Scd2;Scd4	KEKGGKLDMSDLKAEKLVMFQRRYYKPGLLL	___1	1	0.000257801	77.607	104.21	-0.22066	UID841	Color [A=255, R=222, G=222, B=222]	1	4		K	2			102.72	12697000	-3.57306	-2.09214	-2.4962	-2.09927	-3.22279	-3.03344
	0.739525	-1.86294	P13516	32	P13516	32	P13516	Acyl-CoA desaturase 1	Scd1	TTITAPPSGNEREKVKTVPLHLEEDIRPEMK	___1	1	9.37616e-08	69.011	86.367	0.30314	UID843	Color [A=255, R=222, G=222, B=222]	1	4		K	4			82.922	30732000	0.952377	-1.08974	-2.86256	-3.1364	-3.27766	-2.17468
	0.0187833	0.0264644	P13516	195	P13516;Q99PL7;P13011	195;199;198	P13516	Acyl-CoA desaturase 1;Acyl-CoA desaturase 2	Scd1;Scd3;Scd2	WLLVRKHPAVKEKGGKLDMSDLKAEKLVMFQ	___1	1	0.00023963	49.65	69.979	0.23445	UID844	Color [A=255, R=222, G=222, B=222]	1	4		K	2			69.979	11506000	-2.87289	-3.00644	-4.335	-3.42325	-3.2942	-3.41749
	1.05598	-1.58421	P13516	202	P13516;Q99PL7;P13011;Q6T707	202;206;205;200	P13516	Acyl-CoA desaturase 1;Acyl-CoA desaturase 2	Scd1;Scd3;Scd2;Scd4	PAVKEKGGKLDMSDLKAEKLVMFQRRYYKPG	___1	0.99823	0.000153259	41.797	77.677	-0.16859	UID845	Color [A=255, R=222, G=222, B=222]	1	4		K	3			63.185	12990000	-0.415874	-2.2279	-1.96519	-3.46257	-3.61604	-2.283
+	1.71225	-1.76476	P13516	337	P13516;Q99PL7	337;341	P13516	Acyl-CoA desaturase 1	Scd1;Scd3	CMAALGLAYDRKKVSKATVLARIKRTGDGSH	___1	1	0.00150072	76.933	117.04	1.4455	UID846	Color [Gray]	1	4		K	2			73.248	11196000	-0.839651	-1.98924	-1.73389	-2.6936	-3.42113	-3.74231
	0.612248	-1.8037	Q5SX40	1658	P13542;Q5SX40	1654;1658	P13542;Q5SX40	Myosin-8;Myosin-1	Myh8;Myh1	AAEALRNYRNTQGILKDTQLHLDDALRGQED;AAESLRNYRNTQGILKDTQLHLDDALRGQED	___1	1	2.10852e-05	58.72	68.41	-0.080908	UID848	Color [A=255, R=222, G=222, B=222]	1	4		K	3			55.094	12230000	0.136667	-2.92402	0.628046	-1.17252	-2.78569	-3.61219
	0.85469	-1.84623	Q5SX40	1451	P13542;Q5SX40	1447;1451	P13542;Q5SX40	Myosin-8;Myosin-1	Myh8;Myh1	MIDVERTNAACAALDKKQRNFDKILAEWKQK;MIDVERTNAACAALDKKQRNFDKVLSEWRQK	___1	0.5	0.00101738	69.503	84.17	1.0355	UID849	Color [A=255, R=222, G=222, B=222]	1	4		K	2			78.655	5383700	-0.552034	-1.06044	-0.509571	-0.716253	-4.10261	-2.84186
	0.893794	-1.69862	Q5SX40	1452	P13542;Q5SX40	1448;1452	P13542;Q5SX40	Myosin-8;Myosin-1	Myh8;Myh1	IDVERTNAACAALDKKQRNFDKILAEWKQKY;IDVERTNAACAALDKKQRNFDKVLSEWRQKY	___1	0.5	0.00101738	69.503	84.17	1.0355	UID850	Color [A=255, R=222, G=222, B=222]	1	4		K	2			78.655	5383700	-0.552034	-1.06044	-0.509571	-0.716253	-3.59722	-2.90443
+	2.55981	-2.54396	Q5SX40	354	P13542;Q5SX40	354;354	P13542;Q5SX40	Myosin-8;Myosin-1	Myh8;Myh1	IDILGFSPEEKVSIYKLTGAVMHYGNMKFKQ;IDILGFTSDERVSIYKLTGAVMHYGNMKFKQ	___1	0.99989	0.000529921	33.717	43.297	0.80451	UID851	Color [Gray]	1	4		K	3			43.297	2210800	-0.549208	-1.34085	-0.0630932	-3.39285	-3.04528	-3.14692
	1.17323	-0.919029	P13597	531	P13597	531	P13597	Intercellular adhesion molecule 1	Icam1	RIYKLQKAQEEAIKLKGQAPPP_________	___1	1	0.0244681	14.175	48.561	-0.78203	UID853	Color [A=255, R=222, G=222, B=222]	1	4		K	2			44.611	10117000	-2.80281	-2.23583	-2.2562	-3.6912	-2.71503	-3.64569
+	4.13873	-5.18993	P30115	196	P13745;P24472;P30115	196;196;196	P13745;P24472;P30115	Glutathione S-transferase A1;Glutathione S-transferase A1, N-terminally processed;Glutathione S-transferase A4;Glutathione S-transferase A3	Gsta1;Gsta4;Gsta3	LKAFKSRISSLPNVKKFLQPGSQRKPPMDAK;LKALRSRVSNLPTVKKFLQPGSQRKPFDDAK;LQAFKTRISNIPTIKKFLQPGSQRKPPPDGP	___1	1	0.00118908	90.462	140.5	0.18763	UID855	Color [Gray]	1	4		K	3			51.949	36128000	1.60506	1.77105	1.7592	-3.78253	-2.87163	-3.78034
	0.421488	1.01049	P14069	47	P14069	47	P14069	Protein S100-A6	S100a6	KELKELIQKELTIGSKLQDAEIARLMDDLDR	___1	1	0.00217436	29.116	37.092	-2.3541	UID856	Color [A=255, R=222, G=222, B=222]	1	4		K	3			37.092	6656300	-3.30603	-2.78935	-3.83755	-0.406467	-3.65996	-2.83502
	0.0801741	-0.383722	P14131	33	P14131	33	P14131	40S ribosomal protein S16	Rps16	TATAVAHCKRGNGLIKVNGRPLEMIEPRTLQ	___1	1	0.000656007	24.244	42.382	0.14047	UID857	Color [A=255, R=222, G=222, B=222]	1	4		K	3			32.926	5585100	-2.87416	-1.34519	0.25309	-3.28385	-2.97752	1.14395
+	1.26024	-3.13567	P14131	4	P14131	4	P14131	40S ribosomal protein S16	Rps16	____________MPSKGPLQSVQVFGRKKTA	___1	1	1.31828e-07	93.842	112.44	0.53541	UID858	Color [Gray]	1	4		K	3			31.526	27888000	1.61565	1.26654	2.21213	-0.0197277	-3.68083	-0.61212
	0.306775	0.541949	P14152	103	P14152	103	P14152	Malate dehydrogenase, cytoplasmic	Mdh1	GSMPRREGMERKDLLKANVKIFKSQGTALEK	___1	0.988443	0.0265322	16.613	57.559	-0.13562	UID860	Color [A=255, R=222, G=222, B=222]	1	4		K	2			57.559	6479400	-2.95268	-1.78293	-1.87639	-0.974028	-2.88757	-1.12456
+	2.35463	2.75393	P14152	312	P14152	312	P14152	Malate dehydrogenase, cytoplasmic	Mdh1	WKFVEGLPINDFSREKMDLTAKELTEEKETA	___1	1	0.0118077	14.497	79.809	-0.038155	UID861	Color [Gray]	1	4		K	2			78.77	165560000	0.448042	1.40144	0.574589	3.61356	4.17517	2.89714
	1.25921	0.878907	P14152	220	P14152	220	P14152	Malate dehydrogenase, cytoplasmic	Mdh1	KEVGVYEALKDDSWLKGEFITTVQQRGAAVI	___1	0.990983	6.26853e-06	54.605	63.573	0.57377	UID863	Color [A=255, R=222, G=222, B=222]	1	4		K	3			63.573	21484000	-3.67353	-3.04225	-3.95786	-3.02152	-2.38813	-2.62727
	0.557515	-0.572744	P14152	236	P14152	236	P14152	Malate dehydrogenase, cytoplasmic	Mdh1	GEFITTVQQRGAAVIKARKLSSAMSAAKAIA	___1	1	0.0138264	20.785	75.311	-1.3476	UID864	Color [A=255, R=222, G=222, B=222]	1	4		K	2			75.311	4904900	-2.81769	-2.79656	-3.98666	-3.71242	-3.4087	-4.19802
	0.29946	-0.460061	P14152	110	P14152	110	P14152	Malate dehydrogenase, cytoplasmic	Mdh1	GMERKDLLKANVKIFKSQGTALEKYAKKSVK	___1	1	8.99155e-07	92.47	127.76	0.6254	UID865	Color [A=255, R=222, G=222, B=222]	1	4		K	2			127.76	34559000	-1.75547	-3.11856	-3.11339	-3.29995	-3.75992	-2.30772
	0.227765	-0.678383	P14152	122	P14152	122	P14152	Malate dehydrogenase, cytoplasmic	Mdh1	KIFKSQGTALEKYAKKSVKVIVVGNPANTNC	___1	0.49999	0.000264002	40.432	45.885	2.8317	UID867	Color [A=255, R=222, G=222, B=222]	1	4		K	3			45.885	4447700	-0.470121	-2.49671	-3.84084	-4.20146	-2.18064	-2.46072
	0.359138	-0.8025	P14152	125	P14152	125	P14152	Malate dehydrogenase, cytoplasmic	Mdh1	KSQGTALEKYAKKSVKVIVVGNPANTNCLTA	___1	0.49999	0.000264002	40.432	45.885	2.8317	UID868	Color [A=255, R=222, G=222, B=222]	1	4		K	3			45.885	4447700	-0.470121	-3.13547	-3.21273	-2.63719	-3.15798	-3.43064
	0.0646778	-0.188292	P14152	142	P14152	142	P14152	Malate dehydrogenase, cytoplasmic	Mdh1	IVVGNPANTNCLTASKSAPSIPKENFSCLTR	___1	0.999943	2.52547e-14	80.656	89.365	-1.0582	UID869	Color [A=255, R=222, G=222, B=222]	1	4		K	4			78.921	84910000	-3.9462	-1.82035	-1.67407	-3.55149	-1.28967	-3.16433
	0.217162	0.248213	P14206	89	P14206	89	P14206	40S ribosomal protein SA	Rpsa	VSVISSRNTGQRAVLKFAAATGATPIAGRFT	___1	1	4.15045e-50	161.46	187.58	-0.13882	UID871	Color [A=255, R=222, G=222, B=222]	1	4		K	2			177.1	773610000	4.94207	5.01619	4.60401	5.52369	4.24985	5.53337
	0.693416	-0.779641	P14206	40	P14206	40	P14206	40S ribosomal protein SA	Rpsa	LGGTNLDFQMEQYIYKRKSDGIYIINLKRTW	___1	1	5.34381e-05	39.245	46.578	0.23861	UID872	Color [A=255, R=222, G=222, B=222]	1	4		K	3			38.933	12055000	-3.11137	-3.18203	-1.98213	-3.3405	-4.1885	-3.08545
	0.538611	-0.416634	P14206	11	P14206	11	P14206	40S ribosomal protein SA	Rpsa	_____MSGALDVLQMKEEDVLKFLAAGTHLG	___1	0.999994	1.1612e-48	185.74	203.11	0.19627	UID873	Color [A=255, R=222, G=222, B=222]	1	4		K	2			184.34	362680000	-2.84369	-2.47729	-3.23599	-2.7515	-3.45807	-3.5973
	0.286604	0.217154	P14206	166	P14206	166	P14206	40S ribosomal protein SA	Rpsa	DSPLRYVDIAIPCNNKGAHSVGLMWWMLARE	___1	1	9.38717e-06	48.652	55.228	-1.1328	UID875	Color [A=255, R=222, G=222, B=222]	1	4		K	3			43.162	4840800	-2.75762	-3.71487	-3.13488	-2.73713	-3.06565	-3.15313
	0.858964	-1.91088	P14246	276	P14246	276	P14246	Solute carrier family 2, facilitated glucose transporter member 2	Slc2a2	RLRGTEDVTKDINEMKKEKEEASTEQKVSVI	___1	0.893657	6.15761e-07	56.337	81.656	0.073499	UID876	Color [A=255, R=222, G=222, B=222]	1	4		K	3			34.954	24656000	-2.79459	0.261658	0.15387	-2.40136	-3.21937	-2.49099
+	4.42506	-5.99211	P14246	277	P14246	277	P14246	Solute carrier family 2, facilitated glucose transporter member 2	Slc2a2	LRGTEDVTKDINEMKKEKEEASTEQKVSVIQ	___1	0.569782	3.11046e-10	92.6	103.39	-0.4096	UID877	Color [Gray]	1	4		K	2			70.942	41473000	2.80528	2.45188	1.88779	-3.62315	-3.84405	-3.36419
	1.49853	-1.85129	P14576	426	P14576	426	P14576	Signal recognition particle 54 kDa protein	Srp54	GVSTRDVQELLTQYTKFAQMVKKMGGIKGLF	___1	0.997186	7.60492e-07	71.809	84.169	0.61946	UID878	Color [A=255, R=222, G=222, B=222]	1	4		K	2			84.169	7251300	-1.28877	-1.56826	-0.499519	-2.15382	-3.79493	-2.96167
	0.0247279	-0.101947	P14602	118	P14602	118	P14602	Heat shock protein beta-1	Hspb1	LDVNHFAPEELTVKTKEGVVEITGKHEERQD	___1	0.615216	4.09638e-05	44.67	60.062	1.9773	UID883	Color [A=255, R=222, G=222, B=222]	1	4		K	3			60.062	8063600	-3.29576	-2.90776	0.0610848	-2.53855	-3.44704	-0.462683
	0.500438	-1.66874	P14685	80	P14685	80	P14685	26S proteasome non-ATPase regulatory subunit 3	Psmd3	TVTLEDIKEHVRQLEKAVSGKEPRFVLRALR	___1	0.999986	0.000365014	43.47	62.528	0.63701	UID888	Color [A=255, R=222, G=222, B=222]	1	4		K	3			58.674	29549000	1.60873	2.43803	1.7015	-2.61787	1.74285	1.61706
	0.449804	-0.58199	P14733	135	P14733	135	P14733	Lamin-B1	Lmnb1	LNYAKKESDLSGAQIKLREYEAALNSKDAAL	___1	1	0.000782057	52.627	66.621	0.45398	UID889	Color [A=255, R=222, G=222, B=222]	1	4		K	2			56.432	5758600	-1.41129	-0.93598	-1.35516	-2.41078	-2.2919	-0.745718
+	1.88128	-1.72457	P14824	478	P14824	478	P14824	Annexin A6	Anxa6	ATRTNAEIRAINEAYKEDYHKSLEDALSSDT	___1	0.999738	0.00038844	57.671	72.643	0.32087	UID892	Color [Gray]	1	4		K	4			43.544	9247600	-1.10994	-1.52675	-1.1641	-2.37432	-2.90433	-3.69583
	0.705502	0.487396	P14824	3	P14824	3	P14824	Annexin A6	Anxa6	_____________MAKIAQGAMYRGSVHDFP	___1	1	0.00218353	82.909	104.21	-1.657	UID893	Color [A=255, R=222, G=222, B=222]	1	4		K	2			63.486	23410000	0.995297	0.714703	0.84977	1.40771	1.83165	0.782597
+	3.04758	-3.44952	P14824	377	P14824	377	P14824	Annexin A6	Anxa6	DFNPDADAKALRKAMKGIGTDEATIIDIVTH	___1	1	6.25131e-06	66.687	75.97	0.35819	UID894	Color [Gray]	1	4		K	4			31.818	18155000	0.544403	0.562788	0.404726	-2.40726	-2.73515	-3.69424
+	2.83172	-2.18095	P14824	81	P14824	81	P14824	Annexin A6	Anxa6	YGKDLIEDLKYELTGKFERLIVNLMRPLAYC	___1	0.999738	0.000420272	34.756	51.695	0.5883	UID895	Color [Gray]	1	4		K	3			51.695	3120800	-1.16278	-1.7532	-0.972984	-3.48143	-3.74034	-3.21005
	0.114492	0.111037	P14824	418	P14824	418	P14824	Annexin A6	Anxa6	QTFKSHFGRDLMADLKSEISGDLARLILGLM	___1	1	0.000246256	37.901	52.254	-0.66634	UID896	Color [A=255, R=222, G=222, B=222]	1	4		K	3			46.926	3309500	-3.02256	-2.8059	-2.21401	-2.25517	-2.37707	-3.07712
	1.2275	1.33193	P14824	620	P14824	620	P14824	Annexin A6	Anxa6	ADKLYKSMKGAGTDEKTLTRVMVSRSEIDLL	___1	1	0.00702563	41.101	53.327	-0.16444	UID897	Color [A=255, R=222, G=222, B=222]	1	4		K	2			53.327	2619800	-3.74148	-3.15659	-3.13253	-2.90124	-1.30816	-1.8254
+	3.34364	-3.48765	P14869	38	P14869	38	P14869	60S acidic ribosomal protein P0	Rplp0	DYPKCFIVGADNVGSKQMQQIRMSLRGKAVV	___1	1	2.14488e-15	86.988	103.39	0.40148	UID900	Color [Gray]	1	4		K	3			52.522	9584500	0.586212	0.176027	0.489849	-3.22725	-3.50378	-2.47981
	0.879034	1.21816	P14869	106	P14869	106	P14869	60S acidic ribosomal protein P0	Rplp0	TKEDLTEIRDMLLANKVPAAARAGAIAPCEV	___1	1	2.63861e-07	103.89	120.12	-1.1098	UID901	Color [A=255, R=222, G=222, B=222]	1	4		K	3			37.624	78849000	-0.877314	-0.272552	-0.368856	1.40748	-0.519609	1.2479
	0.210631	0.130703	P14869	26	P14869	26	P14869	60S acidic ribosomal protein P0	Rplp0	SNYFLKIIQLLDDYPKCFIVGADNVGSKQMQ	___1	0.999495	3.58763e-05	45.389	53.779	-1.4898	UID902	Color [A=255, R=222, G=222, B=222]	1	4		K	3			53.779	4358700	-2.7292	-3.18707	-3.31242	-3.17394	-2.63092	-3.03173
	1.22191	-2.21816	P14869	266	P14869	266	P14869	60S acidic ribosomal protein P0	Rplp0	LSVETEYTFPLTEKVKAFLADPSAFAAAAPA	___1	0.527004	0.000159958	37.341	47.09	-0.55354	UID904	Color [A=255, R=222, G=222, B=222]	1	4		K	3			47.09	4742500	-0.366077	-2.85351	-0.402376	-3.01079	-3.49052	-3.77514
	0.794601	-1.04622	P14901	149	P14901	149	P14901	Heme oxygenase 1	Hmox1	YTRYLGDLSGGQVLKKIAQKAMALPSSGEGL	___1	0.522413	0.00926055	15.855	30.828	-0.15909	UID908	Color [A=255, R=222, G=222, B=222]	1	4		K	3			30.828	1912900	-2.8913	-2.59755	-1.98763	-4.40712	-3.67925	-2.52876
	0.264024	0.474839	P15105	11	P15105	11	P15105	Glutamine synthetase	Glul	_____MATSASSHLNKGIKQMYMSLPQGEKV	___1	0.990225	2.09513e-06	62.373	81.431	-1.5475	UID911	Color [A=255, R=222, G=222, B=222]	1	4		K	3			81.431	29635000	-2.21295	-2.00472	-2.52389	-0.748034	-3.11564	-1.45338
	1.1823	1.43062	P15105	91	P15105	91	P15105	Glutamine synthetase	Glul	DMYLHPVAMFRDPFRKDPNKLVLCEVFKYNR	___1	1	4.4491e-28	158.07	158.07	0.011995	UID913	Color [A=255, R=222, G=222, B=222]	1	4		K	2			158.07	1655100000	1.34087	3.05742	1.626	3.50926	3.75132	3.05557
	0.785377	0.941168	P15105	95	P15105	95	P15105	Glutamine synthetase	Glul	HPVAMFRDPFRKDPNKLVLCEVFKYNRKPAE	___1	0.999999	1.97515e-08	75.369	89.982	1.2991	UID914	Color [A=255, R=222, G=222, B=222]	1	4		K	2			74.944	296290000	-0.365675	0.671286	0.737614	0.853243	0.880743	2.13274
	0.249705	0.238934	P15105	103	P15105	103	P15105	Glutamine synthetase	Glul	PFRKDPNKLVLCEVFKYNRKPAETNLRHICK	___1	1	4.22556e-09	126.76	160.63	-0.16881	UID915	Color [A=255, R=222, G=222, B=222]	1	4		K	3			88.681	53059000	-0.237761	0.460453	0.656443	0.103342	0.477203	1.01539
	1.08744	-2.4924	P15105	25	P15105	25	P15105	Glutamine synthetase	Glul	NKGIKQMYMSLPQGEKVQAMYIWVDGTGEGL	___1	1	3.70694e-18	87.071	93.166	-1.055	UID916	Color [A=255, R=222, G=222, B=222]	1	4		K	3			67.33	34567000	1.69475	1.0319	2.51304	-2.7119	0.0529842	0.42141
+	1.74029	-2.14118	P15105	372	P15105	372	P15105	Glutamine synthetase	Glul	RTCLLNETGDEPFQYKN______________	___1	1	2.34764e-107	8.0476	252.69	-0.52939	UID917	Color [Gray]	1	4		K	2			33.409	215380000	3.25465	2.20757	3.2201	0.338577	0.295481	1.62472
+	3.57433	-4.30325	P15116	802	P15116	802	P15116	Cadherin-2	Cdh2	LSQLQQPDTVEPDAIKPVGIRRLDERPIHAE	___1	1	3.07184e-46	119.48	120.93	-0.071589	UID919	Color [Gray]	1	4		K	3			44.916	13217000	0.610607	1.30416	1.51037	-3.60391	-2.84198	-3.03873
	0.0105571	-0.0312361	P15208	1047	P15208	1047	P15208	Insulin receptor;Insulin receptor subunit alpha;Insulin receptor subunit beta	Insr	AKDIIKGEAETRVAVKTVNESASLRERIEFL	___1	1	1.77175e-05	53.464	69.602	0.23586	UID920	Color [A=255, R=222, G=222, B=222]	1	4		K	3			45.79	25816000	-1.12736	-0.670828	-0.883688	0.201088	-2.84848	-0.128197
	0.198271	-0.429993	P15306	555	P15306	555	P15306	Thrombomodulin	Thbd	HLRKKQGAARAELEYKCASSAKEVVLQHVRT	___1	0.98739	0.00951929	38.896	45.137	0.053981	UID921	Color [A=255, R=222, G=222, B=222]	1	4		K	3			33.195	11052000	-1.43976	-1.08895	-1.28552	-0.855207	-3.35758	-0.891416
	1.93046	1.43703	P15327	102	P15327	102	P15327	Bisphosphoglycerate mutase	Bpgm	LNERHYGALIGLNREKMALNHGEEQVRLWRR	___1	1	7.73903e-06	63.456	91.855	0.21074	UID922	Color [A=255, R=222, G=222, B=222]	1	4		K	2			31.843	66930000	-2.58269	-1.90925	-1.86245	-0.366949	-0.547842	-1.12851
	0.384773	-0.519208	P15327	29	P15327	29	P15327	Bisphosphoglycerate mutase	Bpgm	GQWNKENRFCSWVDQKLNNDGLEEARNCGRQ	___1	1	3.03275e-58	186.62	196.15	0.084236	UID923	Color [A=255, R=222, G=222, B=222]	1	4		K	2			89.013	86890000	-3.26986	-2.94275	-1.62226	-2.83535	-3.65433	-2.90281
	0.0654296	-0.208946	P15327	170	P15327	170	P15327	Bisphosphoglycerate mutase	Bpgm	SESLKDVLERLLPYWKERIAPEILKGKSILI	___1	1	0.00648071	37.139	51.346	0.19927	UID925	Color [A=255, R=222, G=222, B=222]	1	4		K	3			31.074	9788400	-0.379452	-0.7897	-1.01712	0.458319	-3.10055	-0.170876
+	4.32045	-7.78303	P20852	142	P15392;P20852	142;142	P15392;P20852	Cytochrome P450 2A4;Cytochrome P450 2A5	Cyp2a4;Cyp2a5	LRRFSIATLRDFGVGKRGIEERIQEEAGFLI;LRRFSITTLRDFGVGKRGIEERIQEEAGFLI	___1	1	0.00657178	64.556	133.99	-0.48431	UID927	Color [Gray]	1	4		K	2			95.957	174630000	4.51795	4.90296	4.97746	-2.40025	-3.72451	-2.82595
+	4.17239	-7.17432	P20852	400	P15392;P20852	400;400	P15392;P20852	Cytochrome P450 2A4;Cytochrome P450 2A5	Cyp2a4;Cyp2a5	LPKGTEVFPMLGSVLKDPKFFSNPKDFNPKH	___1	0.990362	3.49593e-11	97.586	117.79	-0.27349	UID929	Color [Gray]	1	4		K	3			110.84	385950000	3.73122	3.50858	4.48451	-2.70888	-3.377	-3.71278
+	4.48948	-6.24286	P20852	403	P15392;P20852	403;403	P15392;P20852	Cytochrome P450 2A4;Cytochrome P450 2A5	Cyp2a4;Cyp2a5	GTEVFPMLGSVLKDPKFFSNPKDFNPKHFLD	___1	0.999846	8.51968e-45	138.67	146.89	0.03769	UID930	Color [Gray]	1	4		K	3			146.89	109400000	3.24192	2.60057	3.53305	-3.33924	-3.10382	-2.90998
+	3.1941	-4.74917	P20852	414	P15392;P20852	414;414	P15392;P20852	Cytochrome P450 2A4;Cytochrome P450 2A5	Cyp2a4;Cyp2a5	LKDPKFFSNPKDFNPKHFLDDKGQFKKNDAF;LKDPKFFSNPKDFNPKHFLDDKGQFKKSDAF	___1	1	7.12099e-12	120.9	120.9	-0.19326	UID931	Color [Gray]	1	4		K	3			120.9	45079000	1.91974	0.781126	2.22647	-3.00077	-3.52726	-2.79216
+	3.02901	-5.18394	P20852	420	P15392;P20852	420;420	P15392;P20852	Cytochrome P450 2A4;Cytochrome P450 2A5	Cyp2a4;Cyp2a5	FSNPKDFNPKHFLDDKGQFKKNDAFVPFSIG;FSNPKDFNPKHFLDDKGQFKKSDAFVPFSIG	___1	0.999963	0.000170709	86.553	115.71	-1.483	UID932	Color [Gray]	1	4		K	2			115.71	54746000	2.57977	1.98581	2.33189	-2.16368	-4.0011	-2.48956
+	2.52634	-4.68096	P15392	425	P15392	425	P15392	Cytochrome P450 2A4	Cyp2a4	DFNPKHFLDDKGQFKKSDAFVPFSIGKRYCF	___1	1	2.22498e-06	84.525	113.69	0.19461	UID934	Color [Gray]	1	4		K	3			61.375	119870000	1.84245	0.456423	2.35738	-2.28534	-3.26711	-3.83418
+	3.41671	-4.18147	P20852	379	P15392;P20852	379;379	P15392;P20852	Cytochrome P450 2A4;Cytochrome P450 2A5	Cyp2a4;Cyp2a5	DLIPMGLARRVTKDTKFRDFLLPKGTEVFPM;DMIPMGLARRVTKDTKFRDFLLPKGTEVFPM	___1	0.999996	0.0198146	21.456	54.608	0.084589	UID935	Color [Gray]	1	4		K	2			54.608	39096000	0.624817	0.547157	1.54209	-3.01774	-3.6784	-3.13422
+	4.18289	-7.15813	P20852	251	P15392;P20852	251;251	P15392;P20852	Cytochrome P450 2A4;Cytochrome P450 2A5	Cyp2a4;Cyp2a5	QAFKELQGLEDFITKKVEHNQRTLDPNSPRD	___1	1	1.38915e-12	115.09	154.24	1.4664	UID937	Color [Gray]	1	4		K	4			56.407	268730000	4.66309	4.69196	5.09654	-3.11562	-1.88135	-2.02582
+	2.62637	-7.59883	P20852	409	P15392;P20852	409;409	P15392;P20852	Cytochrome P450 2A4;Cytochrome P450 2A5	Cyp2a4;Cyp2a5	MLGSVLKDPKFFSNPKDFNPKHFLDDKGQFK	___1	1	1.05782e-08	146.75	157.91	0.19195	UID938	Color [Gray]	1	4		K	2			157.91	431730000	5.9469	5.30515	5.41703	-3.45218	0.102068	-2.77732
+	2.8368	-6.09136	P20852	239	P15392;P20852	239;239	P15392;P20852	Cytochrome P450 2A4;Cytochrome P450 2A5	Cyp2a4;Cyp2a5	SSVMKHLPGPQQQAFKELQGLEDFITKKVEH	___1	1	7.37652e-53	140.99	155.76	0.25685	UID939	Color [Gray]	1	4		K	4			105.96	224250000	4.3587	3.44548	5.25428	-2.44097	-0.586918	-2.18775
+	4.03007	-3.41471	P20852	280	P15392;P20852	280;280	P15392;P20852	Cytochrome P450 2A4;Cytochrome P450 2A5	Cyp2a4;Cyp2a5	RDFIDSFLIRMLEEKKNPNTEFYMKNLVLTT	___1	0.999996	0.000436596	46.369	57.859	-0.34671	UID940	Color [Gray]	1	4		K	2			57.859	26642000	0.895746	0.506121	0.608206	-2.52255	-3.10466	-2.60684
+	2.38898	-4.27316	P15392	436	P15392	436	P15392	Cytochrome P450 2A4	Cyp2a4	GQFKKSDAFVPFSIGKRYCFGEGLARMELFL	___1	1	3.30863e-05	101.85	116.52	0.37868	UID941	Color [Gray]	1	4		K	2			44.863	47637000	0.85289	1.09547	2.09132	-1.80072	-3.06205	-3.91703
+	4.94409	-7.90421	P20852	162	P15392;P20852	162;162	P15392;P20852	Cytochrome P450 2A4;Cytochrome P450 2A5	Cyp2a4;Cyp2a5	ERIQEEAGFLIDSFRKTNGAFIDPTFYLSRT	___1	1	8.06628e-109	230.42	252.96	-1.7453	UID942	Color [Gray]	1	4		K	3			53.403	166820000	4.01796	4.32543	4.83821	-3.46291	-3.82704	-3.24106
+	3.41147	-6.69821	P20852	348	P15392;P20852	348;348	P15392;P20852	Cytochrome P450 2A4;Cytochrome P450 2A5	Cyp2a4;Cyp2a5	RVIGRNRQPKYEDRMKMPYTEAVIHEIQRFA	___1	1	3.60121e-23	138.79	150.05	-2.9645	UID943	Color [Gray]	1	4		K	3			30.133	133410000	4.57422	2.78072	4.60649	-2.77346	-2.81011	-2.54963
+	3.89668	-5.67854	P20852	279	P15392;P20852	279;279	P15392;P20852	Cytochrome P450 2A4;Cytochrome P450 2A5	Cyp2a4;Cyp2a5	PRDFIDSFLIRMLEEKKNPNTEFYMKNLVLT	___1	0.994831	1.11268e-09	95.675	99.991	-1.2348	UID944	Color [Gray]	1	4		K	3			95.659	47796000	3.37679	2.40301	2.46833	-2.82571	-3.36483	-2.59696
+	1.69829	-3.00991	P15508	1948	P15508	1948	P15508	Spectrin beta chain, erythrocytic	Sptb	LKYHQGIKAEINTRAKNFSTCLELGESLLQR	___1	1	1.08535e-05	63.877	72.819	2.2704	UID945	Color [Gray]	1	4		K	3			72.819	11485000	1.0135	1.0592	-0.0891571	-2.8752	-0.942225	-3.22876
+	1.98714	-1.68538	Q62261	124	P15508;Q62261	124;124	P15508;Q62261	Spectrin beta chain, erythrocytic;Spectrin beta chain, non-erythrocytic 1	Sptb;Sptbn1	RIHCLENVDKALQFLKEQRVHLENMGSHDIV	___1	1	0.00580736	28.971	45.997	1.198	UID946	Color [Gray]	1	4		K	3			36.693	3461200	-1.35285	-1.04057	-1.53438	-2.79881	-3.65629	-2.52884
	0.592152	1.46946	Q62261	118	P15508;Q62261	118;118	P15508;Q62261	Spectrin beta chain, erythrocytic;Spectrin beta chain, non-erythrocytic 1	Sptb;Sptbn1	PTKGKMRIHCLENVDKALQFLKEQRVHLENM;PTKGRMRIHCLENVDKALQFLKEQRVHLENM	___1	0.999989	3.78398e-08	78.875	86.467	-0.54326	UID947	Color [A=255, R=222, G=222, B=222]	1	4		K	3			86.467	8210000	-2.77257	0.331659	-2.38068	-0.153959	-1.04145	0.782217
	0.0562142	-0.206374	P15508	80	P15508	80	P15508	Spectrin beta chain, erythrocytic	Sptb	NSHLARVSCRISDLYKDLRDGRMLIKLLEVL	___1	1	0.00218262	56.284	80.239	-2.4329	UID948	Color [A=255, R=222, G=222, B=222]	1	4		K	3			35.511	5691300	-0.960361	-3.18305	-1.58599	-4.27267	-0.893593	-1.18226
	0.696143	-2.30025	P15508	453	P15508	453	P15508	Spectrin beta chain, erythrocytic	Sptb	TQDNFGYDLAAVEAAKKKHEAIETDTAAYEE	___1	0.838293	1.60695e-05	61.526	69.148	-0.085422	UID949	Color [A=255, R=222, G=222, B=222]	1	4		K	3			68.243	21198000	0.310532	0.473297	0.50915	1.12008	-3.66073	-3.06711
	0.160777	-0.758773	P15508	454	P15508	454	P15508	Spectrin beta chain, erythrocytic	Sptb	QDNFGYDLAAVEAAKKKHEAIETDTAAYEER	___1	0.5	1.60695e-05	61.526	69.148	-0.48173	UID950	Color [A=255, R=222, G=222, B=222]	1	4		K	3			62.203	17726000	0.310532	-3.0705	0.50915	1.12008	-3.26054	-2.38668
	0.938774	-2.00545	Q62261	62	P15508;Q62261	62;62	P15508;Q62261	Spectrin beta chain, erythrocytic;Spectrin beta chain, non-erythrocytic 1	Sptb;Sptbn1	ALADEREAVQKKTFTKWVNSHLARVSCRITD;ALADEREVVQKKTFTKWVNSHLARVSCRISD	___1	1	0.000933189	43.643	51.013	0.11812	UID952	Color [A=255, R=222, G=222, B=222]	1	4		K	3			51.013	4246000	-3.12304	-0.332914	-0.728708	-4.08038	-3.66716	-2.45346
	0.326319	-1.29417	P15532	56	P15532	56	P15532	Nucleoside diphosphate kinase A	Nme1	LQASEDLLKEHYTDLKDRPFFTGLVKYMHSG	___1	0.986624	0.000793024	25.834	35.757	-0.17633	UID953	Color [A=255, R=222, G=222, B=222]	1	4		K	4			35.757	16458000	1.09258	0.236305	-3.75299	-0.810982	-2.93406	-2.56156
	0.577571	-0.753861	P15532	124	P15532	124	P15532	Nucleoside diphosphate kinase A	Nme1	CIQVGRNIIHGSDSVKSAEKEISLWFQPEEL	___1	0.973676	0.00036516	36.466	51.03	-1.1144	UID954	Color [A=255, R=222, G=222, B=222]	1	4		K	3			51.03	9519800	-2.30183	-1.99955	-2.22485	-3.92359	-1.93422	-2.93001
	0.877579	0.834413	Q01768	12	P15532;Q01768	12;12	P15532;Q01768	Nucleoside diphosphate kinase A;Nucleoside diphosphate kinase B	Nme1;Nme2	____MANLERTFIAIKPDGVQRGLVGEIIKR;____MANSERTFIAIKPDGVQRGLVGEIIKR	___1	1	6.95666e-15	113.86	163.16	-0.52594	UID955	Color [A=255, R=222, G=222, B=222]	1	4		K	3			76.522	216050000	1.68284	2.13709	2.26932	3.35405	2.05938	3.17904
+	2.91835	2.52675	Q01768	100	P15532;Q01768	100;100	P15532;Q01768	Nucleoside diphosphate kinase A;Nucleoside diphosphate kinase B	Nme1;Nme2	KTGRVMLGETNPADSKPGTIRGDFCIQVGRN	___1	1	5.96494e-175	255.38	282.05	-0.77864	UID956	Color [Gray]	1	4		K	2			45.257	426930000	-0.913212	-0.0222626	-0.210512	1.98855	2.43796	2.00777
+	1.08417	-3.47068		NaN	P15626;Q80W21	52;52	P15626;Q80W21	Glutathione S-transferase Mu 2;Glutathione S-transferase Mu 7	Gstm2;Gstm7	DAPDYDQSQWLNEKFKLGLDFPNLPYLIDGS;DAPDYDRSQWLSEKFKLGLDFPNLPYLIDGS	___1	0.999991	7.41751e-05	43.3	50.493	0.010387	UID957	Color [Gray]	1	4		K	4			50.493	12301000	1.44276	-2.81076	1.86537	-2.93242	-3.45578	-3.52648
	0.337226	0.205798	P43274	75	P15864;Q07133;P43274;P43277	75;77;75;76	P15864;P43274;P43277	Histone H1.2;Histone H1t;Histone H1.4;Histone H1.3	Hist1h1c;Hist1h1t;Hist1h1e;Hist1h1d	AALKKALAAAGYDVEKNNSRIKLGLKSLVSK	___1	1	4.61976e-94	212.98	237.84	0.10088	UID959	Color [A=255, R=222, G=222, B=222]	1	4		K	3			110.44	159050000	1.97283	2.14848	1.90105	2.68444	2.06617	1.88914
	0.847635	-1.91981	P43277	47	P15864;P43277	46;47	P15864;P43277	Histone H1.2;Histone H1.3	Hist1h1c;Hist1h1d	GKRKASGPPVSELITKAVAASKERSGVSLAA;VRRKASGPPVSELITKAVAASKERSGVSLAA	___1	0.999964	3.26931e-25	115.03	126.26	0.77534	UID960	Color [A=255, R=222, G=222, B=222]	1	4		K	3			114.88	140260000	-1.26438	0.764446	0.112358	-3.77628	-1.27935	-1.09137
	0.348218	-1.21556	P15864	106	P15864	106	P15864	Histone H1.2	Hist1h1c	GILVQTKGTGASGSFKLNKKAASGEAKPQAK	___1	0.984677	0.000624093	36.941	53.967	0.83625	UID961	Color [A=255, R=222, G=222, B=222]	1	4		K	2			35.944	17156000	0.864168	1.40563	0.349476	1.4486	-3.13732	0.661331
	0.26018	-0.18629	P43274	64	P15864;Q07133;P43274;P43277	64;66;64;65	P15864;P43274;P43277	Histone H1.2;Histone H1t;Histone H1.4;Histone H1.3	Hist1h1c;Hist1h1t;Hist1h1e;Hist1h1d	AASKERSGVSLAALKKALAAAGYDVEKNNSR	___1	1	6.75274e-41	170.33	188.47	-0.12307	UID962	Color [A=255, R=222, G=222, B=222]	1	4		K	3			161.82	68779000	-0.249247	0.629787	0.197777	0.229181	0.0120792	-0.221813
	0.515856	-1.43031	P43277	35	P15864;P43277	34;35	P15864;P43277	Histone H1.2;Histone H1.3	Hist1h1c;Hist1h1d	PAKKKAAKKPAGVRRKASGPPVSELITKAVA;VKKKAKKTGAAAGKRKASGPPVSELITKAVA	___1	1	1.75803e-05	71.865	89.301	2.1494	UID963	Color [A=255, R=222, G=222, B=222]	1	4		K	2			89.301	22227000	0.433977	1.14455	1.08291	1.00485	0.259954	-2.8943
	0.835397	-1.69667	P43274	85	P15864;P43274;P43276;P43277	85;85;85;86	P15864;P43274;P43276;P43277	Histone H1.2;Histone H1.4;Histone H1.5;Histone H1.3	Hist1h1c;Hist1h1e;Hist1h1b;Hist1h1d	GYDVEKNNSRIKLGLKSLVSKGILVQTKGTG;GYDVEKNNSRIKLGLKSLVSKGTLVQTKGTG	___1	0.999997	0.00460574	41.126	75.378	-0.042941	UID964	Color [A=255, R=222, G=222, B=222]	1	4		K	2			75.378	11980000	0.176632	0.802387	0.48641	0.180399	-2.9602	-0.844793
	0.446278	-2.45144	P15864	17	P15864	17	P15864	Histone H1.2	Hist1h1c	SEAAPAAPAAAPPAEKAPAKKKAAKKPAGVR	___1	0.967001	2.65364e-10	85.963	98.943	0.33971	UID965	Color [A=255, R=222, G=222, B=222]	1	4		K	2			81.904	59374000	2.21325	2.69341	-2.91627	-3.69997	1.24655	-2.9105
+	3.64258	-5.91151	P16015	3	P16015	3	P16015	Carbonic anhydrase 3	Ca3	_____________MAKEWGYASHNGPDHWHE	___1	0.999998	1.82163e-05	57.989	57.989	-0.57566	UID968	Color [Gray]	1	4		K	4			57.989	33767000	3.25935	2.46406	2.74723	-2.62238	-3.89897	-2.74254
+	3.72224	-4.98217	P16015	39	P16015	39	P16015	Carbonic anhydrase 3	Ca3	KGDNQSPIELHTKDIKHDPSLQPWSASYDPG	___1	1	5.28806e-16	80.8	101.75	0.48034	UID969	Color [Gray]	1	4		K	2			101.75	78905000	2.35052	2.26779	1.96827	-2.49141	-2.36793	-3.50059
+	1.43638	-3.61726	P16015	57	P16015	57	P16015	Carbonic anhydrase 3	Ca3	PSLQPWSASYDPGSAKTILNNGKTCRVVFDD	___1	0.999478	4.71259e-24	93.333	100.71	-0.057577	UID970	Color [Gray]	1	4		K	4			84.365	76440000	3.2729	2.34024	3.15593	-0.264376	-2.83717	1.01885
	1.10841	-1.1849	P16015	64	P16015	64	P16015	Carbonic anhydrase 3	Ca3	ASYDPGSAKTILNNGKTCRVVFDDTYDRSML	___1	1	7.66994e-05	77.075	110.87	0.33615	UID971	Color [A=255, R=222, G=222, B=222]	1	4		K	3			34.692	45545000	-0.295746	0.504284	0.0558872	-0.2148	-1.65573	-1.41974
+	2.84836	-3.07639	P16015	171	P16015	171	P16015	Carbonic anhydrase 3	Ca3	FQILLDALDKIKTKGKEAPFTHFDPSCLFPA	___1	1	0.000119883	44.286	48.314	-0.53977	UID973	Color [Gray]	1	4		K	3			31.818	13892000	-0.722692	0.415005	-0.48831	-3.40712	-3.61863	-2.99943
	0.84927	-2.01301	P16254	78	P16254	78	P16254	Signal recognition particle 14 kDa protein;Signal recognition particle 14 kDa protein, N-terminally processed	Srp14	GKRKISTVVSSKEVNKFQMAYSNLLRANMDG	___1	1	0.000203027	51.623	66.595	1.2869	UID975	Color [A=255, R=222, G=222, B=222]	1	4		K	2			31.185	15473000	0.317246	0.895414	0.799379	-0.751553	-3.44842	0.172993
+	3.23885	-5.18892	P16331	115	P16331	115	P16331	Phenylalanine-4-hydroxylase	Pah	NDIGATVHELSRDKEKNTVPWFPRTIQELDR	___1	0.99965	4.93075e-05	76.648	96.745	0.1248	UID977	Color [Gray]	1	4		K	2			90.108	36351000	2.74526	2.04766	1.57317	-2.55657	-2.79682	-3.84729
+	3.15979	-2.47344	P16331	50	P16331	50	P16331	Phenylalanine-4-hydroxylase	Pah	VSLIFSLKEEVGALAKVLRLFEENEINLTHI	___1	1	0.000571765	67.681	79.906	-0.25099	UID978	Color [Gray]	1	4		K	3			32.008	9023300	-0.0437469	-0.67506	0.0321846	-2.80972	-2.43642	-2.86079
+	3.56787	-5.75264	P16331	150	P16331	150	P16331	Phenylalanine-4-hydroxylase	Pah	ILSYGAELDADHPGFKDPVYRARRKQFADIA	___1	1	9.36023e-20	95.285	102.16	1.6593	UID979	Color [Gray]	1	4		K	4			50.271	67202000	2.97402	3.03869	3.03063	-3.67037	-2.44198	-2.10224
+	2.87683	-2.50688	P16331	159	P16331	159	P16331	Phenylalanine-4-hydroxylase	Pah	ADHPGFKDPVYRARRKQFADIAYNYRHGQPI	___1	1	0.000379054	49.461	78.934	0.49363	UID980	Color [Gray]	1	4		K	2			46.891	8505900	-0.365271	-0.607325	-0.739466	-3.65929	-2.71433	-2.85908
+	4.82299	-3.794	P16331	85	P16331	85	P16331	Phenylalanine-4-hydroxylase	Pah	SRLNKDEYEFFTYLDKRSKPVLGSIIKSLRN	___1	0.999976	0.000687831	31.778	48.177	2.4429	UID981	Color [Gray]	1	4		K	3			48.177	13943000	0.697836	0.596998	0.482206	-3.42058	-2.94684	-3.23753
+	4.08537	-6.3165	P16331	96	P16331	96	P16331	Phenylalanine-4-hydroxylase	Pah	TYLDKRSKPVLGSIIKSLRNDIGATVHELSR	___1	1	1.08351e-09	84.694	129.77	-0.6588	UID982	Color [Gray]	1	4		K	3			109	47199000	3.59358	2.41326	2.9256	-3.27216	-3.0646	-3.68031
	0.343668	-1.57667	P16460	53	P16460;Q5XJY5	53;227	P16460;Q5XJY5	Argininosuccinate synthase;Coatomer subunit delta	Ass1;Arcn1	IGQKEDFEEARKKALKLGAKKVFIEDVSKEF;VAPAPARPSGPSKALKLGAKGKEVDNFVDKL	___1	0.999999	0.0211148	10.986	88.734	0.2602	UID984	Color [A=255, R=222, G=222, B=222]	1	4		K	2			86.086	51791000	-2.06507	2.9975	1.61477	0.344986	-3.02959	0.501781
	0.239047	0.821402	P16460	228	P16460	228	P16460	Argininosuccinate synthase	Ass1	PAKAPNSPDVLEIEFKKGVPVKVTNIKDGTT	___1	0.802001	7.06672e-11	84.68	93.776	0.54552	UID985	Color [A=255, R=222, G=222, B=222]	1	4		K	3			33.842	22775000	0.0302486	-3.12483	-2.82841	-0.073473	-0.433098	-2.95222
	0.116281	-0.484444	P16460	229	P16460	229	P16460	Argininosuccinate synthase	Ass1	AKAPNSPDVLEIEFKKGVPVKVTNIKDGTTR	___1	0.830323	7.06672e-11	84.68	93.776	0.849	UID986	Color [A=255, R=222, G=222, B=222]	1	4		K	3			54.402	49097000	0.461136	-1.25036	-2.83269	-1.56228	0.282225	-3.79519
	0.364368	0.648893	P16460	112	P16460	112	P16460	Argininosuccinate synthase	Ass1	CIARRQVEIAQREGAKYVSHGATGKGNDQVR	___1	1	1.99937e-05	67.989	78.513	0.039546	UID987	Color [A=255, R=222, G=222, B=222]	1	4		K	2			78.513	57116000	-4.45054	-2.20979	-3.8318	-2.49986	-3.50114	-2.54445
+	1.96321	3.20936	P16460	121	P16460	121	P16460	Argininosuccinate synthase	Ass1	AQREGAKYVSHGATGKGNDQVRFELTCYSLA	___1	1	1.35041e-30	154.29	167.21	0.16982	UID988	Color [Gray]	1	4		K	4			102.97	274700000	-2.32862	0.0365753	-1.52537	1.63892	2.21955	1.95221
	1.25631	-1.3077	P16460	41	P16460	41	P16460	Argininosuccinate synthase	Ass1	EQGYDVIAYLANIGQKEDFEEARKKALKLGA	___1	1	7.18382e-07	66.741	73.036	-0.11093	UID989	Color [A=255, R=222, G=222, B=222]	1	4		K	3			44.632	16998000	-2.45532	-2.01396	-0.843016	-3.09741	-3.21591	-2.92208
+	1.82513	-4.02028	P16460	140	P16460	140	P16460	Argininosuccinate synthase	Ass1	QVRFELTCYSLAPQIKVIAPWRMPEFYNRFK	___1	1	1.32302e-35	138.3	150.68	0.098857	UID990	Color [Gray]	1	4		K	3			94.203	180330000	1.06328	0.904057	1.85257	-3.87125	-0.884607	-3.48508
+	5.01707	-8.03439	P16460	165	P16460	165	P16460	Argininosuccinate synthase	Ass1	FYNRFKGRNDLMEYAKQHGIPIPVTPKSPWS	___1	1	1.10164e-16	93.942	104.63	0.21298	UID991	Color [Gray]	1	4		K	3			92.95	421780000	4.54582	4.793	5.06487	-3.6713	-3.20065	-2.82753
	1.9107	-1.30611	P16460	234	P16460	234	P16460	Argininosuccinate synthase	Ass1	SPDVLEIEFKKGVPVKVTNIKDGTTRTTSLE	___1	0.99957	0.00564034	25.561	62.582	-0.18859	UID993	Color [A=255, R=222, G=222, B=222]	1	4		K	2			62.582	31046000	-1.71218	-1.0211	-1.6685	-2.45238	-2.72161	-3.14612
	0.675337	1.36835	P16460	239	P16460	239	P16460	Argininosuccinate synthase	Ass1	EIEFKKGVPVKVTNIKDGTTRTTSLELFMYL	___1	1	0.000450276	45.345	73.327	-0.2281	UID994	Color [A=255, R=222, G=222, B=222]	1	4		K	3			33.088	21860000	-1.91914	-3.03723	-1.9682	0.122467	-2.60865	-0.33334
+	3.56238	7.05388	P16460	340	P16460	340	P16460	Argininosuccinate synthase	Ass1	FWHSPECEFVRHCIQKSQERVEGKVQVSVFK	___1	1	1.45786e-31	161.05	188.15	0.1028	UID995	Color [Gray]	1	4		K	3			141.58	973280000	-2.24607	-0.579802	-1.41947	6.04917	4.97386	5.89327
+	3.22841	2.2905	P16460	408	P16460	408	P16460	Argininosuccinate synthase	Ass1	NINSLRLKEYHRLQSKVTAK___________	___1	0.999849	0.00520987	61.438	98.997	-0.050309	UID996	Color [Gray]	1	4		K	2			98.997	10155000	-3.55637	-3.16149	-3.35439	-1.35817	-0.678545	-1.16404
	0.514103	-1.17267	P16460	209	P16460	209	P16460	Argininosuccinate synthase	Ass1	ILENPKNQAPPGLYTKTQDPAKAPNSPDVLE	___1	0.999525	2.31571e-22	96.657	105.17	0.12393	UID997	Color [A=255, R=222, G=222, B=222]	1	4		K	2			99.5	148780000	-0.987472	0.374372	-0.297789	-0.534872	-3.31573	-0.578293
	0.0346432	-0.0850839	P16460	215	P16460	215	P16460	Argininosuccinate synthase	Ass1	NQAPPGLYTKTQDPAKAPNSPDVLEIEFKKG	___1	0.999891	4.23767e-08	52.963	55.158	0.65178	UID998	Color [A=255, R=222, G=222, B=222]	1	4		K	4			50.883	50536000	-1.13793	-1.39029	-3.23881	-2.49517	-2.52182	-1.00528
+	2.38322	-2.47167	P16460	260	P16460	260	P16460	Argininosuccinate synthase	Ass1	TTSLELFMYLNEVAGKHGVGRIDIVENRFIG	___1	1	0.00115931	40.205	43.955	-1.2368	UID1000	Color [Gray]	1	4		K	4			31.358	7973300	-0.658114	-0.101856	-1.20432	-3.62873	-3.05978	-2.69079
	0.476726	0.443786	P16546	441	P16546	441	P16546	Spectrin alpha chain, non-erythrocytic 1	Sptan1	ALLAASHYASDEVREKLSILSEERTALLELW	___1	1	0.00913466	29.448	56.563	-0.1642	UID1002	Color [A=255, R=222, G=222, B=222]	1	4		K	2			37.476	4274600	-3.05329	-3.32939	-3.18129	-2.5443	-3.50786	-2.18046
+	1.37918	-2.64157	P16546	2052	P16546	2052	P16546	Spectrin alpha chain, non-erythrocytic 1	Sptan1	TALKDQLLAAKHIQSKAIEARHASLMKRWTQ	___1	1	0.00436695	32.582	45.158	0.47589	UID1003	Color [Gray]	1	4		K	3			35.652	8742300	-0.382849	0.596891	-2.20757	-2.98267	-4.00939	-2.92618
	0.258937	-0.256502		NaN	P16627;Q61696;P17879	509;507;507	P16627;Q61696	Heat shock 70 kDa protein 1-like;Heat shock 70 kDa protein 1A;Heat shock 70 kDa protein 1B	Hspa1l;Hspa1a;Hspa1b	DKSTGKANKITITNDKGRLSKEEIERMVQEA	___1	1	1.86918e-28	125.82	203.57	0.50623	UID1005	Color [A=255, R=222, G=222, B=222]	1	4		K	2			172.14	709410000	3.70361	4.81607	3.97559	4.24225	3.52557	3.95795
+	2.13756	-2.09937	P16627	58	P16627	58	P16627	Heat shock 70 kDa protein 1-like	Hspa1l	YVAFTDTERLIGDAAKNQVAMNPQNTVFDAK	___1	0.999255	0.00258042	23.386	35.174	0.3164	UID1006	Color [Gray]	1	4		K	3			35.174	15132000	-1.7884	-0.779711	-0.756275	-3.59657	-3.2577	-2.76823
	0.454761	-0.653659	P16627	73	P16627	73	P16627	Heat shock 70 kDa protein 1-like	Hspa1l	KNQVAMNPQNTVFDAKRLIGRKFNDPVVQSD	___1	1	0.0100289	28.667	37.18	-0.55278	UID1007	Color [A=255, R=222, G=222, B=222]	1	4		K	2			37.18	3490400	-2.98615	-1.75925	-0.950348	-2.22486	-2.57224	-2.85963
	0.28468	-0.199249	Q61696	159	P16627;Q61696;P17879	161;159;159	P16627;Q61696	Heat shock 70 kDa protein 1-like;Heat shock 70 kDa protein 1A;Heat shock 70 kDa protein 1B	Hspa1l;Hspa1a;Hspa1b	ITVPAYFNDSQRQATKDAGVIAGLNVLRIIN	___1	1	0.000338442	51.47	58.676	-0.35661	UID1008	Color [A=255, R=222, G=222, B=222]	1	4		K	3			47.506	12830000	-3.23404	-3.16285	-2.60851	-2.95741	-3.60073	-3.04501
	0.683447	-1.87936	P16858	84	P16858	84	P16858	Glyceraldehyde-3-phosphate dehydrogenase	Gapdh	GKPITIFQERDPTNIKWGEAGAEYVVESTGV	___1	1	1.7577e-18	90.25	97.124	-1.2072	UID1010	Color [A=255, R=222, G=222, B=222]	1	4		K	3			97.124	13893000	-3.64208	-1.52952	0.470396	-4.22932	-3.10006	-3.00989
+	1.70611	2.73158	P16858	111	P16858	111	P16858	Glyceraldehyde-3-phosphate dehydrogenase	Gapdh	STGVFTTMEKAGAHLKGGAKRVIISAPSADA	___1	0.99883	0.00133322	40.74	98.299	-0.11039	UID1011	Color [Gray]	1	4		K	2			75.738	22086000	-2.42165	-2.4224	-2.45768	1.31228	-1.10733	0.688047
	0.316242	1.14759	P16858	115	P16858	115	P16858	Glyceraldehyde-3-phosphate dehydrogenase	Gapdh	FTTMEKAGAHLKGGAKRVIISAPSADAPMFV	___1	0.5	0.00133322	40.74	98.299	-0.248	UID1012	Color [A=255, R=222, G=222, B=222]	1	4		K	3			33.229	10088000	-3.81755	-2.65936	-2.73063	0.947737	-3.49788	-3.21464
	0.209346	0.83652	P16858	217	P16858	217	P16858	Glyceraldehyde-3-phosphate dehydrogenase	Gapdh	QNIIPASTGAAKAVGKVIPELNGKLTGMAFR	___1	1	1.09078e-21	108.49	153.24	-0.16027	UID1013	Color [A=255, R=222, G=222, B=222]	1	4		K	2			89.029	69747000	-3.66074	-2.09267	-0.204159	0.515347	-3.43467	-0.528681
+	3.05886	-3.99425	P16858	225	P16858	225	P16858	Glyceraldehyde-3-phosphate dehydrogenase	Gapdh	GAAKAVGKVIPELNGKLTGMAFRVPTPNVSV	___1	1	7.02775e-34	164.79	176.95	0.14564	UID1014	Color [Gray]	1	4		K	2			152.7	142500000	0.185099	0.948616	0.860353	-3.82665	-2.58934	-3.57271
	0.542678	-1.37859	P16858	105	P16858	105	P16858	Glyceraldehyde-3-phosphate dehydrogenase	Gapdh	AEYVVESTGVFTTMEKAGAHLKGGAKRVIIS	___1	0.999189	7.61781e-52	134.95	138.08	0.11051	UID1015	Color [A=255, R=222, G=222, B=222]	1	4		K	4			138.08	255320000	0.922853	0.451788	1.33048	0.847136	-2.64565	0.367861
	1.03507	1.23246	P16858	59	P16858	59	P16858	Glyceraldehyde-3-phosphate dehydrogenase	Gapdh	MFQYDSTHGKFNGTVKAENGKLVINGKPITI	___1	0.999977	0.000281656	75.754	106.42	0.70018	UID1016	Color [A=255, R=222, G=222, B=222]	1	4		K	2			85.731	10343000	-4.2192	-2.37576	-3.66905	-1.96935	-2.37842	-2.21887
	1.82397	-1.45438	P16858	213	P16858	213	P16858	Glyceraldehyde-3-phosphate dehydrogenase	Gapdh	RGAAQNIIPASTGAAKAVGKVIPELNGKLTG	___1	0.979271	1.87962e-24	96.275	122.39	-0.39533	UID1017	Color [A=255, R=222, G=222, B=222]	1	4		K	2			122.39	452910000	4.6619	4.9412	5.11279	4.02416	2.87893	3.44968
	0.197876	-0.219691	P16858	160	P16858	160	P16858	Glyceraldehyde-3-phosphate dehydrogenase	Gapdh	VSNASCTTNCLAPLAKVIHDNFGIVEGLMTT	___1	0.999888	2.56533e-08	38.293	41.764	-0.33382	UID1018	Color [A=255, R=222, G=222, B=222]	1	4		K	5			41.764	4339100	-2.79377	-3.49182	-3.94466	-3.33378	-3.39671	-4.15883
	0.624697	-0.700858	P16858	184	P16858	184	P16858	Glyceraldehyde-3-phosphate dehydrogenase	Gapdh	VEGLMTTVHAITATQKTVDGPSGKLWRDGRG	___1	0.999963	2.59093e-30	101.51	104.29	-0.064838	UID1019	Color [A=255, R=222, G=222, B=222]	1	4		K	4			104.29	19395000	-3.1661	-2.42215	-1.90034	-3.86504	-2.70484	-3.02128
	0.627354	-1.81107	P16858	258	P16858	258	P16858	Glyceraldehyde-3-phosphate dehydrogenase	Gapdh	LTCRLEKPAKYDDIKKVVKQASEGPLKGILG	___1	0.903183	6.46766e-05	84.078	127.52	-0.2725	UID1020	Color [A=255, R=222, G=222, B=222]	1	4		K	3			101.89	1547500000	-1.22327	-0.211142	-1.2553	-4.66776	-3.08103	-0.37413
	1.44122	1.08577	P16858	261	P16858	261	P16858	Glyceraldehyde-3-phosphate dehydrogenase	Gapdh	RLEKPAKYDDIKKVVKQASEGPLKGILGYTE	___1	1	1.64327e-07	97.643	131.44	0.6839	UID1021	Color [A=255, R=222, G=222, B=222]	1	4		K	3			87.298	127780000	0.570421	1.37016	1.05438	2.59546	1.92612	1.7307
+	3.15849	-4.03904	P16858	249	P16858	249	P16858	Glyceraldehyde-3-phosphate dehydrogenase	Gapdh	PTPNVSVVDLTCRLEKPAKYDDIKKVVKQAS	___1	0.996643	0.00627608	22.951	46.481	0.19528	UID1022	Color [Gray]	1	4		K	3			46.069	89576000	0.735043	0.902227	0.423508	-4.05259	-2.65699	-3.34675
+	2.38487	2.61869	P16858	257	P16858	257	P16858	Glyceraldehyde-3-phosphate dehydrogenase	Gapdh	DLTCRLEKPAKYDDIKKVVKQASEGPLKGIL	___1	0.988847	1.40624e-08	92.581	138.71	-0.10394	UID1024	Color [Gray]	1	4		K	2			125.97	3174800000	1.55587	2.70134	2.68673	5.00154	4.50537	5.29311
+	2.54988	-2.05988	P16858	137	P16858	137	P16858	Glyceraldehyde-3-phosphate dehydrogenase	Gapdh	PSADAPMFVMGVNHEKYDNSLKIVSNASCTT	___1	0.920771	4.24201e-24	95.637	101.73	-0.60905	UID1025	Color [Gray]	1	4		K	4			101.73	14022000	-1.1285	-1.14655	-0.953672	-2.52866	-3.34402	-3.53568
	0.626633	-0.920098	P16858	143	P16858	143	P16858	Glyceraldehyde-3-phosphate dehydrogenase	Gapdh	MFVMGVNHEKYDNSLKIVSNASCTTNCLAPL	___1	1	8.85932e-25	110.5	113.73	-0.62795	UID1026	Color [A=255, R=222, G=222, B=222]	1	4		K	3			113.73	53975000	0.726557	1.16314	0.919413	-0.305433	-0.91132	1.26557
	1.12515	0.68	P16858	192	P16858	192	P16858	Glyceraldehyde-3-phosphate dehydrogenase	Gapdh	HAITATQKTVDGPSGKLWRDGRGAAQNIIPA	___1	1	7.99371e-27	160.17	202.28	0.13869	UID1027	Color [A=255, R=222, G=222, B=222]	1	4		K	3			106.29	356180000	2.78426	2.29057	2.39424	2.69327	3.47385	3.34195
+	1.92898	-3.35182	P16858	332	P16858	332	P16858	Glyceraldehyde-3-phosphate dehydrogenase	Gapdh	GYSNRVVDLMAYMASKE______________	___1	1	0.00753216	35.238	55.567	-1.39	UID1029	Color [Gray]	1	4		K	2			55.567	22041000	-0.357632	0.317745	0.269817	-2.641	-2.45004	-4.7345
	1.87699	-1.05461	P17182	126	P17182	126	P17182	Alpha-enolase	Eno1	ILGVSLAVCKAGAVEKGVPLYRHIADLAGNP	___1	1	0.00148544	47.574	59.8	0.23472	UID1030	Color [A=255, R=222, G=222, B=222]	1	4		K	2			59.8	11906000	-1.21012	-1.6437	-1.49811	-2.08226	-2.66383	-2.76968
	1.91794	-1.32899	P17182	228	P17182	228	P17182	Alpha-enolase	Eno1	FAPNILENKEALELLKTAIAKAGYTDQVVIG	___1	0.999603	0.000275898	53.185	98.048	0.62921	UID1032	Color [A=255, R=222, G=222, B=222]	1	4		K	2			98.048	3973200	-1.51932	-1.50015	-1.8192	-2.38333	-3.10728	-3.33505
+	3.15505	-3.62057	P17182	120	P17182	120	P17182	Alpha-enolase	Eno1	KFGANAILGVSLAVCKAGAVEKGVPLYRHIA	___1	0.997107	2.98779e-06	65.709	75.224	0.20649	UID1033	Color [Gray]	1	4		K	3			68.49	32628000	0.411093	0.95022	0.975229	-2.32949	-3.47484	-2.72083
	1.6926	-0.836726	P17182	60	P17182	60	P17182	Alpha-enolase	Eno1	EALELRDNDKTRFMGKGVSQAVEHINKTIAP	___1	1	6.85541e-10	81.456	96.135	-0.67624	UID1034	Color [A=255, R=222, G=222, B=222]	1	4		K	3			96.135	69831000	2.23267	1.86851	1.76909	1.11506	0.820236	1.42479
	0.570656	-0.620158	P17182	28	P17182;P17183	28;28	P17182	Alpha-enolase;Gamma-enolase	Eno1;Eno2	DSRGNPTVEVDLYTAKGLFRAAVPSGASTGI	___1	1	1.0926e-06	55.995	81.431	1.6037	UID1035	Color [A=255, R=222, G=222, B=222]	1	4		K	2			81.431	22149000	-3.28528	-2.22841	-3.13805	-2.8621	-3.57205	-4.07807
	1.03944	-0.701963	P17182	420	P17182	420	P17182	Alpha-enolase	Eno1	AKYNQILRIEEELGSKAKFAGRSFRNPLAK_	___1	0.670987	0.000643783	25.108	87.308	-0.07139	UID1036	Color [A=255, R=222, G=222, B=222]	1	4		K	2			87.308	7752400	-0.65407	-0.0756855	-0.368876	-0.531176	-1.29272	-1.38062
	0.203445	-0.727112	P17182	193	P17182	193	P17182	Alpha-enolase	Eno1	FREAMRIGAEVYHNLKNVIKEKYGKDATNVG	___1	0.96151	0.0016754	27.042	39.424	-0.066944	UID1038	Color [A=255, R=222, G=222, B=222]	1	4		K	3			39.424	8141600	-0.565311	-0.695751	-4.7647	-2.64967	-2.80454	-2.75289
	1.06868	-1.53264	P17182	81	P17182	81	P17182	Alpha-enolase	Eno1	VEHINKTIAPALVSKKVNVVEQEKIDKLMIE	___1	0.570069	0.00764341	41.15	65.305	-0.10927	UID1039	Color [A=255, R=222, G=222, B=222]	1	4		K	2			54.982	19519000	-0.317163	-0.41637	-0.305855	-3.21512	-1.06737	-1.35482
+	1.69439	-4.05301	P17182	89	P17182	89	P17182	Alpha-enolase	Eno1	APALVSKKVNVVEQEKIDKLMIEMDGTENKS	___1	0.995706	8.75625e-05	71.884	101.89	-0.69896	UID1040	Color [Gray]	1	4		K	3			45.257	21399000	1.64661	1.82011	1.51402	-0.305693	-2.94387	-3.92874
	0.761981	-0.624626	P17182	256	P17182	256	P17182	Alpha-enolase	Eno1	VIGMDVAASEFYRSGKYDLDFKSPDDPSRYI	___1	0.9999	0.0045799	16.982	40.002	0.3764	UID1043	Color [A=255, R=222, G=222, B=222]	1	4		K	2			40.002	2629100	-2.1464	-3.42036	-3.00761	-3.5543	-3.46379	-3.43016
	0.0299185	-0.103683	P17182	80	P17182	80	P17182	Alpha-enolase	Eno1	AVEHINKTIAPALVSKKVNVVEQEKIDKLMI	___1	0.504726	0.0110948	41.15	65.305	0.28322	UID1044	Color [A=255, R=222, G=222, B=222]	1	4		K	2			55.064	8488100	-3.0183	-2.45425	-0.305855	-3.66726	-1.06737	-1.35482
+	2.835	-1.46145	P17225	13	P17225	13	P17225	Polypyrimidine tract-binding protein 1	Ptbp1	___MDGIVPDIAVGTKRGSDELFSTCVSNGP	___1	1	7.73344e-07	90.719	106.29	0.41026	UID1046	Color [Gray]	1	4		K	2			62.408	24379000	0.77924	0.904057	0.692711	-0.932125	-0.744156	-0.332064
	0.0606902	-0.126274	P17426	880	P17426	880	P17426	AP-2 complex subunit alpha-1	Ap2a1	FQPTEMAAQDFFQRWKQLSLPLQEAQKIFKA	___1	0.999297	0.00875942	20.086	31.526	0.00024927	UID1047	Color [A=255, R=222, G=222, B=222]	1	4		K	3			31.526	4774100	-0.832851	-2.89665	-0.678963	-1.40841	-1.73563	-1.64324
	0.358476	0.684663	P17427	631	P17427	631	P17427	AP-2 complex subunit alpha-2	Ap2a2	KKKKGPSTVTDLEETKRERSIDVNGGPEPVP	___1	1	1.28638e-05	62.754	85.287	-0.26985	UID1048	Color [A=255, R=222, G=222, B=222]	1	4		K	2			49.5	22466000	-2.2485	-1.83828	-2.11779	-2.78742	-0.0673656	-1.29581
	0.0795381	0.0641102	P17427	165	P17427	165	P17427	AP-2 complex subunit alpha-2	Ap2a2	EIPKILVAGDTMDSVKQSAALCLLRLYRTSP	___1	1	1.69938e-38	108.71	136.2	-0.28192	UID1049	Color [A=255, R=222, G=222, B=222]	1	4		K	3			72.421	26126000	-3.28634	-2.72353	-3.16267	-3.00208	-3.38272	-2.59542
	0.627422	-1.41704	P17427	619	P17427	619	P17427	AP-2 complex subunit alpha-2	Ap2a2	FPERESSILAKLKKKKGPSTVTDLEETKRER	___1	0.499981	0.00119676	35.905	45.864	0.77017	UID1050	Color [A=255, R=222, G=222, B=222]	1	4		K	4			45.33	6944900	-1.90924	-0.0659542	0.128996	-0.717697	-3.42423	-1.95539
	0.383764	-1.31758	P17427	618	P17427	618	P17427	AP-2 complex subunit alpha-2	Ap2a2	PFPERESSILAKLKKKKGPSTVTDLEETKRE	___1	0.499981	0.00119676	35.905	45.864	0.77017	UID1051	Color [A=255, R=222, G=222, B=222]	1	4		K	4			45.33	6944900	-3.00967	-0.0659542	0.128996	-0.717697	-4.22629	-1.95539
	0.997622	-1.23847	P17563	211	P17563;Q63836	211;211	P17563;Q63836	Selenium-binding protein 1;Selenium-binding protein 2	Selenbp1;Selenbp2	HNVMVSTEWAAPNVFKDGFNPAHVEAGLYGS	___1	1	8.4557e-14	70.676	75.654	-0.90871	UID1054	Color [A=255, R=222, G=222, B=222]	1	4		K	4			33.798	11830000	-0.837431	-2.44981	-1.67369	-3.53862	-2.79994	-2.3378
	0.421154	-0.836106	P17563	411	P17563	411	P17563	Selenium-binding protein 1	Selenbp1	GKRLYATTSLYSAWDKQFYPDLIREGSMMLQ	___1	1	3.14703e-06	62.29	74.953	0.70359	UID1055	Color [A=255, R=222, G=222, B=222]	1	4		K	3			74.953	7540200	-2.75962	-3.56237	-1.97007	-2.54961	-4.95477	-3.296
	1.22208	-1.46618	P17563	93	P17563;Q63836	93;93	P17563;Q63836	Selenium-binding protein 1;Selenium-binding protein 2	Selenbp1;Selenbp2	NTCSSCFGDSTKSRNKLILPGLISSRIYVVD	___1	1	1.48733e-12	75.286	147.78	-0.034175	UID1056	Color [A=255, R=222, G=222, B=222]	1	4		K	2			101.97	206810000	3.43023	4.12048	3.79352	2.84595	1.26082	2.83893
	0.510503	1.36485	P17563	342	P17563;Q63836	342;342	P17563;Q63836	Selenium-binding protein 1;Selenium-binding protein 2	Selenbp1;Selenbp2	WLHGDIRQYDISNPQKPRLAGQIFLGGSIVR;WLHGDIRQYDISNPQKPRLTGQIFLGGSIVR	___1	1	0.000174521	62.051	74.841	0.1084	UID1057	Color [A=255, R=222, G=222, B=222]	1	4		K	3			40.589	11238000	0.390467	-2.83901	-3.11609	0.157047	-0.775093	-0.852035
+	2.9713	-3.34157	P17563	397	P17563;Q63836	397;397	P17563;Q63836	Selenium-binding protein 1;Selenium-binding protein 2	Selenbp1;Selenbp2	RIPGGPQMIQLSLDGKRLYATTSLYSAWDKQ;RIPGGPQMIQLSLDGKRLYATTSLYSDWDKQ	___1	1	1.21942e-15	86.469	111.43	0.57002	UID1058	Color [Gray]	1	4		K	3			51.265	15119000	0.774795	0.0884285	0.809133	-2.95819	-2.16819	-3.22595
+	2.54492	-3.51887	P17717	183	P17717	183	P17717	UDP-glucuronosyltransferase 2B17	Ugt2b17	PFLYSIRFSPGYQIEKSSGRFLLPPSYVPVI	___1	1	5.0644e-05	57.892	73.781	0.31038	UID1061	Color [Gray]	1	4		K	2			58.37	19464000	1.50245	0.703045	0.36957	-2.7519	-3.34124	-1.8884
+	3.13635	-3.45169	P17717	370	P17717	370	P17717	UDP-glucuronosyltransferase 2B17	Ugt2b17	YKWLPQNDLLGHPKTKAFVTHGGANGVYEAI	___1	0.578582	0.00520874	24.015	33.204	2.5186	UID1062	Color [Gray]	1	4		K	4			33.204	10179000	0.499796	0.0515499	0.059103	-2.75349	-3.89555	-3.09558
	0.613853	-1.31976	P17742	44	P17742	44	P17742	Peptidyl-prolyl cis-trans isomerase A;Peptidyl-prolyl cis-trans isomerase A, N-terminally processed	Ppia	VPKTAENFRALSTGEKGFGYKGSSFHRIIPG	___1	0.915497	0.00772763	34.77	47.823	0.81029	UID1063	Color [A=255, R=222, G=222, B=222]	1	4		K	2			47.823	3117100	-1.02356	-0.954386	-2.59063	-1.23639	-3.58751	-3.70395
+	2.8149	-2.36019	P17742	82	P17742	82	P17742	Peptidyl-prolyl cis-trans isomerase A;Peptidyl-prolyl cis-trans isomerase A, N-terminally processed	Ppia	FTRHNGTGGRSIYGEKFEDENFILKHTGPGI	___1	0.999872	0.000850049	31.71	43.184	0.12167	UID1064	Color [Gray]	1	4		K	3			43.184	5499000	-0.430283	0.230347	-0.779636	-2.82692	-2.55254	-2.68069
	0.129389	-0.391393	P17742	125	P17742	125	P17742	Peptidyl-prolyl cis-trans isomerase A;Peptidyl-prolyl cis-trans isomerase A, N-terminally processed	Ppia	SQFFICTAKTEWLDGKHVVFGKVKEGMNIVE	___1	0.991455	0.00688384	28.28	33.782	0.48138	UID1065	Color [A=255, R=222, G=222, B=222]	1	4		K	3			33.782	3280900	-4.29574	-2.37265	-0.570055	-3.05395	-2.25105	-3.10762
+	1.73621	-2.88963	P17751	192	P17751	192	P17751	Triosephosphate isomerase	Tpi1	CIGEKLDEREAGITEKVVFEQTKVIADNVKD	___1	1	1.52123e-19	136.7	152.07	0.38855	UID1066	Color [Gray]	1	4		K	2			130.01	90763000	0.959423	1.50342	1.39427	-1.15154	-3.03706	-0.623182
	1.13039	-1.28987	P17751	288	P17751	288	P17751	Triosephosphate isomerase	Tpi1	SQPDVDGFLVGGASLKPEFVDIINAKQ____	___1	0.992242	7.17861e-05	30.706	37.21	-0.13384	UID1068	Color [A=255, R=222, G=222, B=222]	1	4		K	3			37.21	4121700	-1.14115	-2.12203	-0.655216	-3.19009	-2.50123	-2.09667
+	1.08569	-2.69342	P17751	64	P17751	64	P17751	Triosephosphate isomerase	Tpi1	GTMAPTRKFFVGGNWKMNGRKKCLGELICTL	___1	1	1.69554e-05	106.78	110.38	-0.48344	UID1069	Color [Gray]	1	4		K	3			38.634	55507000	1.51568	1.08069	1.77272	-3.11531	-1.44369	0.847807
	0.177161	-0.852439	P17751	119	P17751	119	P17751	Triosephosphate isomerase	Tpi1	QKLDPKIAVAAQNCYKVTNGAFTGEISPGMI	___1	1	2.43759e-37	121.14	129.23	-0.068116	UID1070	Color [A=255, R=222, G=222, B=222]	1	4		K	3			91.114	190440000	1.102	1.8283	1.83222	-2.86283	2.1806	2.88743
	0.00725743	-0.0149113	P17751	238	P17751	238	P17751	Triosephosphate isomerase	Tpi1	TGKTATPQQAQEVHEKLRGWLKSNVNDGVAQ	___1	1	6.17768e-11	101.85	115.82	0.47806	UID1072	Color [A=255, R=222, G=222, B=222]	1	4		K	2			51.841	32782000	-2.76173	-2.27321	-3.90568	-2.08922	-3.22798	-3.66815
	0.952594	-2.18026	P17751	206	P17751	206	P17751	Triosephosphate isomerase	Tpi1	EKVVFEQTKVIADNVKDWSKVVLAYEPVWAI	___1	0.999988	1.23071e-07	93.449	135.43	0.43872	UID1073	Color [A=255, R=222, G=222, B=222]	1	4		K	2			135.43	69289000	0.441372	0.61455	0.769093	-0.589954	-3.70375	-0.422066
+	5.27681	-5.52079	P17751	225	P17751	225	P17751	Triosephosphate isomerase	Tpi1	KVVLAYEPVWAIGTGKTATPQQAQEVHEKLR	___1	1	4.40364e-14	82.29	88.517	0.24978	UID1074	Color [Gray]	1	4		K	4			88.517	46062000	1.94968	2.49305	2.23187	-3.27217	-3.19904	-3.41656
	0.303076	0.930849	Q61696	319	Q61696;P17879	319;319	Q61696	Heat shock 70 kDa protein 1A;Heat shock 70 kDa protein 1B	Hspa1a;Hspa1b	ELCSDLFRGTLEPVEKALRDAKMDKAQIHDL	___1	1	0.00500118	24.629	56.563	2.2863	UID1076	Color [A=255, R=222, G=222, B=222]	1	4		K	2			55.549	5377600	-2.28808	-4.2193	-2.44148	-2.6023	0.0406323	-3.59464
	0.93922	0.762998	Q61696	128	Q61696;P17879	128;128	Q61696	Heat shock 70 kDa protein 1A;Heat shock 70 kDa protein 1B	Hspa1a;Hspa1b	SFFPEEISSMVLTKMKEIAEAYLGHPVTNAV	___1	0.568773	0.000459068	9.633	56.225	-1.6014	UID1080	Color [A=255, R=222, G=222, B=222]	1	4		K	3			46.926	13248000	-4.34794	-3.30852	-3.48235	-3.15024	-3.15467	-2.5449
	0.238103	-0.495902	Q61696	108	Q61696;P17879	108;108	Q61696	Heat shock 70 kDa protein 1A;Heat shock 70 kDa protein 1B	Hspa1a;Hspa1b	QVVNDGDKPKVQVNYKGESRSFFPEEISSMV	___1	1	0.000444669	48.081	74.464	0.44424	UID1081	Color [A=255, R=222, G=222, B=222]	1	4		K	2			74.464	16744000	-3.50883	-1.72418	-2.67229	-1.9144	-4.07056	-3.40804
	1.32851	-1.45038	P17918	164	P17918	164	P17918	Proliferating cell nuclear antigen	Pcna	RDLSHIGDAVVISCAKNGVKFSASGELGNGN	___1	0.99041	2.1574e-104	209.76	231.32	-0.040317	UID1082	Color [A=255, R=222, G=222, B=222]	1	4		K	3			137.27	529830000	5.3677	5.03315	5.79371	4.28977	3.03506	4.51857
	1.12008	-1.5906	P18760	13	P18760	13	P18760	Cofilin-1	Cfl1	___MASGVAVSDGVIKVFNDMKVRKSSTPEE	___1	0.996258	0.000239979	60.203	74.46	2.3585	UID1084	Color [A=255, R=222, G=222, B=222]	1	4		K	2			74.46	5561300	-0.74898	-1.0283	-0.813017	-2.85588	-3.34645	-1.15974
+	1.86567	-2.91435	P18760	114	P18760	114	P18760	Cofilin-1	Cfl1	LVFIFWAPENAPLKSKMIYASSKDAIKKKLT	___1	0.999999	2.34277e-05	44.168	66.299	2.8703	UID1086	Color [Gray]	1	4		K	2			66.299	43921000	1.7136	1.95925	1.72986	-0.902554	-2.39694	-0.040844
	0.939515	-2.77731	P19096	1236	P19096	1236	P19096	Fatty acid synthase;[Acyl-carrier-protein] S-acetyltransferase;[Acyl-carrier-protein] S-malonyltransferase;3-oxoacyl-[acyl-carrier-protein] synthase;3-oxoacyl-[acyl-carrier-protein] reductase;3-hydroxyacyl-[acyl-carrier-protein] dehydratase;Enoyl-[acyl-carrier-protein] reductase;Oleoyl-[acyl-carrier-protein] hydrolase	Fasn	ACVDTALENLSTLKMKVAEVLAGEGHLYSRI	___1	1	0.000168601	45.17	56.215	-2.3173	UID1088	Color [A=255, R=222, G=222, B=222]	1	4		K	3			34.094	5811300	0.371399	-3.6014	0.319468	-3.61688	-3.08615	-4.53943
+	5.25092	-5.4756	P19096	2442	P19096	2442	P19096	Fatty acid synthase;[Acyl-carrier-protein] S-acetyltransferase;[Acyl-carrier-protein] S-malonyltransferase;3-oxoacyl-[acyl-carrier-protein] synthase;3-oxoacyl-[acyl-carrier-protein] reductase;3-hydroxyacyl-[acyl-carrier-protein] dehydratase;Enoyl-[acyl-carrier-protein] reductase;Oleoyl-[acyl-carrier-protein] hydrolase	Fasn	KPKAKYHGNVTLLRAKTGGTYGEDLGADYNL	___1	1	2.23298e-46	118.18	131.77	0.53826	UID1089	Color [Gray]	1	4		K	2			102.38	57070000	2.27794	2.79794	2.47612	-3.03997	-2.80171	-3.0331
+	1.99189	-2.52885	P19096	1152	P19096	1152	P19096	Fatty acid synthase;[Acyl-carrier-protein] S-acetyltransferase;[Acyl-carrier-protein] S-malonyltransferase;3-oxoacyl-[acyl-carrier-protein] synthase;3-oxoacyl-[acyl-carrier-protein] reductase;3-hydroxyacyl-[acyl-carrier-protein] dehydratase;Enoyl-[acyl-carrier-protein] reductase;Oleoyl-[acyl-carrier-protein] hydrolase	Fasn	KELQLCKGLARALQTKATQQGLKAAMLGQED	___1	1	6.84127e-05	64.882	94.692	2.6281	UID1090	Color [Gray]	1	4		K	2			94.692	24578000	1.12356	0.786329	1.06731	-0.579281	-2.45674	-1.57332
+	3.51608	-3.48169	P19096	1159	P19096	1159	P19096	Fatty acid synthase;[Acyl-carrier-protein] S-acetyltransferase;[Acyl-carrier-protein] S-malonyltransferase;3-oxoacyl-[acyl-carrier-protein] synthase;3-oxoacyl-[acyl-carrier-protein] reductase;3-hydroxyacyl-[acyl-carrier-protein] dehydratase;Enoyl-[acyl-carrier-protein] reductase;Oleoyl-[acyl-carrier-protein] hydrolase	Fasn	GLARALQTKATQQGLKAAMLGQEDPPQHGLP	___1	1	2.13337e-06	64.332	69.133	0.088518	UID1091	Color [Gray]	1	4		K	4			57.188	38768000	0.906973	-0.057251	0.658449	-3.0765	-3.01799	-2.84239
	0.818199	-1.91491	P19096	1826	P19096	1826	P19096	Fatty acid synthase;[Acyl-carrier-protein] S-acetyltransferase;[Acyl-carrier-protein] S-malonyltransferase;3-oxoacyl-[acyl-carrier-protein] synthase;3-oxoacyl-[acyl-carrier-protein] reductase;3-hydroxyacyl-[acyl-carrier-protein] dehydratase;Enoyl-[acyl-carrier-protein] reductase;Oleoyl-[acyl-carrier-protein] hydrolase	Fasn	IRDGVVKPLKCTVFPKAQVEDAFRYMAQGKH	___1	1	2.62757e-09	109.27	128.01	-0.84438	UID1092	Color [A=255, R=222, G=222, B=222]	1	4		K	3			40.025	32469000	-0.336794	-1.44002	0.169371	-3.81018	-2.97941	-0.562582
	0.0801931	-0.277661	P19096	1575	P19096	1575	P19096	Fatty acid synthase;[Acyl-carrier-protein] S-acetyltransferase;[Acyl-carrier-protein] S-malonyltransferase;3-oxoacyl-[acyl-carrier-protein] synthase;3-oxoacyl-[acyl-carrier-protein] reductase;3-hydroxyacyl-[acyl-carrier-protein] dehydratase;Enoyl-[acyl-carrier-protein] reductase;Oleoyl-[acyl-carrier-protein] hydrolase	Fasn	YYASLNFRDIMLATGKLSPDAIPGKWASRDC	___1	0.999957	3.62109e-10	74.049	91.858	0.11873	UID1093	Color [A=255, R=222, G=222, B=222]	1	4		K	2			67.385	59708000	-2.14304	-1.5299	-1.51624	-1.84424	-4.17024	-0.0076828
	0.0489112	0.208103	P19096	59	P19096	59	P19096	Fatty acid synthase;[Acyl-carrier-protein] S-acetyltransferase;[Acyl-carrier-protein] S-malonyltransferase;3-oxoacyl-[acyl-carrier-protein] synthase;3-oxoacyl-[acyl-carrier-protein] reductase;3-hydroxyacyl-[acyl-carrier-protein] dehydratase;Enoyl-[acyl-carrier-protein] reductase;Oleoyl-[acyl-carrier-protein] hydrolase	Fasn	LYGLPKRSGKLKDLSKFDASFFGVHPKQAHT	___1	0.999991	0.000198425	46.874	54.598	0.80392	UID1095	Color [A=255, R=222, G=222, B=222]	1	4		K	3			54.598	26100000	-3.22558	-0.242167	-0.138086	-0.205309	-3.07547	0.299261
	0.794281	-2.11931	P19096	70	P19096	70	P19096	Fatty acid synthase;[Acyl-carrier-protein] S-acetyltransferase;[Acyl-carrier-protein] S-malonyltransferase;3-oxoacyl-[acyl-carrier-protein] synthase;3-oxoacyl-[acyl-carrier-protein] reductase;3-hydroxyacyl-[acyl-carrier-protein] dehydratase;Enoyl-[acyl-carrier-protein] reductase;Oleoyl-[acyl-carrier-protein] hydrolase	Fasn	KDLSKFDASFFGVHPKQAHTMDPQLRLLLEV	___1	1	6.46217e-17	89.804	104.89	-1.6099	UID1096	Color [A=255, R=222, G=222, B=222]	1	4		K	3			30.094	76870000	0.770826	-0.61606	0.69103	-4.05271	-1.24796	-0.211454
	0.259141	-0.32218	P19096	2123	P19096	2123	P19096	Fatty acid synthase;[Acyl-carrier-protein] S-acetyltransferase;[Acyl-carrier-protein] S-malonyltransferase;3-oxoacyl-[acyl-carrier-protein] synthase;3-oxoacyl-[acyl-carrier-protein] reductase;3-hydroxyacyl-[acyl-carrier-protein] dehydratase;Enoyl-[acyl-carrier-protein] reductase;Oleoyl-[acyl-carrier-protein] hydrolase	Fasn	KAVAHGDGDTQRDLVKAVAHILGIRDLAGIN	___1	1	2.13763e-06	65.134	79.82	-0.68331	UID1097	Color [A=255, R=222, G=222, B=222]	1	4		K	3			45.257	5311500	-2.39188	-3.02379	-2.27424	-2.4796	-3.75852	-2.41834
+	3.91778	-3.91303	P19096	1143	P19096	1143	P19096	Fatty acid synthase;[Acyl-carrier-protein] S-acetyltransferase;[Acyl-carrier-protein] S-malonyltransferase;3-oxoacyl-[acyl-carrier-protein] synthase;3-oxoacyl-[acyl-carrier-protein] reductase;3-hydroxyacyl-[acyl-carrier-protein] dehydratase;Enoyl-[acyl-carrier-protein] reductase;Oleoyl-[acyl-carrier-protein] hydrolase	Fasn	CLSESTALQKELQLCKGLARALQTKATQQGL	___1	1	3.58988e-05	73.015	127.56	-0.62163	UID1098	Color [Gray]	1	4		K	5			38.843	47947000	0.367845	0.258257	0.527569	-3.10847	-3.98062	-3.49633
+	1.89449	-2.16425	P19096	1137	P19096	1137	P19096	Fatty acid synthase;[Acyl-carrier-protein] S-acetyltransferase;[Acyl-carrier-protein] S-malonyltransferase;3-oxoacyl-[acyl-carrier-protein] synthase;3-oxoacyl-[acyl-carrier-protein] reductase;3-hydroxyacyl-[acyl-carrier-protein] dehydratase;Enoyl-[acyl-carrier-protein] reductase;Oleoyl-[acyl-carrier-protein] hydrolase	Fasn	PHMEAECLSESTALQKELQLCKGLARALQTK	___1	1	3.06764e-11	75.558	81.922	-0.62163	UID1099	Color [Gray]	1	4		K	5			38.843	51478000	2.20107	1.20676	2.08053	-0.906473	-0.522367	0.424437
+	3.15306	-4.10034	P19096	1020	P19096	1020	P19096	Fatty acid synthase;[Acyl-carrier-protein] S-acetyltransferase;[Acyl-carrier-protein] S-malonyltransferase;3-oxoacyl-[acyl-carrier-protein] synthase;3-oxoacyl-[acyl-carrier-protein] reductase;3-hydroxyacyl-[acyl-carrier-protein] dehydratase;Enoyl-[acyl-carrier-protein] reductase;Oleoyl-[acyl-carrier-protein] hydrolase	Fasn	QFQGICEATLEGEQGKLLWKDNWVTFMDTML	___1	0.998424	1.08509e-47	132.53	136.34	-0.56206	UID1100	Color [Gray]	1	4		K	3			108.75	225750000	1.11202	1.05834	1.32964	-2.45388	-3.78434	-2.5628
	0.892596	-0.514832	P19096	1071	P19096	1071	P19096	Fatty acid synthase;[Acyl-carrier-protein] S-acetyltransferase;[Acyl-carrier-protein] S-malonyltransferase;3-oxoacyl-[acyl-carrier-protein] synthase;3-oxoacyl-[acyl-carrier-protein] reductase;3-hydroxyacyl-[acyl-carrier-protein] dehydratase;Enoyl-[acyl-carrier-protein] reductase;Oleoyl-[acyl-carrier-protein] hydrolase	Fasn	IYIDPATHRQKVYRLKEDTQVADVTTSRCLG	___1	1	5.86182e-07	72.876	90.685	1.5816	UID1101	Color [A=255, R=222, G=222, B=222]	1	4		K	2			31.431	19218000	-0.993382	-1.16589	-1.07575	-1.37915	-2.11864	-1.28173
	1.09134	-2.40261	P19096	993	P19096	993	P19096	Fatty acid synthase;[Acyl-carrier-protein] S-acetyltransferase;[Acyl-carrier-protein] S-malonyltransferase;3-oxoacyl-[acyl-carrier-protein] synthase;3-oxoacyl-[acyl-carrier-protein] reductase;3-hydroxyacyl-[acyl-carrier-protein] dehydratase;Enoyl-[acyl-carrier-protein] reductase;Oleoyl-[acyl-carrier-protein] hydrolase	Fasn	PESASVSRLTQGEVYKELRLRGYDYGPQFQG	___1	1	0.000285157	56.023	75.294	-1.7771	UID1102	Color [A=255, R=222, G=222, B=222]	1	4		K	2			35.944	24107000	0.650168	0.00161934	0.286352	-2.10462	-3.8456	-0.319485
	0.920314	0.431292	P19096	235	P19096	235	P19096	Fatty acid synthase;[Acyl-carrier-protein] S-acetyltransferase;[Acyl-carrier-protein] S-malonyltransferase;3-oxoacyl-[acyl-carrier-protein] synthase;3-oxoacyl-[acyl-carrier-protein] reductase;3-hydroxyacyl-[acyl-carrier-protein] dehydratase;Enoyl-[acyl-carrier-protein] reductase;Oleoyl-[acyl-carrier-protein] hydrolase	Fasn	SGYCRSEAVVAVLLTKKSLARRVYATILNAG	___1	0.932497	0.000565202	86.759	98.249	1.0202	UID1103	Color [A=255, R=222, G=222, B=222]	1	4		K	2			95.573	7042300	-2.95192	-2.94009	-2.93481	-2.8025	-2.64797	-2.08248
	0.416081	-0.600255	P19096	786	P19096	786	P19096	Fatty acid synthase;[Acyl-carrier-protein] S-acetyltransferase;[Acyl-carrier-protein] S-malonyltransferase;3-oxoacyl-[acyl-carrier-protein] synthase;3-oxoacyl-[acyl-carrier-protein] reductase;3-hydroxyacyl-[acyl-carrier-protein] dehydratase;Enoyl-[acyl-carrier-protein] reductase;Oleoyl-[acyl-carrier-protein] hydrolase	Fasn	LKRGVKSSCTIIPLMKRDHKDNLEFFLTNLG	___1	1	0.000327884	67.681	79.906	1.54	UID1105	Color [A=255, R=222, G=222, B=222]	1	4		K	2			41.029	22470000	-2.70056	-2.63857	-2.95798	-3.43983	-2.28103	-4.37701
	0.414894	-0.736459	P19096	2384	P19096	2384	P19096	Fatty acid synthase;[Acyl-carrier-protein] S-acetyltransferase;[Acyl-carrier-protein] S-malonyltransferase;3-oxoacyl-[acyl-carrier-protein] synthase;3-oxoacyl-[acyl-carrier-protein] reductase;3-hydroxyacyl-[acyl-carrier-protein] dehydratase;Enoyl-[acyl-carrier-protein] reductase;Oleoyl-[acyl-carrier-protein] hydrolase	Fasn	LDVEHSKVLEALLPLKSLEDRVAASVDLITK	___1	1	0.0005644	40.681	59.426	-1.4244	UID1106	Color [A=255, R=222, G=222, B=222]	1	4		K	2			41.54	5113300	-0.772739	-2.78537	-2.91327	-2.29432	-3.20506	-3.18137
	0.219042	-0.275099	P19157	128	P19157;P46425	128;128	P19157	Glutathione S-transferase P 1;Glutathione S-transferase P 2	Gstp1;Gstp2	ENGKNDYVKALPGHLKPFETLLSQNQGGKAF	___1	1	1.28823e-56	153.96	180.09	-0.38301	UID1107	Color [A=255, R=222, G=222, B=222]	1	4		K	3			132.51	593120000	3.92884	4.37941	4.13561	3.80184	3.09396	4.72276
	0.305941	-1.02649	P19157	103	P19157	103	P19157	Glutathione S-transferase P 1	Gstp1	AQMDMVNDGVEDLRGKYVTLIYTNYENGKND	___1	1	7.58243e-23	103.67	117.08	-0.89335	UID1108	Color [A=255, R=222, G=222, B=222]	1	4		K	3			97.271	48748000	0.862793	0.782831	1.30837	0.942823	-2.72416	1.65587
	0.787601	0.53316	P19157	116	P19157	116	P19157	Glutathione S-transferase P 1	Gstp1	RGKYVTLIYTNYENGKNDYVKALPGHLKPFE	___1	0.992719	4.05706e-16	108.19	117.98	-0.53952	UID1109	Color [A=255, R=222, G=222, B=222]	1	4		K	3			102.08	28122000	-3.02771	-3.99517	-3.70184	-2.79258	-3.1542	-3.17846
	0.309204	-0.2975	P19157	121	P19157	121	P19157	Glutathione S-transferase P 1	Gstp1	TLIYTNYENGKNDYVKALPGHLKPFETLLSQ	___1	0.531097	4.05706e-16	108.19	117.98	0.049212	UID1110	Color [A=255, R=222, G=222, B=222]	1	4		K	2			30.872	5861300	-2.71391	-2.22807	-3.01362	-2.31791	-3.34224	-3.18796
	1.4183	-0.879817	P19157	82	P19157;P46425	82;82	P19157	Glutathione S-transferase P 1;Glutathione S-transferase P 2	Gstp1;Gstp2	NAILRHLGRSLGLYGKNQREAAQMDMVNDGV	___1	1	8.96792e-05	77.783	109.01	-1.6015	UID1111	Color [A=255, R=222, G=222, B=222]	1	4		K	2			109.01	19519000	-1.77206	-1.5068	-1.2444	-2.86482	-2.04984	-2.24806
	0.0647152	0.0700828	P19253	197	P19253	197	P19253	60S ribosomal protein L13a	Rpl13a	EKNVEKKICKFTEVLKTNGLLV_________	___1	1	0.0266461	25.88	37.727	3.4929	UID1112	Color [A=255, R=222, G=222, B=222]	1	4		K	2			37.727	2140100	-3.24664	-2.83756	-3.47007	-3.30213	-3.56597	-2.47592
	1.05737	-0.468083	P19253	125	P19253	125	P19253	60S ribosomal protein L13a	Rpl13a	PPYDKKKRMVVPAALKVVRLKPTRKFAYLGR	___1	1	0.000105165	74.875	79.974	-1.79	UID1113	Color [A=255, R=222, G=222, B=222]	1	4		K	2			43.808	26345000	1.14259	0.816881	1.42911	0.850344	0.470987	0.663002
	0.0119826	0.0161857	P20029	524	P20029	524	P20029	78 kDa glucose-regulated protein	Hspa5	ILRVTAEDKGTGNKNKITITNDQNRLTPEEI	___1	1	0.0151033	28.132	45.997	-0.59508	UID1115	Color [A=255, R=222, G=222, B=222]	1	4		K	2			45.997	1723500	-3.30595	-2.00066	-3.14868	-2.6508	-2.61025	-3.14567
	0.409878	-1.25802	P20152	188	P20152	188	P20152	Vimentin	Vim	VERDNLAEDIMRLREKLQEEMLQREEAESTL	___1	1	7.98915e-08	72.362	89.301	-0.53135	UID1116	Color [A=255, R=222, G=222, B=222]	1	4		K	3			35.204	18826000	0.588852	0.191797	-0.258667	0.386219	-3.63478	-0.00349999
+	2.59748	-3.48051	P20152	439	P20152	439	P20152	Vimentin	Vim	RETNLESLPLVDTHSKRTLLIKTVETRDGQV	___1	1	8.94362e-05	50.579	60.918	-2.8081	UID1117	Color [Gray]	1	4		K	3			50.608	15563000	1.03703	0.688364	0.425865	-2.4425	-3.71694	-2.13082
	0.111731	-0.221687	P20152	120	P20152	120	P20152	Vimentin	Vim	VELQELNDRFANYIDKVRFLEQQNKILLAEL	___1	1	0.0123192	30.303	37.191	0.63659	UID1118	Color [A=255, R=222, G=222, B=222]	1	4		K	3			37.191	4464700	-0.831291	-0.910439	-1.91737	-0.582537	-2.66462	-1.077
	0.697143	-1.66314	P20152	139	P20152	139	P20152	Vimentin	Vim	LEQQNKILLAELEQLKGQGKSRLGDLYEEEM	___1	0.989188	9.79131e-08	48.741	120.09	-0.10524	UID1119	Color [A=255, R=222, G=222, B=222]	1	4		K	2			120.09	46203000	0.693649	0.509556	0.541102	0.163454	-3.24505	-0.163511
	0.484465	0.691746	P20152	168	P20152	168	P20152	Vimentin	Vim	EMRELRRQVDQLTNDKARVEVERDNLAEDIM	___1	1	0.000382301	56.987	65.5	0.78983	UID1120	Color [A=255, R=222, G=222, B=222]	1	4		K	2			55.567	10174000	-2.22714	-0.47126	-1.65031	-0.41069	-1.44677	-0.41601
	0.00549095	-0.00632286	P20152	445	P20152	445	P20152	Vimentin	Vim	SLPLVDTHSKRTLLIKTVETRDGQVINETSQ	___1	1	0.000484241	74.245	96.331	0.57797	UID1121	Color [A=255, R=222, G=222, B=222]	1	4		K	2			56.563	20633000	0.209846	1.01031	0.999865	0.200323	1.05656	0.944168
+	3.70084	3.25649	P20491	60	P20491	60	P20491	High affinity immunoglobulin epsilon receptor subunit gamma	Fcer1g	RLKIQVRKAAIASREKADAVYTGLNTRSQET	___1	1	7.73903e-06	71.525	91.855	0.16393	UID1122	Color [Gray]	1	4		K	2			91.855	20718000	-2.99667	-2.20287	-2.49654	0.605854	0.876373	0.591175
	1.4742	1.37006	P20491	80	P20491	80	P20491	High affinity immunoglobulin epsilon receptor subunit gamma	Fcer1g	YTGLNTRSQETYETLKHEKPPQ_________	___1	0.97051	0.00205504	32.973	39.005	-0.3997	UID1123	Color [A=255, R=222, G=222, B=222]	1	4		K	3			39.005	8503500	-0.718136	-1.12749	-1.48983	0.992823	-0.0513115	-0.166803
+	2.34805	-4.67755	P20801	38	P20801	38	P20801	Troponin C, skeletal muscle	Tnnc2	AFDMFDADGGGDISVKELGTVMRMLGQTPTK	___1	1	2.09633e-14	92.75	97.509	-1.4581	UID1124	Color [Gray]	1	4		K	3			37.228	18294000	1.03703	0.0973301	2.20063	-2.74916	-4.57689	-3.37161
+	2.82241	-2.45615	P20852	425	P20852	425	P20852	Cytochrome P450 2A5	Cyp2a5	DFNPKHFLDDKGQFKKNDAFVPFSIGKRYCF	___1	0.999902	0.000389836	54.236	70.1	1.2546	UID1125	Color [Gray]	1	4		K	3			40.066	11730000	0.448347	-0.498243	0.328861	-2.58101	-2.28934	-2.21914
+	3.03234	-2.53674	P20852	88	P20852	88	P20852	Cytochrome P450 2A5	Cyp2a5	LGPRRIVVLCGQEAVKEALVDQAEEFSGRGE	___1	1	1.33418e-07	66.899	73.546	-1.5864	UID1126	Color [Gray]	1	4		K	3			49.618	3966900	-0.302937	-0.422623	-0.97319	-2.78566	-3.04448	-3.47882
+	4.2908	-3.65711	P20852	436	P20852	436	P20852	Cytochrome P450 2A5	Cyp2a5	GQFKKNDAFVPFSIGKRYCFGEGLARMELFL	___1	1	1.38677e-05	65.025	74.537	-0.54614	UID1127	Color [Gray]	1	4		K	2			46.844	13537000	0.784822	0.488815	0.477018	-2.78761	-3.37965	-3.05341
	0.020222	0.040978	P21278	252	P21278;P30677;P21279	252;248;252	P21278	Guanine nucleotide-binding protein subunit alpha-11;Guanine nucleotide-binding protein subunit alpha-14;Guanine nucleotide-binding protein G(q) subunit alpha	Gna11;Gna14;Gnaq	QVLVESDNENRMEESKALFRTIITYPWFQNS	___1	1	0.00505747	33.886	73.931	0.37007	UID1129	Color [A=255, R=222, G=222, B=222]	1	4		K	2			53.17	2259200	-3.21053	-1.7417	-2.64051	-2.21378	-3.50057	-1.75546
	0.601414	-1.87338	P21440	1058	P21440	1058	P21440	Multidrug resistance protein 3	Abcb4	RANVPVLQGLSLEVKKGQTLALVGSSGCGKS	___1	0.544461	0.000136098	47.883	57.288	0.080939	UID1133	Color [A=255, R=222, G=222, B=222]	1	4		K	3			57.288	8428000	-2.59394	1.08507	0.244207	-3.28672	-2.97472	-0.62335
+	4.17603	-5.33021	P21440	617	P21440	617	P21440	Multidrug resistance protein 3	Abcb4	DGVIVEQGSHSELMKKEGIYFRLVNMQTAGS	___1	0.735755	4.96888e-27	106.23	112.88	-0.59307	UID1135	Color [Gray]	1	4		K	4			69.845	44626000	1.96349	2.51452	2.58741	-2.56471	-2.96891	-3.39157
	1.5989	-1.78939	P21619	101	P21619	101	P21619	Lamin-B2	Lmnb2	DETARERARLQIEIGKVQAELEEARKSAKKR	___1	0.999352	0.00101509	31.997	41.412	0.92001	UID1137	Color [A=255, R=222, G=222, B=222]	1	4		K	3			41.412	1914000	-1.00337	-2.33476	-1.35242	-2.71346	-3.59149	-3.75378
	0.465286	-0.376574	P21958	453	P21958	453	P21958	Antigen peptide transporter 1	Tap1	LSLYPSMQKAVGSSEKIFEYLDRTPCSPLSG	___1	1	0.0015329	28.938	40.552	-0.35214	UID1138	Color [A=255, R=222, G=222, B=222]	1	4		K	3			40.552	3910100	-2.07022	-3.00301	-2.9069	-3.30612	-3.12507	-2.67866
+	2.16106	3.33241	P21958	707	P21958	707	P21958	Antigen peptide transporter 1	Tap1	REGSVGEQGTHLQLMKRGGCYRAMVEALAAP	___1	1	3.59504e-05	56.648	67.115	-0.97443	UID1139	Color [Gray]	1	4		K	3			45.33	11931000	-3.67517	-3.05949	-2.24224	-0.310253	1.32749	0.00309563
	0.146737	0.539591	P21958	254	P21958	254	P21958	Antigen peptide transporter 1	Tap1	EVFRAVLRQETGFFLKNPAGSITSRVTEDTA	___1	1	6.05016e-07	72.022	85.45	0.84643	UID1140	Color [A=255, R=222, G=222, B=222]	1	4		K	3			48.053	16957000	-1.16967	-2.72768	-3.43066	-4.25991	-1.049	-0.400335
	0.556383	1.5952	P21958	476	P21958	476	P21958	Antigen peptide transporter 1	Tap1	TPCSPLSGSLAPSNMKGLVEFQDVSFAYPNQ	___1	1	3.89212e-39	108.61	114.03	0.93586	UID1142	Color [A=255, R=222, G=222, B=222]	1	4		K	3			88.395	16352000	-2.58551	-2.91013	-2.92918	-3.74496	0.0566254	0.0491028
	0.577789	-0.416284	P21981	380	P21981	380	P21981	Protein-glutamine gamma-glutamyltransferase 2	Tgm2	SEGTYCCGPVSVRAIKEGDLSTKYDAPFVFA	___1	0.999981	0.00923896	26.265	56.432	-0.15254	UID1143	Color [A=255, R=222, G=222, B=222]	1	4		K	2			56.432	8120500	-2.31443	-2.23056	-3.07944	-2.62902	-3.02643	-3.21783
	1.57816	1.65834	P21981	589	P21981	589	P21981	Protein-glutamine gamma-glutamyltransferase 2	Tgm2	YLLAERDLYLENPEIKIRVLGEPKQNRKLVA	___1	1	0.000110292	83.124	107.15	2.2534	UID1144	Color [A=255, R=222, G=222, B=222]	1	4		K	2			83.948	23065000	-2.70767	-1.81994	-1.16745	-0.604202	-0.103296	-0.0125351
	0.117207	-0.199019	P21981	74	P21981	74	P21981	Protein-glutamine gamma-glutamyltransferase 2	Tgm2	FGAVTGPDPSEEAGTKARFSLSDNVEEGSWS	___1	1	6.74185e-41	117.85	125.05	-0.14567	UID1147	Color [A=255, R=222, G=222, B=222]	1	4		K	3			106.04	48065000	-2.52473	-2.79348	-3.04785	-2.3072	-4.18189	-2.47402
+	4.07512	3.66788	P21981	425	P21981	425	P21981	Protein-glutamine gamma-glutamyltransferase 2	Tgm2	GSVLKSINRSLVVGQKISTKSVGRDDREDIT	___1	0.998985	1.9686e-08	114.01	154.01	0.55052	UID1148	Color [Gray]	1	4		K	2			154.01	329950000	0.391581	0.715298	0.0429802	4.27467	3.88934	3.9895
	0.0162356	-0.0700152	P21981	648	P21981	648	P21981	Protein-glutamine gamma-glutamyltransferase 2	Tgm2	KSVEVSDPVPAGDLVKARVDLFPTDIGLHKL	___1	1	0.000171315	57.952	67.385	0.12947	UID1149	Color [A=255, R=222, G=222, B=222]	1	4		K	2			67.385	11169000	-3.02646	-1.57479	-1.38367	-3.16095	-3.62173	0.587708
	0.435597	-0.697939	P21981	561	P21981	561	P21981	Protein-glutamine gamma-glutamyltransferase 2	Tgm2	LYEKYSGCLTESNLIKVRGLLIEPAANSYLL	___1	1	7.13675e-07	87.955	99.011	-2.099	UID1150	Color [A=255, R=222, G=222, B=222]	1	4		K	3			99.011	12973000	-2.27969	-1.72084	-2.94261	-4.15639	-2.6809	-2.19966
	1.23083	-1.0381	Q00896	186	P22599;Q00896;Q00897;Q00898	186;186;186;186	P22599;Q00896;Q00897;Q00898	Alpha-1-antitrypsin 1-2;Alpha-1-antitrypsin 1-3;Alpha-1-antitrypsin 1-4;Alpha-1-antitrypsin 1-5	Serpina1b;Serpina1c;Serpina1d;Serpina1e	AKKVINDFVEKGTQGKIVEAVKELDQDTVFA;AKKVINDFVEKGTQGKIVEAVKKLDQDTVFA;AKKVINDFVEKGTQGKIVEAVKKLEQDTVFV	___1	0.999865	0.0204867	20.595	42.743	0.52625	UID1151	Color [A=255, R=222, G=222, B=222]	1	4		K	2			42.743	3115000	-2.29587	-2.3783	-2.0445	-3.704	-3.61609	-2.5129
	0.0131771	-0.0504811	Q8CGP6	96	Q8CGP6;Q8CGP5;Q8BFU2;P22752;Q8R1M2;Q8CGP7	96;96;96;96;96;96	Q8CGP6	Histone H2A type 1-H;Histone H2A type 1-F;Histone H2A type 3;Histone H2A type 1;Histone H2A.J;Histone H2A type 1-K	Hist1h2ah;Hist1h2af;Hist3h2a;Hist1h2ab;H2afj;Hist1h2ak	PRHLQLAIRNDEELNKLLGRVTIAQGGVLPN	___1	1	0.000276377	68.347	89.047	1.004	UID1152	Color [A=255, R=222, G=222, B=222]	1	4		K	2			65.305	6121100	-2.41973	-0.511532	-0.932917	-0.182039	-3.59117	-0.242411
+	2.74087	-2.69454	P22907	70	P22907	70	P22907	Porphobilinogen deaminase	Hmbs	AMSTTGDKILDTALSKIGEKSLFTKELENAL	___1	0.991254	0.00298166	35.506	41.401	-0.071899	UID1156	Color [Gray]	1	4		K	3			41.401	10519000	-0.953114	0.153084	-0.180492	-3.21808	-2.69683	-3.14922
	0.129216	0.264942	P23116	75	P23116	75	P23116	Eukaryotic translation initiation factor 3 subunit A	Eif3a	DLRKSHLAKEGLYQYKNICQQVNIKSLEDVV	___1	1	2.58786e-14	122.7	130.2	0.38815	UID1157	Color [A=255, R=222, G=222, B=222]	1	4		K	3			105.03	45550000	-3.42786	-1.61676	-3.68363	-2.33615	-2.19915	-3.39812
	0.676715	-1.4828	P23116	351	P23116	351	P23116	Eukaryotic translation initiation factor 3 subunit A	Eif3a	TDIARLLDMDGIIVEKQRRLATLLGLQAPPT	___1	1	8.84824e-06	71.337	97.456	0.24479	UID1160	Color [A=255, R=222, G=222, B=222]	1	4		K	3			47.189	21189000	-1.30564	-1.08832	-0.712759	-0.662848	-2.8988	-3.99347
	0.462493	1.78138	P23116	775	P23116	775	P23116	Eukaryotic translation initiation factor 3 subunit A	Eif3a	FVMRLKAARQSVYEEKLKQFEERLAEERHSR	___1	0.994794	9.22764e-07	82.953	102.28	-0.076436	UID1161	Color [A=255, R=222, G=222, B=222]	1	4		K	3			89.247	79071000	1.64046	-3.15717	1.92152	2.37761	1.7297	1.64166
	0.489689	0.441219	P23116	409	P23116	409	P23116	Eukaryotic translation initiation factor 3 subunit A	Eif3a	LEVEFNPLKLCERVTKVLNWVREQPEKEPEL	___1	1	0.000194048	91.59	154.31	-0.090332	UID1163	Color [A=255, R=222, G=222, B=222]	1	4		K	2			124.08	48383000	-3.62028	-3.13792	-3.42056	-2.98756	-2.29943	-3.56812
	0.0159271	-0.0228576	P23249	420	P23249	420	P23249	Putative helicase MOV-10	Mov10	ETQQDDPVTYKGFVHKVELDRVKLSFSTSLL	___1	1	0.00557356	34.88	42.001	0.11295	UID1166	Color [A=255, R=222, G=222, B=222]	1	4		K	3			42.001	1592200	-3.27831	-3.55552	-2.91072	-4.14376	-2.77601	-2.89335
	0.990916	-1.04278	P23249	490	P23249	490	P23249	Putative helicase MOV-10	Mov10	FPVASRGVSLLPSDVKFKLYDRSLESNPEQL	___1	0.863084	0.00228304	30.042	44.299	-0.31642	UID1167	Color [A=255, R=222, G=222, B=222]	1	4		K	3			44.299	4220500	-2.1495	-1.32363	-1.24443	-2.54306	-3.34085	-1.96201
+	3.3868	-4.33127	P23492	265	P23492	265	P23492	Purine nucleoside phosphorylase	Pnp	ENLEKANHMEVLDAGKAAAQTLERFVSILME	___1	1	1.03566e-22	106.39	116.73	-0.29986	UID1170	Color [Gray]	1	4		K	3			30.767	27883000	1.24117	1.0732	1.57048	-3.44851	-3.36614	-2.29431
	1.22833	1.73014	P23492	95	P23492	95	P23492	Purine nucleoside phosphorylase	Pnp	MMQGRFHMYEGYSLSKVTFPVRVFHLLGVET	___1	1	4.11001e-120	224.91	251.03	0.31151	UID1171	Color [A=255, R=222, G=222, B=222]	1	4		K	3			78.069	486070000	1.50348	2.01592	2.5642	2.61568	4.09853	4.55982
	0.0270405	-0.0513758	P23492	210	P23492	210	P23492	Purine nucleoside phosphorylase	Pnp	LAGPNFETVAESRLLKMLGADAVGMSTVPEV	___1	1	4.7331e-12	84.575	96.848	2.8531	UID1173	Color [A=255, R=222, G=222, B=222]	1	4		K	3			73.672	20048000	-3.49087	-2.77868	-3.75363	-3.04182	-4.50176	-2.63372
	0.0914758	0.101481	P24270	98	P24270	98	P24270	Catalase	Cat	GYFEVTHDITRYSKAKVFEHIGKRTPIAVRF	___1	0.999998	0.00163394	52.07	63.283	0.45104	UID1174	Color [A=255, R=222, G=222, B=222]	1	4		K	3			56.916	27680000	-3.4464	-3.50398	-2.58404	-3.53073	-3.07027	-2.62899
	0.188033	-0.471029	P24270	38	P24270	38	P24270	Catalase	Cat	RPDVLTTGGGNPIGDKLNIMTAGSRGPLLVQ	___1	1	1.90887e-18	82.775	94.192	0.72095	UID1175	Color [A=255, R=222, G=222, B=222]	1	4		K	3			61.45	28980000	-2.96269	-3.8284	-0.715553	-3.42809	-2.62518	-2.86645
	0.0942614	0.147422	P24270	169	P24270	169	P24270	Catalase	Cat	FIRDAILFPSFIHSQKRNPQTHLKDPDMVWD	___1	1	4.23452e-07	87.248	106.32	-0.99446	UID1176	Color [A=255, R=222, G=222, B=222]	1	4		K	3			95.651	38788000	-3.0398	-3.94756	-3.02257	-2.68498	-2.75906	-4.12361
+	2.43912	-2.52607	P24270	476	P24270	476	P24270	Catalase	Cat	ENIAGHLKDAQLFIQKKAVKNFTDVHPDYGA	___1	0.5	0.0125177	51.129	73.26	0.58373	UID1177	Color [Gray]	1	4		K	2			73.26	2640300	-1.44072	-1.01017	-1.64436	-3.16364	-4.14794	-4.36189
	2.42797	-1.39601	P24270	477	P24270	477	P24270	Catalase	Cat	NIAGHLKDAQLFIQKKAVKNFTDVHPDYGAR	___1	0.5	0.0125177	51.129	73.26	0.58373	UID1178	Color [A=255, R=222, G=222, B=222]	1	4		K	2			73.26	2640300	-1.44072	-1.01017	-1.64436	-2.58985	-3.02595	-2.66748
	1.40001	-1.78326	P24270	237	P24270	237	P24270	Catalase	Cat	LVNADGEAVYCKFHYKTDQGIKNLPVGEAGR	___1	0.999997	0.000428929	66.853	79.906	0.99183	UID1179	Color [A=255, R=222, G=222, B=222]	1	4		K	3			73.985	41087000	-1.69245	-1.16174	-1.46095	-2.15329	-4.11749	-3.39414
	0.0926613	-0.119729	P24270	243	P24270	243	P24270	Catalase	Cat	EAVYCKFHYKTDQGIKNLPVGEAGRLAQEDP	___1	1	1.23704e-108	188.42	248.59	-0.23002	UID1180	Color [A=255, R=222, G=222, B=222]	1	4		K	3			85.469	247030000	-3.653	-2.71871	-3.02896	-3.5485	-3.69348	-2.51789
+	2.32463	-2.87273	P24270	430	P24270	430	P24270	Catalase	Cat	QRSALEHSVQCAVDVKRFNSANEDNVTQVRT	___1	1	6.49254e-10	73.361	95.854	-1.319	UID1181	Color [Gray]	1	4		K	3			92.935	18042000	0.585308	-0.281908	-0.408344	-3.6706	-2.72054	-2.33198
	0.443059	-0.617769	P24270	13	P24270	13	P24270	Catalase	Cat	___MSDSRDPASDQMKQWKEQRASQRPDVLT	___1	0.997819	0.000538345	40.414	46.319	0.89514	UID1182	Color [A=255, R=222, G=222, B=222]	1	4		K	3			46.319	10099000	-2.27415	-3.77778	-1.98444	-3.68328	-3.29497	-2.91143
	0.385131	-0.315083	P24270	16	P24270	16	P24270	Catalase	Cat	MSDSRDPASDQMKQWKEQRASQRPDVLTTGG	___1	0.992677	0.000960787	38.269	41.412	-0.76754	UID1183	Color [A=255, R=222, G=222, B=222]	1	4		K	4			41.412	9239400	-2.19116	-2.83184	-3.32368	-2.88801	-3.18192	-3.222
+	2.23225	-2.0264	P24270	449	P24270	449	P24270	Catalase	Cat	SANEDNVTQVRTFYTKVLNEEERKRLCENIA	___1	1	0.00202395	29.643	58.37	-0.38478	UID1184	Color [Gray]	1	4		K	2			35.224	6369300	-1.84414	-1.65238	-0.98675	-2.97278	-3.75608	-3.83362
	0.00220917	-0.00302593	P24270	315	P24270	315	P24270	Catalase	Cat	TKVWPHKDYPLIPVGKLVLNKNPVNYFAEVE	___1	0.962044	0.000354025	36.703	41.412	0.13524	UID1186	Color [A=255, R=222, G=222, B=222]	1	4		K	4			41.412	14303000	-3.16778	-2.35343	-2.95818	-2.08021	-3.18697	-3.2213
	0.715095	-3.10273	P24456	414	P24456	414	P24456	Cytochrome P450 2D10	Cyp2d10	IPNMSSVLKDETVWEKPLRFHPEHFLDAQGH	___1	1	1.16242e-70	160.08	175.52	-0.40586	UID1187	Color [A=255, R=222, G=222, B=222]	1	4		K	4			160.3	289970000	3.32838	3.21708	3.94372	1.84117	-3.50376	2.84358
	0.0505549	0.0670828	P24456	242	P24456	242	P24456	Cytochrome P450 2D10	Cyp2d10	LNMFPILLRIPGLPGKVFQGQKSLLAIVENL	___1	0.997891	0.00433612	24.871	36.847	1.9907	UID1188	Color [A=255, R=222, G=222, B=222]	1	4		K	3			36.284	3032000	-3.18172	-3.38317	-3.09085	-2.46799	-3.99374	-2.99276
+	3.67773	-4.27094	P24456	158	P24456;P24457	158;158	P24456;P24457	Cytochrome P450 2D10;Cytochrome P450 2D11	Cyp2d10;Cyp2d11	RNFGLGKKSLEDWVTKEARHLCDAFTAQAGQ	___1	1	0.000166755	44.125	84.17	0.065472	UID1189	Color [Gray]	1	4		K	3			36.847	31595000	1.22001	0.966147	1.95231	-2.83977	-3.1743	-2.66027
	0.138345	0.235183	P24456	286	P24456	286	P24456	Cytochrome P450 2D10	Cyp2d10	PRNLTDAFLAEIEKVKGNAESSFNDENLRMV	___1	1	5.2243e-05	52.623	63.894	0.23383	UID1190	Color [A=255, R=222, G=222, B=222]	1	4		K	2			30.872	7741900	-2.32799	-1.60163	-2.12672	-1.11408	-1.27706	-2.95965
	0.564218	-0.400726	P24457	286	P24457	286	P24457	Cytochrome P450 2D11	Cyp2d11	PRNLTDAFLAEIEKAKGNPESSFNDENLRMV	___1	1	0.0255285	20.172	34.378	-0.73973	UID1191	Color [A=255, R=222, G=222, B=222]	1	4		K	2			30.331	3483500	-2.89764	-2.20535	-2.37394	-3.09635	-3.16164	-2.42111
	0.185264	-0.087244	P24527	566	P24527	566	P24527	Leukotriene A-4 hydrolase	Lta4h	AIPLALKMATEQGRMKFTRPLFKDLAAFDKS	___1	0.999809	0.020129	29.28	37.191	0.23645	UID1195	Color [A=255, R=222, G=222, B=222]	1	4		K	3			37.191	6960600	-0.426771	-0.316778	-0.578743	-0.273203	-0.831163	-0.479658
	0.934117	0.560849	P24547	134	P24547	134	P24547	Inosine-5'-monophosphate dehydrogenase 2	Impdh2	VVLSPKDRVRDVFEAKARHGFCGIPITDTGR	___1	1	0.00563618	27.025	54.549	1.4459	UID1196	Color [A=255, R=222, G=222, B=222]	1	4		K	3			40.727	13076000	-1.06149	-0.628721	-0.895641	-0.0671425	-0.0338211	-0.802345
	0.354147	0.330259	P24547	208	P24547	208	P24547	Inosine-5'-monophosphate dehydrogenase 2	Impdh2	TLKEANEILQRSKKGKLPIVNENDELVAIIA	___1	1	2.2015e-68	22.666	205.98	0.24704	UID1197	Color [A=255, R=222, G=222, B=222]	1	4		K	3			117.18	219020000	0.641365	1.21892	1.83413	1.91785	1.36541	1.40194
	0.0654121	0.436504	P24547	206	P24547	206	P24547	Inosine-5'-monophosphate dehydrogenase 2	Impdh2	GVTLKEANEILQRSKKGKLPIVNENDELVAI	___1	0.860269	8.04226e-11	13.997	96.447	-0.0017845	UID1198	Color [A=255, R=222, G=222, B=222]	1	4		K	3			76.713	29119000	-4.7003	0.855919	1.91622	0.547613	-2.3586	1.19234
+	3.2959	-3.5811	P24547	195	P24547	195	P24547	Inosine-5'-monophosphate dehydrogenase 2	Impdh2	TKREDLVVAPAGVTLKEANEILQRSKKGKLP	___1	1	1.68052e-11	83.692	92.336	3.4088	UID1199	Color [Gray]	1	4		K	4			32.706	5322700	0.0676632	-0.319296	0.0759201	-3.24763	-4.28083	-3.39055
	0.0268384	-0.0438894	P24549	435	P24549	435	P24549	Retinal dehydrogenase 1	Aldh1a1	RANNTTYGLAAGLFTKDLDKAITVSSALQAG	___1	0.999973	5.00561e-70	166.24	198.81	-1.0148	UID1203	Color [A=255, R=222, G=222, B=222]	1	4		K	2			119.45	751120000	3.36984	4.35088	4.20232	4.5217	3.03402	4.23565
	0.642427	-1.28586	P24549	412	P24549	412	P24549	Retinal dehydrogenase 1	Aldh1a1	AKEEIFGPVQQIMKFKSVDDVIKRANNTTYG	___1	0.999998	0.00184279	39.267	61.353	-0.30074	UID1204	Color [A=255, R=222, G=222, B=222]	1	4		K	3			61.353	15011000	-0.149365	0.510586	0.256628	0.046751	-2.82081	-0.465681
+	2.96538	-3.19251	P24549	321	P24549	321	P24549	Retinal dehydrogenase 1	Aldh1a1	ASRIFVEESVYDEFVKRSVERAKKYVLGNPL	___1	1	6.72391e-23	142.47	172.27	-0.34256	UID1205	Color [Gray]	1	4		K	3			98.531	57613000	1.83074	2.23679	2.59327	-0.520746	-1.56066	-0.835323
	0.57363	-1.49407	P24549	362	P24549	362	P24549	Retinal dehydrogenase 1	Aldh1a1	DKEQHDKILDLIESGKKEGAKLECGGGRWGN	___1	0.5	0.00245266	47.923	77.732	0.36273	UID1206	Color [A=255, R=222, G=222, B=222]	1	4		K	2			59.8	12327000	0.529879	-2.49733	-0.0605125	-1.28626	-3.54467	-1.67923
	0.504833	-1.29079	P24549	363	P24549	363	P24549	Retinal dehydrogenase 1	Aldh1a1	KEQHDKILDLIESGKKEGAKLECGGGRWGNK	___1	0.929131	9.75431e-07	73.831	94.688	-0.60022	UID1207	Color [A=255, R=222, G=222, B=222]	1	4		K	3			94.688	20798000	0.529879	-2.64829	-0.0605125	-1.28626	-3.0858	-1.67923
[truncated: 3,059 more rows]

## Sheet: S5
Supplementary Table 5. List of quantified GlyGly(K) sites after t-testing. Column C reports the fold change (in log2) of each GlyGly(K) sites between the three infected and three non-infected samples from Isg15-/- samples. Column B reports the statistical significance (-log P value). Column A indicates with "+" whether the GlyGly(K) site is a significantly regulated GlyGly(K) site. Column D conta…
[truncated: 3,959 more rows]
